# Supplementary material for: Huntington Disease as a Neurodevelopmental Disorder and Early Signs of the Disease in Stem Cells
Source: Mol Neurobiol. 2017 May 11;55(4):3351–71. doi: 10.1007/s12035-017-0477-7 (PMC5842500; doi:10.1007/s12035-017-0477-7)
Supplement: Supplementary file 2 — The table contains 3 separate lists of deregulated genes for PSC, NSC and neurons which were used in Consensus Pathway Data Base to retrieve GO terms and signaling pathways. The table also contains lists of genes overlapping between genes reported in more than one high throughput study. (XLSX 96 kb) [file 12035_2017_477_MOESM2_ESM.xlsx]

## Sheet: 1
List of genes										Overlapping genes					Genes reported more than once
ESC and iPSC (PSC)	NSC	neurons								NSC & neurons	NSC & PSC	neurons & PSC	PSC, NSC & neurons		NSC	neurons	PSC
GALR2	MGC3207	HIST1H1B		legend to the list of genes (color coding related to the publication source)						ACACA	AASS	ACACA	ACACA		ABCA8	AHNAK	AASS
UTF1	PCDH7	HIST1H1D		Feyeux et al. 2012 [77]						ACTN4	ABCA1	ANGPTL4	ANGPTL4		ABCG2	COL3A1	ABHD12B
VENTX	TBX1	HIST1H1T		Mcquade et al. 2014 [58]						ADAMTS12	ACACA	AXL	AXL		ACSL4	FN1	ACAT1
NLRP12	WFIKKN1	HIST1H1A		Chae et al. 2012 [89]						ADAMTS9	ACBD7	CFL1	CFL1		ALX4	MCM7	ADH5
POU5F1P1	ZFAND2A	HIST1H1E		An et al. 2012 [42]						AHNAK	ACOT2	COL3A1	COL3A1		APBB2	PFN1	ADM
HLA‐DRB1	SCRG1	IQGAP1		HD consortium 2012 [41]						ALDH1A3	ACPL2	COL5A1	COL5A1		ARHGAP18	RASA4	AGGF1
SOX8	TMSB4Y	ACTN4		Ring et al. 2015 [ 54]						ALDH9A1	ACSL4	COL5A2	COL5A2		ATP2A1	STMN1	AJAP1
AJAP1	VWA5A	TLN1		Chiu et al. 2015 [59]						ANGPTL4	ACVRL1	COMT	COMT		B3GALNT1	TLN1	AK3L1
CHCHD2	PRICKLE1	RDX		Nekrasov et al. 2016 [60]						ANTXR1	ADCK3	CYTL1	CYTL1		BACH2	XRCC5	ALDH7A1
LOC645317	LOC644366	MYL6								ARHGAP6	ADCY8	DDR2	DDR2		BEX2		ALPPL2
ABHD12B	RHBDD1	PFN1								ARPP21	ADM	DLK1	DLK1		CALCRL		ALS2CR14
PCSK9	LOC645058	FN1								AXL	AFAP1L1	DPYSL5	DPYSL5		CAMK2N1		ANKRD41
ZSCAN10	TBL1X	RPL29								C1R	AGGF1	EFEMP2	EFEMP2		CD44		AP2A2
ABHD12B	RAB38	RPLP0		total number of the listed genes						CCDC80	ALPK2	GPX1	GPX1		CD97		AP2B1
LOC646630	PLP1	EIF2S1		PSC	986					CFB	AMPD3	GSTO1	GSTO1		CDKN2A		AP2M1
LOC642559	WDR72	RPS17/RPS17L		NSC	4740					CFH	ANGPT2	GSTT1	ITGA11		CELSR2		ARRB1
CHCHD9	TRIM4	RPL36		neurons	454					CFL1	ANGPTL4	HIST1H1A	MAN1A1		CELSR3		ATF7
ARRB1	HSPA2	EIF3F								COL12A1	ANK1	ITGA11	NPNT		CHRFAM7A		C19orf41
ZFP42	B3GALNT1	PPP1R14B								COL16A1	ANKRD7	MAN1A1	PRDX1		CHRND		C1orf59
AJAP1	OLFML3	VIM		number overlapping genes						COL1A1	ANXA2	NPNT	PRDX6		CMKLR1		C20orf160
POU5F1P1	PNPO	KRT18		NSC & neurons	112					COL1A2	ANXA2P2	PRDX1	PSMD5		COL12A1		C7orf13
FLJ90231	DDIT4	XRCC5		NSC & PSC	474					COL21A1	ANXA3	PRDX2	S100A11		COL15A1		C7orf29
PKIB	C15orf15	CSE1L		neurons & PSC	33					COL25A1	ARHGAP24	PRDX6	S100A4		COL16A1		CASP8
ANKRD41	NR1H3	UGDH		PSC, NSC & neurons	27					COL3A1	ARID5B	PSMD5	SDC2		COL24A1		CAT
AK3L1	GPR116	PSMC3								COL4A1	ARRDC4	RPS7	TENC1		COL25A1		CCL26
SEPT5	ADCY3	PSMD4								COL5A1	ARSE	S100A11	THBS1		COL3A1		CDH6
ORM1	LOC730994	PSMD5								COL5A2	ATF7	S100A4	VIM		COL4A1		CDKN2B
MYO19	ME3	PSMB1								COL6A2	ATP11A	SDC2			COL4A2		CFLAR
CD9	CRYZ	HSPH1								COL6A3	ATP1A2	SOD1			COL5A1		CLU
ARRB1	TOP3A	CRYAB								COL6A6	ATP1B2	STMN1			COL6A1		CNR1
UCKL1	MYOM2	PSMB7								COMT	ATP8B3	TENC1			COL6A2		COMT
SUSD2	C1orf176	CTNNA1								CSE1L	AXL	THBS1			COL6A3		CPT1A
SLC2A8	RGS1	ALDH9A1								CTSK	B3GNT2	VIM			COL6A6		CRYZ
THBS2	EEF1G	HK1								CYTL1	B4GALT5				CREB5		CSRP1
C9orf64	RAB3C	MIF								DAAM1	BAMBI				CRYZ		DLD
FGF19	RAP2C	ADSL								DCTN1	BBS9				CSRP1		ECEL1
BCR	BEX2	ARHGDIA								DDR2	BCR				CYGB		ECHDC3
NKX6‐2	TBX1	UROD								DLK1	BDNF				DDR2		ECHS1
MX2	NGFRAP1	P4HB								DLL1	BICD1				DLK1		ETV4
SCG5	SAT1	ACACA								DNM1L	BNC2				DYSF		FKBP11
CHST9	MGC3207	STMN1								DOK5	BOC				EMILIN1		FLJ12684
INDO	LPL	ZYX								DPYSL5	BST2				EMX2		FLJ90231
SCNN1A	LOC642559	PFN1								DRD2	BTN3A2				EPHA3		GLT1D1
TMPRSS2	GOLPH4	HADHA								EDA	C10orf114				EPHA7		GPC3
VASH2	TMLHE	DPYSL5								EFEMP2	C10orf18				EPHB1		GPD2
CLDN14	LOC345630	DPYSL3								EIF2S1	C11orf67				EPHX2		GRPR
SLC7A3	BCYRN1	PRMT5								EIF3F	C14orf162				ERRFI1		GSR
SNORA64	RPS4X	PARK7								ELN	C19orf63				EYA4		HADH
SYNGR1	GNAI3	PRDX3								EMILIN1	C1RL				F11R		HAS2
LHX4	RPL39L	COL3A1								EMILIN2	C4orf39				F2RL2		HIST1H1A
GCGR	LOC220433	XRCC5								EXO1	C5				FOSL2		HLA-DQB1
XRN2	ADAM15	TARS								FABP7	C7				FZD1		HM13
AK3L1	LOC402560	GARS								FBLN1	C7orf13				FZD4		HSD17B10
MYO19	MGMT	RARS								FKBP10	C7orf29				FZD8		HSD17B4
CD19	RIN2	PGK1								GARS	C7orf58				GABRB3		HSPA2
ACOT4	QDPR	CLTA								GORASP2	CALCR				GLRB		IGF2
LOC554203	EPHX2	RPS7								GPX1	CALCRL				GPR124		IQCA
ANKRD41	ACSL4	DNM1L								GPX8	CANX				GPR160		KHDRBS3
AK3L1	TAP1	MCM7								GRN	CAPN6				GPR37		LCP1
CCL26	NDRG4	RTN4								GSTO1	CASP3				GPR98		LEFTY2
AKR1C2	RPS4X	EFNB1								HADHA	CCDC125				HAPLN1		LOC151760
MALL	SNORA64	DCTN1								HGF	CCKBR				HRH2		LOC283398
SPRY4	P2RY10	CARM1								HK1	CCR1				HSPA2		LOC654433
C20orf160	OPN1SW	MCM7								HSPG2	CCRN4L				HTR2A		LRFN5
HPDL	NPY1R	SLC25A5								HSPH1	CD70				IFI16		LRRC61
LOC731007	NMUR2	COPZ1								ITGA11	CD82				IFI30		LRRTM1
FLJ10916	LPAR5	STMN1								LPCAT3	CD9				IFI44		LY6H
FLJ21438	LGR5	TLN1								MAN1A1	CD93				IGSF5		LYNX1
LY6H	HTR2A	FABP7								MCM7	CDH11				ISL1		MAGEA4
C12orf35	HTR1D	AHNAK								MFAP2	CDH6				ITGA10		MAGEA5
NLRP12	HRH2	SOD1								MMP13	CDKN1A				ITGA11		MEG3
APCDD1L	GRM3	GPX1								MMP14	CDKN2B				LHX2		MME
psiTPTE22	GPR98	GSTO1								MMP16	CFL1				LPL		MSH2
FLJ90231	GPR64	PRDX1								MMP2	CHRDL1				MAFB		MSH6
POLR3K	GPR63	PRDX2								MRC2	CHSY3				MAP2K6		MYO19
NRIP3	GPR37	PRDX6								MYEF2	CITED2				MGC3207		N/A
HAS3	GPR19	CFL1								MYL6	CLCNKB				MGMT		NEDD9
ZSCAN2	GPR174	STMN1								NID2	CLU				MME		NLRP12
DKFZP564J102	GPR160	FCN1								NPNT	CNN1				MMP2		OTX1
TBC1D23	GPR155	SEPT2								PARVA	CNTNAP2				MMP9		PCDH11X
PRKCA	GPR124	TSTA3								PGK1	COCH				MST4		PCDHB17
LRAT	FZD8	TP53								PLAGL1	COL15A1				MYH8		PCDHGA10
ETV4	FZD7	TBC1D8								PRDX1	COL3A1				NDRG4		PCDHGA2
C7orf57	FZD4	SUPT6H								PRDX3	COL5A1				NFIB		PCDHGB7
GDF3	FZD3	STAG1								PRDX6	COL5A2				NSC		PCYOX1
DPYSL4	FZD1	PTPRG								PSMD5	COLEC12				NUAK1		PLAGL2
GABRB3	CYSLTR1	PARVA								PTGIS	COMMD7				OLFM1		POU5F1P1
POU5F1	CMKLR1	NPNT								PTPRG	COMT				PAK1		PRKCZ
OXA1L	CELSR3	NEK3								RAD51	COX6B2				PAX6		RARRES2
TBX1	CELSR2	MYEF2								RAD52	CPT1A				PLCB1		RFC2
TXLNA	CELSR1	MAN1A1								RARG	CRABP2				PLCE1		RFC4
P2RX2	CD97	LPCAT3								RARS	CRIP2				PMEL		RP11-493K23.2
CHST13	CCKAR	IRX1								RGS4	CRLF1				PRICKLE1		S100A4
ETV5	CALCRL	IGF1								RPL29	CRYZ				PRKAR2B		S100A6
CLDN6	BAI3	HGF								RTKN	CSRP1				PSAT1		SDK2
PHF19	AGTR2	GLIPR1								RTN4	CSTF3				PSEN2		SEMA6D
ZNF311	UCHL1	FRRS1								S100A11	CTBP2				PTGS1		SH3BGR
FAM149A	TMOD2	FN1								S100A4	CTHRC1				RAB3C		SLC7A5
DPPA3	TMEM62	EXO1								SDC2	CYFIP1				RAC2		STRA13
C11orf67	TMEM173	ERBB2								SDC4	CYP1B1				RIN2		SUCLG2
ETV4	TBX2	EGF								SERPINA3	CYP2S1				RPL39L		SUHW4
LOC730024	SP140L	DAAM1								TARS	CYTL1				RPS4X
TMEM201	SP110	CYTL1								TENC1	DACH1				SALL1
ECEL1	SLC1A3	CTSH								THBS1	DACT1				SAT1
PDPN	PMEL	CSF1								TLN1	DAG1				SCRG1
ZGPAT	ONECUT1	CCNE2								TMEM119	DDR1				SEMA3E
ADIPOR1	NUAK2	CCDC80								UGDH	DDR2				SEMA4D
RAB35	NMI	BICC1								UTRN	DDX58				SGCA
ZSCAN2	NIPAL2	ASS1								VIM	DDX60				SP140L
PPIC	NAP1L2	AK1								XRCC5	DEFB115				SYNM
CRYZ	MFSD1	AHNAK								ZIC2	DENND2D				TBL1X
HSPA5	JAM2	TPD52L1								ZYX	DEPDC1				TBX1
HSPB8	IRF6	SERPINA3									DKK1				TFAP2C
CLDN7	IGSF5	SDC4									DLK1				TMEM173
RNF212	IFI44	SDC2									DLX5				TMEM62
ZNF75D	IFI30	S100A4									DMD				TNNT2
TBX1	IFI16	PTGIS									DPYSL5				TP63
BCCIP	HIST1H3A	PPFIBP1									DSCAM				UBASH3B
FLJ44379	F2RL2	PLSCR4									DUSP15				UCHL1
PYGL	F11R	PLA2G2A									DUSP3				VWA5A
INTS6	EYA4	NID2									DYNLT3				WDR72
CBR3	EMILIN1	NEU1									ECEL1				WFIKKN1
FLJ20273	CYGB	MRC2									ECM1
AASS	CDKN2A	MFAP2									EFEMP2
ZNF586	ARHGAP18	MDK									EFNA5
CTTN	AGTR1	HSPG2									EGFLAM
SYNGR1	ABCA8	GLB1									ELAVL1
HNRPDL	AASS	FKBP10									ELF3
TBC1D16	TIMP2	FGF5									EMP1
LRRTM1	PSAT1	FBLN1									ENC1
GCNT2	MMP9	EMILIN2									EPHA4
SOX4	MMP2	EMILIN1									EPHA7
TSPYL5	MMP13	ELN									ESAM
LY6H	ITGA11	EFEMP2									ETV4
C1orf59	ITGA10	DCN									ETV5
FERMT1	HAPLN1	CTSA									FAM184A
FGF13	DDR2	COL14A1									FAM198B
C20orf45	COL8A1	CDCP1									FAM19A5
OSR1	COL6A6	CFB									FAM64A
GSTT1	COL6A3	TNFAIP8									FAM65B
GABBR2	COL6A2	TENC1									FAM84B
RORB	COL6A1	SRPX									FAR2
FLJ12684	COL5A1	RTKN									FBN2
LSM10	COL4A6	RARG									FDFT1
L1TD1	COL4A2	PRDX4,									FERMT1
NDUFA9	COL4A1	NMRAL1									FGF13
LOC645682	COL3A1	HBP1									FGF2
PLEKHB1	COL25A1	GRN									FGFBP3
ACPL2	COL24A1	GREM1									FIGF
ACTA1	COL21A1	FOXF1									FLJ35024
FAM24B	COL1A2	FABP6									FLOT1
AIFM1	COL1A1	EPHB4									FLRT3
UQCRC1	COL19A1	EDA									FOXC1
ATP5B	COL16A1	DOK5									FRZB
NDUFS8	COL15A1	DLK1									FZD2
CPT1A	COL12A1	COMP									FZD4
COX7A2	COCH	CFH									FZD5
HSD17B10	CHI3L1	CASP12									GABRB3
NDUFA4	CD44	C1R									GABRG2
GSR	SYNM	B4GALT1									GADD45B
MTCO2	SYNC	AXL									GALT
UQCRFS1	SOX2	ALDH1A3									GAMT
CYB5R3	SALL1	ADAMTS9									GAP43
UQCRC2	PTPRF	ADAMTS12									GATA4
ATP5A1	PTPN13	THBS1									GCNT1
GPD2	PAX6	PCOLCE									GDF6
IDH3B	NUAK1	MMP2									GIPR
FH	MST4	MMP16									GLT1D1
DLD	MME	MMP13									GNAI2
ACO2	MAFB	ITGA11									GPC3
CS	LHX2	DDR2									GPR126
HADH	KLRG1	CTSK									GPR37
HSD17B4	KLF5	CREB3L1									GPX1
ACAT1	KLF4	COL6A6									GREB1L
HSD17B10	ISL1	COL6A3									GRIPAP1
DLD	HOXB13	COL6A2									GSTM2
ACAT1	GJB2	COL5A2									GSTO1
ECHS1	GBX2	COL5A1									HAND1
HSD17B10	FOSL2	COL4A1									HAPLN1
RFC2	EPHB1	COL3A1									HAPLN3
MSH6	EPHA7	COL27A1									HAS2
RFC4	EPHA5	COL25A1									HAS2-AS1
MSH2	EPHA3	COL21A1									HDHD1
AP2A2	DLX1	COL1A2									HERC2P2
HGS	DLK1	COL1A1									HERC5
PCYOX1	DES	COL16A1									HIF3A
CLU	CAMK2N1	COL12A1									HLA-C
CLTC	BACH2	COL11A1									HMGB3
GAK	ALX4	ANTXR2									HMGCS1
RAB5A	UTY	ANTXR1									HOXB2
AP2M1	UBASH3B	UTRN									HOXB6
AP2B1	TLE2	TMEM119									HS6ST2
MYO6	TFAP2C	SYT4									HSP90AA1
ALDH7A1	SPARCL1	SNX9									HSPA2
AASS	SEPP1	SNTB2									HSPA5
HADH	RIN2	S100A11									HSPA9
HSD17B4	POU4F1	RPSA									HSPB8
ECHS1	PIR	RASA4									HSPD1
HSD17B10	OLFM1	RASA4									ID2
HSPA2	NFIX	PTPRN2									ID4
HSPD1	NFIC	PTPRN									IFI16
SUGT1	NFIB	PLAGL1									IFI44L
HSP90AA1	NFIA	PCLO									IGDCC3
HSPA9	MYOF	PACRG									IGF2
PSMD12	MATN2	MMP14									IGFBP7
PSMD2	LRRFIP1	LAMB1									IL2RB
PSMD13	GRB14	LAMA2									IL7R
HSP90AB1	FABP7	GORASP2									IMPDH1
USP8	FABP3	FURIN									INSIG1
USP31	ERRFI1	ERF									IQCA1
DLD	EMX2	DLL1									ISL1
HIBADH	EGFR	DAB2									ITGA11
ECHS1	DYSF	CAST									ITGA9
PDHB	CSRP1	ARHGAP6									JPH4
DLD	APBB2	AP3B1									JUB
OXCT1	AHR	ANGPTL4									JUN
ACAT1	AHNAK	ADORA2A									KCNC3
HMGCS1	ABCG2	DRD1									KCND1
ALDH7A1	SNAP25	DRD2									KCNJ3
HSD17B10	SMAD6	PENK									KCNJ5
ADH5	SLC1A6	ARPP21									KCP
RFC2	PLCB1	GPR88									KHDRBS3
MSH6	PDP1	RGS4									KIAA0146
RFC4	LIFR	GAD65									KIAA1432
MSH2	HTR2A	RAD51									KIAA1462
ALDH7A1	GLRB	RAD52									KIAA1598
HSD17B10	GJB6	GSTT1									KIF19
ADH5	GABRB3	GSTT2									KLF4
TOP2A	CHRM2	GPX8									KLF6
TOP2B	CAMK4	COMT									KLHL4
PRKDC	WNT8A	ACPL2									KNDC1
CPT2	VEGFA	ACTN1									L1TD1
CPT1A	SEMA4D	ALDH3A2									LAMC1
FDFT1	SEMA3E	ANGPTL4									LAMC3
GAPDH	RAC2	ANXA1									LAYN
ALDH7A1	PRKAG2	ANXA2									LEF1
GSR	PLCB1	ANXA2P1									LGALS3BP
CAD	PIK3C2B	ANXA5									LHX2
PAPSS1	PAK1	ANXA7									LINGO3
GPD2	FZD1	ARHGEF3									LIX1
AP2A2	EPHB1	ARHGEF6									LMO2
AP2M1	EPHA3	ARMCX3									LOC148189
AP2B1	PRKAR2B	ASAP1									LOC149837
HADH	CHRND	B2M									LOC253039
PCYOX1	TRDN	C11orf46									LOC339535
CLU	TP63	C11orf67									LOC441666
CANX	GRIK1	C17orf79									LOC642559
CHD4	RYR1	C1orf93									LOC649395
MTA1	GRIA4	C5orf32									LOC654433
ATIC	CREB5	CA12									LOX
SRM	MYH8	CADM1									LOXL1
CTSD	CHRFAM7A	CANX									LRAT
PFKM	TNNT1	CAPZA2									LRFN5
PYCR2	SGCA	CCDC28A									LRIG3
CPSF2	PTGS1	CCND3									LRP10
MYH10	PSEN2	CHST15									LRP1B
MYH9	PLCE1	CHURC1									LRRC4B
YBX3	MYBPC1	CMPK1									LRRC61
VCL	MAP2K6	COL4A1									LRRN3
CSTF3	ITGA2	COL4A5									LRRTM1
SMC3	CHRND	COX17									LTBP2
MTHFD1L	CALCR	CPNE3									LYN
EIF3C/EIF3CL	CACNA1S	CREG1									LYPD6B
RPL35	ANK2	CXorf57									MAB21L1
RPS24	ACTN2	CYBRD1									MAB21L2
RPS7	TNNC2	DLK1									MAGEA4
EIF2AK4	DGKB	DPY19L1									MAN1A1
FLOT1	ATP2A1	DSTN									MAP1LC3C
FLOT2	ARPP21	DYRK4									MAP2
NNT	TNNT2	EFR3A									MDGA2
PA2G4	MYH3	ELK1									MED12L
AK3	GRIN3A	ELOVL5									MID1IP1
ATP2C1	CHRND	EMP1									MME
DPM1	ATP2A1	EPDR1									MMP28
ANXA	RASL12	EPHB1									MN1
PCK2	CDH2	FABP5									MORC4
HIST1H1C	DPYSL5	FABP5L2									MSH2
STAT2	NTN1	FAM120A									MSH6
ADAR	MOXD1	FAM127C									MSL3P1
PAK1IP1	CD24	FAM190B									MTHFD1L
CTBP2	EDIL3	FCGRT									MYH10
AGRN	LPL	FERMT2									MYH9
LAMC1	RWDD2B	FGFRL1									NDRG4
SACM1L	LOC654433	FHL1									NEBL
CYFIP1	PI15	FLJ10916									NEDD9
ELAVL1	YWHAE	FLJ14213									NEK9
LMNA	EGFL6	FNDC3B									NELL2
ADCK3	TFAP2B	FOXO1									NFE2L3
CCRN4L	NKAIN2	GAD1									NHLRC1
IGF2	NRP2	GATM									NIPA1
SEPT6	KANK4	GJA1									NIPAL3
ARHGAP1	HAS2	GLCE									NKX2-5
XPO1	EFEMP1	GPRASP2									NPNT
RALA	CTNND2	HDAC4									NR2F2
GNAI2	PCDHGB7	HLA-A									NR3C1
PHB	C7orf29	HLA-A29.1									OGDHL
CYP2S1	MSX1	HLA-F									OLFM1
LEFTY2	PROM1	HLA-G									OSR1
LEFTY1	PRICKLE1	HLA-H									OTUD5
SLC25A3	NUP210	HSD17B10									OTX1
DAP3	LOC339535	HSD17B12									OXA1L
SOD1	EYA1	IER3									OXCT1
GPX1	RAPH1	IFI27L1									PA2G4
GSTO1	CSRP1	IFI27L2									PAK1IP1
PRDX1	POU3F3	IFT57									PALLD
PRDX2	LRRC61	IGFBP7									PAMR1
PRDX6	GRIP1	IRS2									PAQR6
BTF3	GAS2	ITPRIP									PAX6
ATM	CCDC125	KBTBD2									PAX8
BID	NEDD9	KIAA0182									PCDH10
PARP	FAM84B	KIAA0494									PCDH15
CASP3	SHISA2	KLHL13									PCDHB17
CASP9	KCNJ3	LAMA5									PCDHGA10
CASP7	MFAP4	LAMC1									PCDHGA3
CFL1	SIX1	LAMP2									PCDHGB5
STMN1	CRABP1	LANCL1									PCDHGB7
ANXA3	FIGF	LGALS1									PCDHGC4
ANXA1	SCML1	LHFP									PCSK9
UQCRFS1	JUN	LIMA1									PDE4B
RAN	MTMR10	LIPG									PDGFA
UBE2N	PCDH20	LMNA									PDGFRA
UBE2M	LHX6	LOC100134073									PFKFB3
MEG3	NRXN1	LOC100134361									PFKM
KENAE	MASP1	LOC641768									PHLDB2
ALPPL2	UQCC	LOC647307									PIM2
LOC151760	GFRA1	LOC730278									PITX1
LOC645974	NEK9	LYPD1									PITX2
C7orf29	COBLL1	MAOA									PKIB
LCP1	RHOU	MAPK4									PLCB2
LOC283398	PLXNA4	MBIP									PLEKHB1
HM13	PGF	MBNL2									PLK2
RP11-493K23.2	MAB21L2	MED14									PLVAP
FLJ12684	LRRC4B	METTL7A									PLXDC1
MAGEA4	ADAM12	MGMT									PM20D2
ALPPL2	COL25A1	MGST1									PPIEL
MYH14	TRHDE	MID1IP1									PPPDE1
ZNF257	WSCD1	MT1A									PQBP1
LCP1	SEMA3D	OLFML2A									PRDX1
MEG3	IFITM1	OLIG1									PRDX6
ZFP57	ATF7	OLIG2									PRICKLE1
LOC647251	PCDHB18	PALLD									PRKCA
SUCLG2	HAPLN1	PCP4									PRKDC
LCP1	TNFRSF1B	PCSK1									PROS1
LRRC61	TMEM132C	PDGFRB									PRRT3
C19orf41	SGCD	PHF11									PRSS8
MEG3	FXYD5	PHYH									PSIMCT-1
SFRP1	PTH1R	PLOD2									PSMD2
SUCLG2	PCDH1	PLOD3									PSMD5
ZNF208	GLDC	PNPO									PTH2R
AGGF1	2010-09-05	PPP1R3C									PTPRD
FKBP11	PCDH17	PROS1									PYGL
COMT	HSPB8	PURB									RAGE
CAT	TMEM119	RAB5B									RAN
COMT	BDNF	RBL2									RARRES2
TMSL8	TRIM9	RBM23									RAX
RAB17	SRRM4	RGL1									RBM11
PRSS1	TXNIP	RGS2									RENBP
KHDRBS3	SMOC2	RHOB									RGMA
HM13	ST6GAL2	RIPK5									RHOB
HCK	TGFBI	S100A11									RLN2
IQCA	LAMA4	S100A6									RNASE1
LOC283398	KBTBD8	SCG5									RNF145
COX7A1	COMMD7	SELM									RNF2
TNNC1	SERPINF1	SERPINH1									RPL39L
FLJ12684	PAG1	SH3BP4									RPS6KA3
RP11-493K23.2	ADAMTS19	SIDT2									RWDD2B
LOC646590	IQGAP2	SLC2A10									S100A10
N/A	ADAMTS9	SLC2A12									S100A11
MAGEA5	SPSB4	SLC9A3R1									S100A4
N/A	LPPR1	SOX8									S100A6
H19	BST2	SPARC									SAT1
ZFP42	FMO1	SPARCL1									SCG2
HLA-DQB1	NRIP1	SPATS2L									SCML1
MEG3	SH3BGRL2	SPIRE1									SCUBE1
C7orf13	NHSL1	SPOCK2									SCUBE3
AACSL	SPOCK3	SQSTM1									SDC2
HM13	CACNA1G	SSR1									SEL1L3
LOC654433	PLEKHA7	STAG2									SEMA3E
ATF7	SYT6	STOM									SEMA6A
NPPB	LRRN1	TACC1									SEMA6D
C1RL	ARRDC4	TAP1									SERPINE2
HM13	HSPH1	TCEAL4									SERPINF1
MEG3	MID1	TIMP1									SFN
LOC152573	TNC	TIPARP									SFRP1
CLEC2A	EFNB2	TMEM43									SGK1
PRSS21	COL3A1	TMEM47									SH2D3C
MAGEA5	PPIEL	TMEM50B									SH3BP4
LOC647254	TBX15	TMSB4X									SIX3
PCDH11X	PCP4	TPM2									SKA3
DUSP15	SEMA3A	TPP1									SLC35A2
ALS2CR15	NELL2	TSKU									SLC7A1
C7orf13	ENC1	TSPAN7									SLC7A5
TBX1	IRS1	TSPAN9									SMC3
PROM2	EMX2OS	TYK2									SNORA64
MAGEA8	L1TD1	VAMP3									SOBP
CSRP1	WWC2	VAMP5									SOX17
GRPR	PARM1	VASN									SOX5
STRA6	SHC3	WDR1									SPATA13
HIST1H1A	LMO3	ZBTB20									SPOCK1
APOA2	GAP43	ZFAND6									SPP1
CFLAR	CREB5	ZMAT3									SRM
CYTL1	KCNIP1	ZSCAN18									SRRM4
PCDH11X	GNAI1	ABLIM1									ST3GAL1
HIST1H1A	DACH1	ASNS									STAC
ID2	HMGCS1	AUTS2									STAT1
ASXL1	PPP1R1B	BTBD17									STRA6
LOC151760	LGALS1	C16orf48									SVEP1
GABRG2	GUCY1A3	C8orf13									SYNGR1
CFLAR	STC2	CCDC23									SYNJ2BP
TSPYL5	KLF10	CENPV									TARDBP
LOXL1	PHACTR2	CPXM1									TBC1D15
DUSP3	BRSK2	DNLZ									TBR1
ECEL1	GJA1	ELAVL3									TBX1
HLA-DQB1	PTX3	ELAVL4									TBX15
MME	TMEM2	EVL									TBX18
TSPYL3	NEFM	FLJ22795									TBX3
RP11-38L15.1	FRAS1	FLJ25404									TCEAL7
MAGEA1	NRK	GPC2									TENC1
ALS2CR14	GLT1D1	H2AFY2									TESC
GCNT4	CITED2	HNRNPAB									TFAP2A
LOC653614	TSPAN13	KLHL35									TFE3
CASP8	NT5E	LOC347544									TFPI
TFPI2	FAM131B	LOC388556									TGFB1
HAS2	ASB9	LOC644919									TGFBI
CAT	KIAA0146	LOC647000									THBS1
DACT1	RHOB	LOC650757									THUMPD3
ATP1B2	AMOTL2	LOC653344									TIMM17B
SFT2D3	DMRT2	LOC729679									TIMP2
PCDH11X	PEG10	LOC92755									TM7SF2
S100A4	HSPA8	LRRN1									TMC8
ECEL1P2	HOXA2	MAP6									TMEM132C
CAPN2	L1CAM	MDK									TMEM173
POFUT1	WNT5A	MGC61598									TMEM200B
MME	C1QTNF4	NEFM									TMSB15A
C20orf160	CTSK	NELL2									TNIK
CCL26	ST3GAL1	NR2F1									TNNT2
ACE2	PSIMCT-1	NR2F2									TP53I11
AGGF1	CAPN6	PGRMC1									TP53I3
THUMPD3	COL6A3	REM2									TPM1
ALS2CR14	SEMA3C	RNASEH2A									TRIM22
RBBP5	LYN	RPL39L									TRIM38
COMT	WDR72	RPL9									TRIM5
PITX2	THSD4	SALL2									TSPYL2
ATF7	RGS4	SIPA1L2									TWIST1
TPX2	TIE1	SMA4									TXNRD2
PLAGL2	CORO2B	STMN2 T									TYW3
PCDH11X	PCDH15	UBB T									UAP1L1
LTBP2	PRRX1	UBB2A									UBE2N
TRIM38	RASSF3	TUBB3									UQCC
TNNC1	NTRK1	TUBB4									USP31
CASP8	ACCN2	TUBB4Q									VCL
GCNT1	EXT1	U2AF1									VIM
PLXDC1	SERPINA3	WDR68									VLDLR
PHF20	NYNRIN	ZIC2									VSNL1
FLJ40142	DYNLT3										WDR72
C19orf41	APBB2										WLS
MME	ITM2A										WNT3
VWA1	HAAO										WNT8B
CX36	ACSF2										WSCD1
TXNRD2	LAMA1										YWHAE
ECHDC3	DYSF										ZEB2
FKBP11	MDGA1										ZFP57
PTHB1	FAM20C										ZNF136
ECHDC3	TUBB2B										ZNF22
RARRES2	SFXN3										ZNF471
TPX2	FOXP2										ZNF503
N/A	CALD1										ZNF521
FLRT1	SVEP1										ZNF562
FLJ44606	SH3BP4										ZNF597
COX6B2	EMB										ZNF619
ADM	RAB3IL1										ZNF717
SLC7A5	TOX3										ZNF75D
SH3BGR	EDA										ZNF788
SNCG	ALX4										ZSCAN10
SLC7A1	HUNK
ARRDC4	CHN2
SEMA6A	JUB
TNNT2	PCDHGA10
ID4	RERG
C7orf13	B3GALT2
WDR72	MAPK4
TSPYL5	IGFBP4
TMSL8	RAB11FIP4
CSAG1	EMX2
LOC644715	ZNF471
SUHW4	SALL1
N/A	CKB
N/A	C12orf39
KLF4	GPC3
ALPP	PDE9A
TBX15	COL16A1
COCH	F2RL2
MYL7	EBF2
TMEM76	GPR37
PRKCZ	HIVEP2
CASP8	PRSS33
ADCY8	C7orf58
CNR1	INSIG1
TBC1D15	ABCG2
FLJ30707	EPB41L3
CALB1	ADM
ZNF16	IFI16
DNM3	WNK2
SEMA6D	SOBP
HIST1H3F	PPP2R2B
MYOZ1	PRPS2
SDK2	LPAR1
PLK2	KLHL13
FLJ39502	COL6A2
RBM11	LRRN3
PLAGL2	ARHGEF26
TAGLN3	FAM110B
NR5A2	APP
C2orf32	OAF
CNR1	FAM171B
TRIM35	GPR160
KNDC1	DDAH1
CST2	PDE10A
ASXL1	FAT3
PCDHB17	RASSF2
NEDD9	ERG
SLC7A5	UCHL1
OTX1	MGAT4A
ACSL4	S1PR3
TRIM22	C19orf77
CLC	SEMA3F
JPH4	RGS5
PCDHGA2	NXPH2
PCDHGA10	LIPG
LYNX1	HMGCR
SUHW4	GAS1
CDKN2B	ARAP1
C1orf59	SEMA6D
TNFRSF8	PKIA
TFPI	BEX2
TFF1	PLEKHH1
SEMA6D	OTUD5
SH3BGR	VCL
HIST1H1A	ANXA3
ACTC	MID1IP1
SUHW4	ENPP2
THUMPD3	SPRY1
GAMT	S100A11
LOC391429	WEE1
TFF1	C5orf4
RAB20	LPHN3
PCDH11Y	TCEAL7
MGC70863	CSPG4
GPKOW	ARSJ
BNC2	FRZB
C21orf88	ATRNL1
HIF3A	LBH
CSH1	LRRC4
UBXD8	TRPM1
S100A4	SPON1
MAGEA6	FAT4
C14orf58	POU3F1
C1orf59	SLC8A1
EMP1	MGP
PCDHGB7	VGLL3
STRA13	MLLT3
TM7SF2	SRCRB4D
TM9SF4	IQCA1
PON3	KIRREL
CDH6	COLEC12
PHF17	SORCS1
PDRG1	SYT7
TSPYL2	PCDHGB5
TFAP2A	COL24A1
WWTR1	CALCRL
CYYR1	PDE4B
GNA12	ZNF22
PCDHB13	CAMK2D
TESC	SEZ6L2
CST4	FBLN2
PRSS3	SMAD9
ABCA1	TFAP2C
ATP11A	DMD
PRKCZ	WFDC2
SAMHD1	MAP2K1
CTHRC1	LPHN2
MAEA	ALPL
ME1	MXRA5
SLC7A14	XPNPEP2
SDK2	TBX18
NFKB2	FBLN1
TIMP2	C4orf19
LYN	SLC8A3
S100A6	KDM6A
FLJ37478	LGALS3
SLC16A10	ZNF562
STAC	EFNA5
GLT1D1	NCALD
PRRT3	DHCR7
LOC647292	KCP
NAT5	SDC2
S100A6	STARD8
ID1	TRPC4
TEK	ATP2B3
N/A	PCDHGA3
RNF2	NDRG2
IQCA	PAX8
PCDHGA2	CDH6
MTERFD1	EDNRA
STRA13	PTGS1
TM9SF4	STAT6
VSNL1	OLFM1
LYNX1	ELOVL2
RP11-146D12.2	HLA-E
SPATA13	JAK3
TRIM38	RARB
THBS1	CYP1B1
LEFTY2	MME
LOC644821	SLC7A5
PCDH11X	RGMA
FLJ20701	SCD
PCDHA5	COL23A1
PDE4B	TMEM92
NEIL1	SLC7A1
TWIST1	OSBPL10
GPR37	DHCR24
CNN1	TNFRSF19
DDR2	TMEM170B
LOC388344	ITGA11
FLJ37464	OSBPL3
MED12L	SHANK1
LRFN5	NRARP
TCL1B	GNAS
C18orf17	PTPN21
NAALADL1	EGFLAM
CALCR	GPR133
SOX30	MYRIP
LAYN	STRA6
GALT	P2RX6
AIF1	SCAMP5
N/A	DAPK3
C14orf162	HEY1
N/A	HLA-DOA
GPC3	KIAA1244
GSTM2	EPHA4
KHDRBS3	EMILIN1
LOC388610	CHGA
KIF3B	SCN4B
GRPR	CCND1
DPYSL5	LGI4
RWDD2B	CELF2
LOC654433	HK2
YWHAE	F11R
HAS2	EMILIN3
PCDHGB7	EMP3
C7orf29	CRIM1
PRICKLE1	ZSWIM5
LOC339535	ACTN4
CSRP1	KLF3
LRRC61	PCDHB17
CCDC125	CLEC1A
NEDD9	ADAMTS1
FAM84B	DSCAM
KCNJ3	TEAD1
FIGF	INA
SCML1	TGFB1
JUN	NBEA
UQCC	LIMCH1
NEK9	ATP2B4
MAB21L2	GDF6
LRRC4B	FEZ1
WSCD1	COL4A2
ATF7	ROBO2
HAPLN1	PDGFB
TMEM132C	MMP17
BDNF	DUOXA1
SRRM4	ACAT2
TGFBI	MAN1A1
COMMD7	PLTP
SERPINF1	SOX5
BST2	ADD2
COL3A1	GOLIM4
PPIEL	LOC643763
TBX15	NSDHL
NELL2	S100A6
ENC1	FAM124A
GAP43	LATS2
DACH1	TMEM200A
GLT1D1	ATP8A1
CITED2	PPAP2B
KIAA0146	CNKSR2
RHOB	DOK5
ST3GAL1	MSN
PSIMCT-1	ACTA2
CAPN6	ARHGAP20
WDR72	PHYHIPL
PCDH15	PRSS12
DYNLT3	NKX2-5
SVEP1	CDK18
SH3BP4	EPT1
JUB	DSE
PCDHGA10	SGK223
ZNF471	LOC100506421
GPC3	CDC42EP4
C7orf58	PARD3B
INSIG1	RUNX1T1
ADM	PID1
IFI16	HK1
SOBP	MYEF2
LRRN3	DUSP8
OTUD5	BTBD11
MID1IP1	ST6GALNAC5
S100A11	SPTBN1
TCEAL7	NMU
FRZB	LYPD1
IQCA1	PCYT2
COLEC12	TMSB15A
PCDHGB5	HS3ST3A1
CALCRL	ADAMTS5
ZNF22	TPM1
DMD	GRM2
TBX18	FRMD6
ZNF562	MRC2
EFNA5	ITGB8
KCP	FLJ22184
SDC2	CACNG7
PCDHGA3	NID1
PAX8	MAPK11
CDH6	LOC148189
OLFM1	FASN
CYP1B1	MYO7A
RGMA	TSPAN2
ITGA11	TNFRSF21
EGFLAM	UBE2QL1
EPHA4	FLRT2
PCDHB17	ID4
DSCAM	BTBD17
TGFB1	RBMS3
GDF6	GULP1
MAN1A1	ARHGAP24
SOX5	IKZF2
S100A6	MVD
NKX2-5	PTPRD
TMSB15A	BIRC7
TPM1	PQBP1
LOC148189	PDK4
ARHGAP24	FGFBP3
PTPRD	GPSM3
PQBP1	CCDC126
FGFBP3	USP1
GREB1L	LHX8
TWIST1	GREB1L
FOXC1	SAMD5
S100A10	SAMD4A
IGFBP7	HS6ST1
IGDCC3	ENAH
PSMD5	LDLR
LEF1	LTBP4
VLDLR	MEIS3
TENC1	MCAM
BAMBI	ATF4
TFE3	STEAP4
LGALS3BP	ACTG2
FZD4	STAT5A
PAQR6	TWIST1
MAGEA4	PCDHB19P
VIM	RUNX2
ZNF597	RBMS1
ARID5B	LAPTM5
COL5A2	KIAA0922
TIMM17B	INHBB
HS6ST2	LASP1
LRIG3	PLSCR1
HERC2P2	FLJ42709
FAR2	COL9A2
CRABP2	CRISPLD2
TP53I3	ACTN1
PLCB2	FOXC1
CDKN2B	FAM196B
RPS6KA3	MGC12982
PIM2	GDF10
ACVRL1	CD74
TXNRD2	BCL3
SERPINE2	NDST3
STAT1	S100A10
FLRT3	MED13L
ECM1	TMEM56
ETV4	GBE1
C10orf18	IGFBP7
ATP1A2	GPT2
DAG1	DUSP6
PCDHGC4	MAN1C1
SCG2	IGDCC3
ATP8B3	CFI
TNIK	COL12A1
ZNF521	CTGF
RNF145	ELOVL4
SGK1	C14orf162
CLCNKB	DAAM1
TBC1D15	ST6GALNAC3
B4GALT5	JUND
GRIPAP1	KAZALD1
FAM65B	KIF5C
ZNF717	FKBP10
UAP1L1	DUOX2
NR3C1	ARAP2
GIPR	PSMD5
TP53I11	NLGN1
KHDRBS3	TFPI
HAS2-AS1	LEF1
NIPA1	PLXND1
LYPD6B	VLDLR
KIAA1598	TENC1
EFEMP2	PCDH19
LHX2	BAMBI
SEL1L3	IGFBP5
KIF19	EFNB3
C7orf13	TFE3
COMT	PHLPP1
LRRTM1	ACLY
LMO2	SERPINA5
HOXB2	SPSB1
ACOT2	OXER1
PDGFRA	FDXR
WLS	GRID1
COL15A1	MYOZ3
ZNF136	BEX1
RPL39L	SORBS2
HDHD1	LGALS3BP
PTH2R	VCAM1
LINGO3	SPEG
HLA-C	ARHGEF6
FZD2	FZD4
AGGF1	C17orf96
ACACA	LCN9
LOC649395	ABI3
CRIP2	SLC24A2
KCND1	CACNA2D1
CHRDL1	ACTC1
TBX3	ASTN1
DKK1	PTEN
ARSE	SLC23A2
CD70	CYP26A1
FAM19A5	SPTAN1
TFAP2A	ZHX2
PAMR1	HSPA9
ANGPTL4	HRC
DDR1	SCN4A
LAMC3	SNAI1
C7	PAQR6
HSPA2	AK4
BOC	HSP90AA1
PDGFA	DDX26B
SLC35A2	LOC283392
SPOCK1	COL4A1
DLK1	ATP6V0E2
CNTNAP2	CYR61
ZNF788	MMP2
IL2RB	LIN28A
CD93	LUZP2
ITGA9	CDC6
FGF2	COL6A1
IFI44L	NETO2
TMEM173	MAGEA4
EPHA7	SLC2A3
ISL1	LOC440173
MDGA2	KIRREL2
ANK1	SULT1C4
LIX1	GNAZ
GADD45B	SLC44A2
NDRG4	VIM
CDKN1A	SMPD3
FZD5	LOC100192378
PAX6	BCAR1
ALPK2	C1R
HAPLN3	HEG1
CRYZ	HLA-B
SAT1	HABP4
TRIM5	SMAD3
THUMPD3	RSPO3
BTN3A2	KCNJ4
KCNC3	CARS
PALLD	DDB2
WNT8B	SPRY2
PROS1	PLAT
PM20D2	YARS
RLN2	CHODL
CHSY3	NFAM1
CD82	OSTBETA
IGF2	C4orf31
NPNT	NUMA1
LOC253039	ASNS
PITX1	TARS
CDH11	SLCO5A1
ESAM	DSG2
MAP2	MYH9
C19orf63	CYBA
MSL3P1	CDC25A
LOC441666	MAP3K9
ZFP57	EIF4G1
LRP10	ZNF597
HERC5	MGST1
AXL	ARID5B
RENBP	COL5A2
MAB21L1	FNDC3B
ANXA2	TIMM17B
DLX5	KIAA1804
KIAA1432	MOCS1
DEFB115	ATF3
ANKRD7	ADARB2
ZNF503	HS6ST2
FAM184A	SULT1C2
COL5A1	LRIG3
ZEB2	MB21D2
KCNJ5	FBN1
RAX	MBOAT1
CCKBR	ETV5
IL7R	QPRT
PFKFB3	ANPEP
PLVAP	HERC2P2
MMP28	FAR2
HOXB6	TM7SF2
SCUBE3	SLC7A8
B3GNT2	MAPK12
TYW3	KIAA0802
PRSS8	EZR
CCR1	MEST
KLF6	ABCA1
RNASE1	CRABP2
TRIM22	TP53I3
MN1	SRF
SH2D3C	FKBP1B
SCUBE1	ARHGAP28
C4orf39	GRB10
RARRES2	GSTM4
SOX17	IDI1
PHLDB2	INSRR
TMEM200B	IRS2
SEMA3E	DAGLA
ZNF619	PLCB2
ANGPT2	SH3D19
FLJ35024	C4orf14
IMPDH1	FDFT1
ACBD7	IL1R1
MAP1LC3C	CDKN2B
ANXA2P2	FDPS
DENND2D	PCDH18
WNT3	FJX1
KLHL4	RPS6KA3
ELF3	EPN2
DDX58	MAGI2
FAM198B	CNN3
C5	TES
FBN2	SLC25A24
LRFN5	GALNT10
TMC8	ATP6V1B2
CRLF1	PRKCD
NEBL	HSD17B14
HAND1	SLITRK5
LRP1B	SLC1A4
BBS9	LYPD6
SPP1	ADA
PCDH10	INPP5K
LOC149837	PKDCC
RAGE	BMPR1B
C10orf114	OLFML1
FAM64A	GPR98
SKA3	ITGA8
HMGB3	TESC
NR2F2	MRAS
DDX60	TJP2
DEPDC1	IFI27L2
SYNJ2BP	KPNA2
BICD1	ZNF204P
AFAP1L1	TMEM131
AMPD3	VEPH1
SIX3	ABTB2
NHLRC1	SLCO3A1
TARDBP	PIM2
NFE2L3	VWA5A
KIAA1462	CLGN
GPR126	RTN4RL1
PPPDE1	PCDHB15
OGDHL	MYO5C
MORC4	SHC1
NIPAL3	CPNE8
TBR1	TUBB4
LOX	BLCAP
OTX1	SLC2A1
GATA4	KLF15
SFN	MGAT5B
	MEGF10
	ALG10B
	MFSD2A
	HSPB1
	HNMT
	FMN1
	CILP
	TLN1
	FOXD2
	ACVRL1
	TXNRD2
	SERPINE2
	TRIM16
	SLC27A1
	WDR1
	STAT1
	PYGM
	DIAPH3
	OXR1
	FAM38A
	FSCN1
	PRR5L
	GLB1L2
	FLRT3
	RARG
	SRGAP2
	ARHGAP21
	ECM1
	TYSND1
	DACT2
	SORCS2
	CACNG8
	APH1B
	PPARGC1A
	IKBKE
	FAM26E
	MARS
	MEIS2
	KAZN
	ZFHX2
	TJP1
	SEMA6A
	MTHFD2
	ETV4
	LMO4
	ANXA6
	C10orf18
	MAGEH1
	ORC6
	ERRFI1
	CTPS
	NFIB
	ASRGL1
	GRIN2D
	RAB3D
	SLC4A8
	SLFN12
	PPP1R14A
	LRRFIP2
	DDX21
	CTSB
	NOS3
	IFRD1
	PDLIM4
	ARHGAP29
	TEAD4
	RAB31
	NEXN
	SYNJ2
	ADRA1D
	RHBDL1
	ALCAM
	PALMD
	FERMT1
	UNC5B
	GPR124
	DNAJA1
	PKIB
	WBP5
	CCDC33
	ATP1A2
	FREM1
	CRY1
	SQLE
	DAG1
	SDC3
	IGDCC4
	MXRA8
	PEX2
	GM2A
	FOXO1
	CEACAM21
	PAWR
	PCDHGC4
	GABRA3
	FMN2
	ADCY7
	SCG2
	DOK6
	PITX2
	KCNJ16
	BCL2
	CLDN1
	PTPRM
	NAV2
	COL6A6
	PELI1
	SCARF1
	EXOC3L2
	TCF7L2
	GPC6
	RPS6KA2
	PDE4A
	LIPM
	DPYD
	EPC2
	TXNRD1
	ATP8B3
	CPEB4
	TNIK
	SETD7
	STIP1
	BLVRB
	LOC440910
	RAI14
	EPS8L2
	LOC100506548
	TANC1
	S1PR5
	AGT
	ZNF521
	HIF1A
	RNF145
	DUOX1
	SGK1
	KCNMA1
	DLL1
	KIT
	KIAA0020
	TMEM204
	MEIS1
	CLCNKB
	CYP51A1
	CLIP3
	EIF4G2
	MANEAL
	MICAL1
	SYT11
	TMEM97
	GARS
	LRRC1
	GCNT1
	APOBEC3C
	GGT5
	ENO3
	KCNH1
	UXS1
	PLEKHO2
	MTHFD1L
	PROCR
	CAP2
	TNFRSF10D
	CHRD
	CSRP2
	MAFB
	BNC1
	KHNYN
	SRGAP3
	LETMD1
	CHCHD3
	LMTK3
	UTRN
	IL27RA
	CC2D2A
	FREM2
	PIK3IP1
	SEH1L
	PMEL
	TBC1D15
	MEGF9
	CNDP2
	B4GALT5
	JDP2
	GRIPAP1
	STIM1
	FAM65B
	C11orf9
	C1orf54
	GAL3ST4
	FAM13B
	ATL1
	GPRIN1
	ELAVL3
	LGR4
	LUZP1
	FBXO17
	TSPO
	ALS2CL
	TIMP1
	KRT19
	ZNF717
	UAP1L1
	GABRB3
	KIFAP3
	NR3C1
	S1PR1
	ATP13A3
	ARHGAP31
	PCBP4
	HNRNPAB
	SLC38A1
	EPB41L2
	RCN2
	STEAP3
	GIPR
	RAC2
	SBF2
	LOC642852
	HERC6
	CCDC88C
	HYOU1
	CLSTN3
	TP53I11
	PRNP
	NPTXR
	PHF15
	SYDE2
	CSDA
	SARDH
	REV3L
	ZNF641
	STARD4
	GLIPR2
	BCL11B
	ACTN3
	IARS
	TMEM88
	ADD3
	ENTPD4
	KHDRBS3
	ZNF367
	CCDC160
	EHBP1L1
	FAM111B
	TMEM101
	HIF3A
	KIF18A
	HAS2-AS1
	S100A13
	APOBEC3F
	DCX
	IDH1
	ANK3
	NIPA1
	ELFN1
	LYPD6B
	BOK
	NUAK1
	ZNF48
	WWC3
	PDE4C
	ESM1
	RAB3IP
	KRT8
	SYTL1
	KIAA1598
	PRRG3
	EMID1
	PRKAA2
	EFEMP2
	CERCAM
	CACNG4
	LHX2
	TCF4
	ALDH1A3
	SEL1L3
	GLI2
	RTN1
	CAMK1G
	MOSC2
	STK17A
	SC4MOL
	LEPREL1
	C3orf54
	C17orf61
	DLC1
	HSD17B8
	AMOT
	TNFRSF12A
	FHOD3
	PGM1
	TMEM219
	SLC35A4
	EXD3
	TCEB3
	NCAM2
	KIF19
	ZNF702P
	FXYD6
	DDX18
	ACSL4
	CCT5
	GRAMD1C
	REEP1
	IRF9
	ALS2
	MED12L
	SEC14L1
	C7orf13
	SH3KBP1
	SCRN2
	BTG2
	BMP8A
	PTPN6
	STON1
	FZD8
	PBX1
	LRG1
	FLNB
	DPF3
	EML4
	MANSC1
	HERPUD1
	ADAMTS12
	FAM107B
	HTR3B
	TAPBP
	TUBA1A
	HES6
	TBX4
	COMT
	ASAP1
	LRRTM1
	GEM
	FAM49A
	AARS
	ID2
	ATAD2
	LMO2
	HOXB2
	SOX6
	AFF2
	UGCG
	XRCC1
	UBE2H
	FADS2
	MAST4
	ACOT2
	FXYD1
	PDLIM5
	MIR100HG
	G3BP1
	GPM6A
	ACSL3
	LARP1
	ANGPTL2
	C9orf3
	ProSAPiP1
	RND3
	DAPK1
	CLMN
	MARK1
	NUPL1
	TGFB3
	CHST7
	BHLHE40
	EIF2AK3
	SERPINB6
	ZC3H12C
	PAK1
	IQSEC3
	ACTB
	SDK1
	FIGNL2
	ABHD14B
	GSTA4
	PDGFRA
	PCDHGC3
	SMURF1
	SV2A
	NDST1
	MYL12A
	ART5
	IL4R
	GINS2
	TLL1
	CACNA1I
	RFX2
	WLS
	SELENBP1
	FAM60A
	EBF1
	TRIL
	PHYHIP
	XIST
	DDX3X
	H2AFY2
	RHOC
	PRDX4
	PODNL1
	CD81
	FLNA
	MAST1
	CHML
	GPRIN3
	COL15A1
	ATP6V0A2
	MVP
	KCTD1
	FILIP1L
	DUSP1
	CD44
	DPPA4
	ZNF136
	TMEM150C
	RPL39L
	HES2
	SLC38A2
	XBP1
	IL13RA1
	SLC16A5
	SORT1
	HDHD1
	APLP2
	PTH2R
	PLD3
	C2
	ANO9
	AGXT2L2
	HOOK1
	ZDHHC2
	CEBPG
	ADI1
	MCCC2
	APOE
	ENOX2
	LOC284751
	CD63
	CHMP2A
	ENO1
	C5orf39
	PPARA
	PRRX2
	OPRL1
	THSD7A
	LINGO3
	PDCD4
	TRMT6
	HSPA5
	TOP1MT
	HLA-C
	SLC38A3
	PTGS2
	MST4
	FZD2
	GNAI2
	TERT
	HSPG2
	MECOM
	EPHB2
	E2F5
	ARHGAP5
	CTSC
	PML
	SEPN1
	AGGF1
	CCDC88B
	WFIKKN1
	OSMR
	KCNAB2
	ACPL2
	URB2
	TRIM14
	EIF4B
	CELSR3
	PIP5K1A
	MMP11
	TMEM123
	CSRNP3
	SOX1
	SH3TC1
	IL11RA
	ZNF488
	LITAF
	SERTAD4
	LRRC3B
	MTMR11
	ASGR1
	ACACA
	RDH10
	NT5DC3
	CSRNP1
	NIN
	LOC282997
	SCN8A
	PICALM
	LOC649395
	DEF6
	CCDC109B
	CRIP2
	PDGFC
	PLCB4
	IQSEC2
	PTGES
	CDC42EP1
	HIVEP1
	KCND1
	NUCB1
	PTGIS
	PDZD2
	NRGN
	SULT1A1
	CCDC136
	NKAIN4
	ATP2A3
	KIAA0232
	TRUB1
	FOXO4
	HSPA12B
	CYCS
	ETF1
	SVIP
	PERP
	CHRDL1
	ANKRD22
	PTPN18
	TBX3
	LAD1
	GPX1
	FOXK2
	TRAM2
	TTF2
	BIRC2
	MTMR12
	PUS7
	ADAMTS4
	HAT1
	VCAN
	DAAM2
	BCL2L1
	PLK2
	RRM2
	PALM2
	DKK1
	IVNS1ABP
	ZNF578
	CLSTN2
	ARSE
	P4HA2
	COL11A2
	PDZD7
	NGFR
	PLCD4
	CD70
	KNDC1
	YRDC
	ITGB3
	RRBP1
	ATHL1
	SUMO3
	FLJ22536
	LOXL3
	TGM2
	LTV1
	FAM19A5
	CYP2S1
	INHBA
	C1orf198
	PLEKHB1
	HMHA1
	PPP1R9A
	KCNC1
	PSME4
	TFRC
	TFAP2A
	LSAMP
	C14orf128
	ATP1A1
	ARPC5
	WIPF1
	TMBIM1
	PRKCDBP
	PAMR1
	MYBL2
	SPHK1
	FTH1
	ZYX
	HSPD1
	POMT1
	ANGPTL4
	LTBP2
	MAPK6
	MGC45800
	AASDHPPT
	DDR1
	ARL6IP5
	RFWD3
	ITPK1
	CACNA1E
	DSTN
	MSI1
	DLAT
	EIF5
	KIAA0100
	CAPG
	FGD4
	RIN1
	INPP5D
	PADI3
	HSD17B11
	LAMC3
	MEOX2
	ECH1
	TUBA1C
	ISM1
	IGSF3
	ACOT7
	ATR
	MAP6D1
	DUSP15
	GSTK1
	TNS3
	C7
	ATG16L2
	ZFP3
	YAP1
	HSPA2
	MGMT
	LMCD1
	IRAK1
	KATNAL2
	EML2
	MAN2A1
	RIN3
	NUDC
	ESYT1
	VWF
	LAMC1
	TRIP13
	SIPA1L1
	UTP20
	KDELR1
	PTPRZ1
	PSMD14
	SLC1A5
	LFNG
	LAYN
	SCD5
	BOC
	CBS
	2010-09-02
	WIF1
	POLD4
	C6orf115
	HSP90B1
	FAM13A
	EYA4
	C1orf21
	VAMP2
	TMEM215
	TMEM237
	EFR3A
	ABAT
	RGS2
	ARHGAP6
	KIAA0947
	OLIG3
	MCM10
	OSR1
	MYCL1
	ANXA11
	PDGFA
	KC6
	MCF2L
	RETSAT
	LRBA
	ADCK4
	CYGB
	LRRC59
	GRASP
	TUBB3
	VGF
	WDR91
	2010-09-03
	IL17RD
	MAP3K12
	ATP9A
	CAMK2N1
	B4GALT6
	BEND7
	ETV1
	EPB41L4A
	THRB
	DHRS7
	C7orf46
	RBM20
	SOX21
	MLC1
	NRXN3
	MYL6
	HOXA3
	SEPHS1
	ST3GAL4
	C1orf213
	ADCY4
	SLC35A2
	PKP4
	ELOVL6
	SMC1A
	VPS35
	HVCN1
	MBNL2
	ZNF439
	LHPP
	NPC2
	CD79B
	PIK3CB
	SPOCK1
	FBLN5
	TESK2
	KLHL2
	PARVA
	BMP2K
	ITGA4
	NALCN
	OR7E156P
	TFDP1
	CD200
	BCAT1
	HELLS
	DLK1
	PRMT8
	ATOH8
	PCCA
	HSPA13
	BACE2
	RRS1
	PTPRE
	MYL1
	FNDC5
	NEFL
	ITM2C
	SEMA6C
	ALDH1A1
	ARAP3
	YPEL3
	NDRG3
	CLPTM1L
	SLC7A11
	FSTL1
	PKP2
	BRIP1
	ZNF462
	SHROOM3
	DEGS1
	ATP1B2
	NARS
	CBX4
	LOC153684
	PRKCSH
	KLHL21
	CMKLR1
	RECK
	MC1R
	CYB5B
	PHGDH
	BAG1
	CAMLG
	CNTNAP2
	ANKRD11
	SYT10
	NEAT1
	QARS
	INPP4A
	MAP4K2
	ZNF788
	H1F0
	TTC31
	FPGS
	FAM155B
	IL17RC
	DKC1
	SH2D2A
	C11orf82
	MTSS1
	HOMER1
	CTSZ
	IL2RB
	SLC25A4
	CD93
	DYNLL2
	KIF1A
	THOC4
	ZNF551
	RMI1
	CAMSAP1
	DENND5A
	TMCC3
	CA12
	TSC22D1
	MAK16
	B7H6
	RDH11
	ROCK2
	CALHM2
	TCEAL5
	WWC1
	LINGO1
	ADAM33
	DHFR
	BCLAF1
	ITGA9
	GSN
	DKK3
	RPS6KL1
	NOLC1
	PLOD3
	TSPAN18
	SWAP70
	CGNL1
	EFHD1
	TRPV2
	ISG15
	FGF2
	NUDCD1
	FAM65C
	SLC9A3
	APLP1
	C1RL
	YWHAH
	PYGL
	ACTG1
	RND2
	ABTB1
	ZNF69
	EXOC6
	G0S2
	MPZL2
	PPFIBP2
	PTPRG
	MAF
	ITGB1
	DUOXA2
	TCF21
	LEPRE1
	TRAPPC6A
	FAM46B
	CCND2
	ARSA
	LAMA5
	CD4
	SLC22A17
	ETNK2
	CDK2AP1
	RNASE4
	GXYLT2
	TMEM80
	LOC678655
	RFC3
	ARRDC2
	ID3
	NCL
	DST
	SYN3
	C3orf18
	TRPM4
	DNAJB1
	C1orf38
	LOC541471
	BCR
	LANCL2
	KCNG1
	TUBA4A
	LOC286467
	LOC100133545
	GPR153
	CXXC5
	MFAP5
	OXA1L
	KCNJ2
	KIF1C
	DEPTOR
	ABCE1
	IFI44L
	SCN2B
	AHSA1
	RANBP1
	PRND
	PRICKLE2
	SMS
	EXTL1
	ATP10D
	SNX10
	OSGEPL1
	BASP1
	TMEM173
	MYL3
	SIX4
	SMCHD1
	INSM1
	FAT1
	SH3BP2
	EPHA7
	SELM
	UNC5C
	IGBP1
	PBXIP1
	TTYH2
	SDC4
	AMMECR1L
	TSPAN14
	ZNF215
	PTP4A3
	SLC11A2
	IFI30
	RELN
	ISL1
	SEMA3G
	PKI55
	IGLON5
	PRKG1
	MDGA2
	WTIP
	SP140L
	CAPN1
	RCOR2
	TSHZ3
	CELSR2
	BTN3A3
	PRPH
	GNB5
	DHRS1
	RPUSD4
	LOC100129794
	GNGT2
	NUP153
	BSN
	C21orf91
	ANK1
	TUBB8
	PALM3
	ADCY1
	CPT1A
	HSD17B7
	NLGN4X
	OCIAD2
	GTF3C4
	GTPBP4
	NME1
	VKORC1L1
	KCNK2
	SERPINB1
	ACCN4
	TEP1
	LIX1
	MMAB
	ZNRD1
	PLA2R1
	RFX5
	UNC5CL
	NOTCH3
	CD97
	GADD45B
	APOBEC3G
	NDRG4
	NEURL1B
	PPM1E
	HEPH
	ZIC2
	ITGAV
	EHD4
	NMT2
	DENND2A
	PCDHB2
	LDHB
	HLA-DPB1
	PCDHAC2
	DUSP4
	CCDC50
	FAM190A
	ANKRD40
	SOX9
	MEGF11
	LOC400027
	FAM190B
	CNN1
	CIB2
	GCA
	HIPK1
	MMS19
	ANKH
	RASIP1
	OPTN
	FAM175A
	CEP135
	NNMT
	ATG9B
	ESPN
	SLC24A6
	WDR13
	SFMBT1
	NXPH4
	ARF4
	PTPN14
	PNPT1
	DNAJB6
	NSUN2
	ZCCHC24
	GATA2
	KCNS3
	PVRL1
	BMPR1A
[truncated: 2,742 more rows]
