# Supplementary material for: Huntington Disease as a Neurodevelopmental Disorder and Early Signs of the Disease in Stem Cells
Source: Mol Neurobiol. 2017 May 11;55(4):3351–71. doi: 10.1007/s12035-017-0477-7 (PMC5842500; doi:10.1007/s12035-017-0477-7)
Supplement: Supplementary file 3 — List of GO terms (level 5) retrieved in the meta-analysis for each of the lists of genes deregulated in PSC, NSC and neurons. (XLSX 400 kb) [file 12035_2017_477_MOESM3_ESM.xlsx]

## Sheet: GO terms level 5 
GO terms level 5
ESC/iPSC - 292 GO terms											NSC - 445 GO terms											neurons - 191 GO terms
term_name	p-value	q-value	term_goid	term_category	term_level	members_input_overlap	members_input_overlap_geneids	size	effective_size		term_name	p-value	q-value	term_goid	term_category	term_level	members_input_overlap	members_input_overlap_geneids	size	effective_size		term_name	p-value	q-value	term_goid	term_category	term_level	members_input_overlap	members_input_overlap_geneids	size	effective_size
cell morphogenesis involved in differentiation	1.27990298238e-18	1.05975966941e-15	GO:0000904	b	5	161; 163; 286; 388; 558; 627; 836; 842; 1009; 1072; 1173; 1281; 1289; 1290; 1382; 1605; 1749; 1826; 1946; 2017; 2043; 2045; 2118; 2258; 2596; 2651; 3320; 3326; 3397; 3670; 3680; 3915; 3925; 4067; 4133; 4627; 4628; 5080; 5789; 6197; 6275; 6277; 6281; 6383; 6422; 22943; 6647; 6696; 6772; 7010; 23022; 7155; 7291; 7414; 7436; 7473; 7849; 23191; 8322; 9355; 9723; 10084; 10211; 10319; 10439; 10570; 106…	ISL1; S100A10; BDNF; AXL; LHX2; LHX4; B3GNT2; HSP90AB1; LYN; KNDC1; SOD1; BAMBI; MEG3; OLFM1; WNT3; ITGA9; STMN1; VLDLR; TBR1; PQBP1; DNM3; COL3A1; AP2B1; GAP43; SOX17; DLX5; TOP2B; DPYSL4; DPYSL5; PAX6; DAG1; LAMC3; PHLDB2; LAMC1; PAX8; RPS6KA3; ETV4; SDC2; FLOT1; PCDH15; MYH10; MYH14; EPHA7; EPHA4; TNIK; RHOB; DACT1; RGMA; TEK; FZD4; STAT1; MYH9; AP2M1; FGF13; S100A4; S100A6; HAS2; EFNA5; COL5A…	864	863		neurogenesis	2.64699638096e-51	4.06578644115e-48	GO:0022008	b	5	60; 71; 107; 133; 151; 160; 183; 214; 274; 286; 287; 288; 323; 348; 351; 378; 388; 389; 403; 411; 65981; 460; 558; 566; 573; 585; 596; 627; 652; 653; 657; 658; 663; 666; 706; 747; 779; 811; 813; 836; 349667; 857; 860; 103910; 886; 928; 971; 983; 1000; 1009; 1072; 1123; 1141; 1191; 1203; 1267; 1272; 1281; 1282; 1284; 1289; 1290; 1291; 1292; 1293; 1298; 1299; 1382; 1400; 1462; 1464; 1482; 1496; 149…	SMARCC2; DUOXA1; PCSK9; PPAP2B; HSPA8; IL6ST; FKBP4; HIPK2; HIPK1; GPM6A; LIFR; L1CAM; DBN1; AGT; SEMA4D; SEMA4F; LHX2; DLG4; LHX6; LHX8; PRNP; APBB2; RNF112; WEE1; IGF1R; SLITRK5; WDR1; CRTAC1; ABLIM1; IFRD1; ABLIM3; OPA1; GATA2; SNAP25; MYL12A; PTEN; ENC1; MMP14; ITGA9; EVL; LMO4; ITGA2; ITGA3; PCDH15; COL3A1; EDNRB; SERPINE2; APOE; GAP43; SOX10; SOX11; KCNMA1; NF1; VSX2; NTM; MYL9; GDF11; MED1…	1494	1493		collagen metabolic process	3.63215653721e-17	2.27736214883e-14	GO:0032963	b	5	131873; 871; 1277; 1278; 1281; 1282; 1287; 1289; 1290; 1292; 1293; 1301; 1303; 1307; 1513; 4313; 4322; 4323; 4325; 5045; 5159; 7373; 9902; 84570	MMP14; PDGFRB; MMP16; COL11A1; MMP13; COL3A1; FURIN; MRC2; CTSK; COL25A1; COL5A2; COL4A5; COL5A1; COL4A1; COL16A1; COL6A3; COL14A1; COL1A2; COL1A1; SERPINH1; COL6A2; MMP2; COL12A1; COL6A6	118	118
neurogenesis	1.22352356886e-16	5.06538757508e-14	GO:0022008	b	5	133; 161; 163; 286; 301; 388; 558; 627; 836; 928; 1009; 1072; 1173; 1191; 1268; 1281; 1289; 1290; 1382; 1482; 1605; 1749; 1756; 1826; 1946; 2017; 2043; 2045; 2118; 2119; 2182; 2258; 2535; 2562; 2596; 3320; 3326; 3397; 3398; 3400; 3670; 3680; 3725; 3915; 3925; 4067; 4133; 4627; 4628; 5080; 5156; 5176; 5270; 5308; 5590; 5789; 6096; 6197; 6277; 6383; 6446; 6496; 6647; 6659; 6660; 6695; 6696; 7020; 7…	PCSK9; TIMP2; ISL1; PLK2; BDNF; AXL; NKX2-5; LHX2; ADM; LHX4; B3GNT2; RORB; SIX3; HSP90AB1; LYN; KNDC1; FLOT1; SOD1; FLRT3; MEG3; PQBP1; ACSL4; VIM; GALR2; ENC1; ITGA9; DMD; VLDLR; TBR1; DNM3; COL3A1; NDRG4; AP2B1; SERPINE2; GAP43; JUN; DLX5; TOP2B; DPYSL4; DPYSL5; PAX6; DAG1; RHOB; LAMC1; RPS6KA3; ETV5; ETV4; SDC2; SPOCK1; PCDH15; AIFM1; MYH10; PDGFRA; MYH14; EPHA7; TNIK; EPHA4; OLFM1; LAMC3; ST…	1494	1493		cell morphogenesis involved in differentiation	1.60367561978e-47	1.23162287599e-44	GO:0000904	b	5	60; 71; 81; 87; 107; 160; 214; 286; 287; 288; 323; 348; 351; 367; 388; 389; 65981; 558; 596; 627; 652; 653; 658; 708; 779; 811; 836; 103910; 886; 971; 983; 1000; 1009; 1072; 1123; 1141; 1267; 1272; 1277; 1281; 1282; 1284; 1289; 1290; 1291; 1292; 1293; 1298; 1299; 1382; 1400; 1496; 1499; 1501; 1605; 1630; 1641; 1742; 1749; 1759; 1793; 1808; 1813; 1826; 1946; 1948; 1949; 1952; 1956; 2033; 2042; 204…	HSPA8; MFAP2; L1CAM; SEMA4D; SEMA4F; LHX2; DLG4; PRNP; APBB2; IGF1R; SLITRK5; CRB2; ABLIM1; IFRD1; ABLIM3; LECT1; PTEN; ITGA8; ITGA9; EVL; ITGA2; ITGA4; COL3A1; APOE; GAP43; SOX17; HRH2; ARL13B; CUX2; VEGFA; COL4A2; COL4A1; ANAPC2; PLXNC1; RPS6KA2; RPS6KA3; ITGAV; FLOT1; FLNA; FLNB; MYH10; SLITRK4; SRGAP2; CYFIP1; AP1AR; RGMA; S100A4; S100A6; LAMA1; LAMA5; LEF1; TRIOBP; NTN1; MICALL2; BMPR1B; SPP…	864	863		cell morphogenesis involved in differentiation	4.6393425325e-15	1.45443388394e-12	GO:0000904	b	5	81; 87; 388; 396; 558; 1072; 1211; 1277; 1281; 1282; 1287; 1289; 1290; 1292; 1293; 1601; 1809; 1813; 1947; 2047; 2050; 2064; 2192; 2335; 3082; 3182; 3908; 3911; 3912; 3915; 3925; 3983; 4135; 4313; 4637; 6275; 6277; 6383; 6647; 23022; 7094; 8985; 9341; 9368; 10381; 10857; 10979; 57142; 84570; 114990; 84168; 51466; 55742; 56896; 25987; 26585; 53834; 4237	EVL; EFNB1; STMN1; CFL1; FGFRL1; MYL6; DPYSL5; CLTA; MFAP2; COL3A1; LAMB1; DAB2; FBLN1; VASN; AXL; LAMA5; ANTXR1; PGRMC1; PLOD3; SLC9A3R1; TLN1; ARHGDIA; HNRNPAB; S100A4; S100A6; GREM1; ERBB2; LAMA2; EPHB1; COL25A1; DPYSL3; EPHB4; SOD1; RTN4; VAMP3; TUBB3; COL5A2; COL4A5; COL5A1; ABLIM1; COL4A1; HGF; RHOB; TSKU; LAMC1; FERMT2; ACTN1; PARVA; FN1; ACTN4; SDC2; DRD2; PALLD; COL1A1; MAP6; COL6A3; COL…	864	863
neuron differentiation	3.89089339155e-16	1.07388657607e-13	GO:0030182	b	5	133; 161; 163; 286; 388; 627; 836; 1009; 1072; 1173; 1268; 1281; 1289; 1290; 1382; 1482; 1605; 1749; 1756; 1826; 1946; 2017; 2043; 2045; 2118; 2119; 2182; 2258; 2535; 2562; 2596; 3320; 3326; 3397; 3398; 3400; 3670; 3680; 3725; 3915; 3925; 4067; 4133; 4627; 4628; 5080; 5176; 5270; 5308; 5590; 5789; 6096; 6197; 6277; 6383; 6446; 6496; 6647; 6659; 6660; 6695; 6696; 7077; 7155; 7414; 7431; 7436; 7473…	PCSK9; TIMP2; ISL1; PLK2; BDNF; NKX2-5; LHX2; ADM; LHX4; B3GNT2; RORB; SIX3; HSP90AB1; LYN; KNDC1; SOD1; FLRT3; MEG3; PQBP1; ACSL4; VIM; GALR2; ENC1; ITGA9; DMD; VLDLR; TBR1; DNM3; COL3A1; NDRG4; AP2B1; SERPINE2; GAP43; JUN; DLX5; TOP2B; DPYSL4; DPYSL5; PAX6; DAG1; RHOB; LAMC1; RPS6KA3; ETV5; ETV4; SDC2; FLOT1; PCDH15; AIFM1; MYH10; MYH14; EPHA7; EPHA4; TNIK; STMN1; DACT1; RGMA; CNR1; FZD2; FZD4;…	1296	1295		neuron differentiation	3.3962653474e-45	1.73888785787e-42	GO:0030182	b	5	60; 71; 107; 133; 151; 160; 214; 274; 286; 287; 288; 323; 348; 351; 378; 388; 389; 403; 411; 65981; 573; 585; 596; 627; 652; 653; 658; 663; 706; 779; 811; 813; 836; 349667; 857; 860; 103910; 886; 971; 983; 1000; 1009; 1072; 1123; 1141; 1203; 1267; 1272; 1281; 1282; 1284; 1289; 1290; 1291; 1292; 1293; 1298; 1299; 1382; 1400; 1482; 1496; 1499; 1501; 1605; 1613; 1627; 1630; 1641; 1719; 1742; 1745; 1…	SMARCC2; DUOXA1; PCSK9; HSPA8; FKBP4; HIPK2; HIPK1; GPM6A; LIFR; L1CAM; DBN1; SEMA4D; SEMA4F; LHX2; DLG4; LHX6; LHX8; PRNP; APBB2; RNF112; WEE1; IGF1R; SLITRK5; CRTAC1; ABLIM1; IFRD1; ABLIM3; OPA1; GATA2; SNAP25; MYL12A; PTEN; ENC1; ITGA9; EVL; EMX2; ITGA2; ITGA3; PCDH15; COL3A1; EDNRB; SERPINE2; APOE; GAP43; SOX11; KCNMA1; VSX2; NTM; MYL9; GDF11; PDLIM5; LIN28A; HOXC10; CUX2; VEGFA; COL4A2; COL4…	1296	1295		collagen fibril organization	1.43943832879e-12	3.00842610717e-10	GO:0030199	b	5	302; 871; 1277; 1278; 1281; 1289; 1290; 1301; 1303; 4921; 7373; 8985; 26585	ANXA2; COL11A1; GREM1; DDR2; PLOD3; COL14A1; COL5A2; COL5A1; COL1A2; COL1A1; COL3A1; SERPINH1; COL12A1	41	41
positive regulation of cellular metabolic process	1.30784484678e-14	2.70723883284e-12	GO:0031325	b	5	19; 31; 94; 114; 133; 199; 301; 302; 306; 336; 408; 627; 637; 727; 799; 836; 840; 841; 842; 847; 943; 1026; 1030; 1191; 1230; 1312; 1316; 1374; 1404; 1482; 1488; 5719; 1749; 1826; 1946; 1994; 1999; 2043; 2118; 2119; 2247; 2258; 2296; 2494; 2535; 2626; 2651; 2696; 2771; 2861; 2908; 3038; 3306; 3309; 3320; 3326; 3329; 3398; 3400; 3428; 200081; 3481; 3638; 3670; 3725; 4000; 4005; 4067; 4616; 4627; 2…	HIF3A; HSPA2; PCSK9; TIMP2; HSPA5; CRLF1; JUN; PLK2; PAX8; RLN2; BDNF; MED12L; TMEM173; GPR37; NKX2-5; LHX2; ADM; KLF6; RAN; GADD45B; SYNJ2BP; RORB; SIX3; HSP90AB1; ISL1; LYN; KNDC1; RAX; CDKN2B; SOD1; LEFTY2; TRIM22; LEFTY1; ARRDC4; BAMBI; MEG3; PROM2; GATA4; TBX3; PHB; ADCY8; GALR2; PLAGL2; ACE2; CTBP2; CCL26; ID4; YBX3; CPT1A; TRIM38; ELAVL1; RARRES2; CDKN1A; ANXA3; NDRG4; APOA2; CHCHD2; DDX58…	2864	2858		cell surface receptor signaling pathway	8.05863156825e-40	3.09451452221e-37	GO:0007166	b	5	19; 29; 60; 71; 9209; 94; 100; 107; 109; 113; 114; 142; 150; 151; 156; 160; 183; 186; 285; 329; 334; 351; 355; 367; 378; 393; 403; 405; 65981; 467; 478; 525; 526; 533; 534; 558; 567; 573; 585; 595; 596; 598; 599; 613; 624; 627; 634; 652; 653; 657; 658; 666; 667; 672; 684; 727; 780; 799; 814; 817; 819; 836; 857; 858; 860; 868; 103910; 887; 904; 920; 960; 966; 967; 970; 972; 974; 983; 1000; 1001; 1…	ERRFI1; IFT27; MOV10; PPAP2B; HSPA5; SUMO1; WLS; CPE; IL6ST; UCHL5; B2M; LIFR; L1CAM; PDCD10; TYK2; AGT; SEMA4D; DLG4; CDC73; PIK3CB; PIK3CD; CAMK4; MIB2; ZC3H15; LMBRD1; IRAK1; IRAK4; C2CD3; CBLB; IGF1R; PRKAG2; NUP98; CAMK2D; PRRX2; SCG2; PIK3C2A; EDA; CSF3R; GATA4; GATA2; MAPKAPK2; HIPK2; CCND1; GRB10; CTDSPL2; HIPK1; DDX47; PTEN; EIF2AK3; IL7R; IGF2; SH3RF1; EVL; RASGRP4; CDKN1A; ITGA3; ITGA4…	2578	2570		neurogenesis	3.62124292661e-12	5.67629828747e-10	GO:0022008	b	5	301; 388; 396; 558; 1072; 1211; 1281; 1282; 1287; 1289; 1290; 1292; 1293; 1435; 1495; 1809; 1813; 1947; 2047; 2050; 2064; 2173; 2250; 2335; 2697; 2896; 3082; 3479; 3908; 3912; 3915; 3925; 3956; 3983; 4135; 4313; 4323; 4637; 4735; 4752; 4758; 6277; 6383; 6385; 6647; 6860; 6867; 7025; 7026; 7094; 7157; 7314; 7431; 7520; 8826; 9368; 9948; 10215; 10381; 10419; 10498; 10857; 11075; 57142; 84570; 50804…	MMP14; ERBB2; EVL; EFNB1; STMN1; CFL1; STMN2; SYT4; SDC4; CARM1; DPYSL5; MYL6; FABP7; SOX8; IGF1; CLTA; LAMB1; COL3A1; TLN1; XRCC5; LGALS1; AXL; SEPT2; GPC2; IQGAP1; HGF; NEK3; MYEF2; DRD1; SLC9A3R1; NR2F1; NR2F2; ARHGDIA; S100A6; ANXA1; LAMA2; EPHB1; COL25A1; DPYSL3; EPHB4; SOD1; RTN4; WDR1; TUBB3; PRMT5; COL5A2; DLL1; COL4A5; COL5A1; ABLIM1; COL4A1; GRN; RHOB; FGF5; LAMC1; OLIG2; CTNNA1; OLIG1;…	1494	1493
positive regulation of macromolecule metabolic process	2.65994655341e-14	4.40487149245e-12	GO:0010604	b	5	58; 94; 103; 114; 199; 302; 306; 336; 408; 627; 637; 727; 836; 840; 841; 842; 847; 943; 1026; 1030; 1191; 1230; 1316; 1482; 1488; 5719; 1749; 1946; 1994; 1999; 2043; 2118; 2119; 2247; 2258; 2296; 2494; 2535; 2626; 2651; 2719; 2771; 2861; 2908; 3038; 3306; 3309; 3326; 3329; 3397; 3398; 3400; 3428; 3481; 3575; 3638; 3670; 3725; 4000; 4005; 4067; 4616; 4627; 201254; 4791; 4921; 5013; 5080; 5154; 515…	HIF3A; HSPA2; PCSK9; TIMP2; HSPA5; CRLF1; ISL1; PLK2; PAX8; RLN2; BDNF; MED12L; TMEM173; GPR37; NKX2-5; LHX2; GDF3; KLF6; RAN; GADD45B; SYNJ2BP; RORB; SIX3; HSP90AB1; LYN; KNDC1; RAX; CDKN2B; SOD1; LEFTY2; TRIM22; LEFTY1; ARRDC4; BAMBI; MEG3; PROM2; TEK; GATA4; TBX3; PHB; ADCY8; TNIK; VIM; GALR2; PLAGL2; CTBP2; CCL26; ID4; YBX3; IL7R; ACTA1; ELAVL1; RARRES2; CDKN1A; ANXA3; TRIM38; NDRG4; APOA2; C…	2691	2686		axon development	9.53403882936e-34	2.92885672838e-31	GO:0061564	b	5	60; 71; 107; 160; 214; 286; 287; 288; 323; 348; 351; 388; 389; 596; 627; 658; 706; 779; 813; 349667; 103910; 886; 971; 983; 1000; 1009; 1072; 1123; 1141; 1267; 1272; 1281; 1282; 1284; 1289; 1290; 1291; 1292; 1293; 1298; 1299; 1382; 1400; 1496; 1605; 1630; 1641; 1719; 1742; 1749; 1759; 1793; 1808; 1813; 1826; 1946; 1948; 1949; 1951; 1956; 2033; 2042; 2043; 2044; 2045; 2047; 2048; 2051; 2115; 2118;…	FKBP1B; ACTG1; ISL1; HSPA8; MYL6; CHN1; AFG3L2; L1CAM; BDNF; SEMA4D; SEMA4F; MYL9; CACNA1I; LHX2; DLG4; B3GNT2; SPG20; UCHL1; PRNP; DCC; APBB2; CACNA1G; KIF13B; RELN; DCX; PLXND1; LYN; CACNA1S; TRPV2; IGF1R; SLITRK5; NGEF; EXT1; CRTAC1; CD24; TSPAN2; FLRT3; SEMA3B; ABLIM1; IFRD1; ABLIM3; LINGO1; FGFR2; FGFR1; TWF2; ADCY1; ROBO1; APP; KIF5C; NRXN3; PLCG1; GSK3B; PTEN; GFRA1; ACTB; PAK1; BCL11B; IT…	600	599		regulation of programmed cell death	1.30922161511e-09	1.64176390534e-07	GO:0043067	b	5	81; 87; 220; 292; 301; 308; 388; 396; 440; 558; 831; 1072; 1311; 1410; 1495; 1512; 1601; 2308; 2683; 2876; 3082; 3479; 3875; 3956; 4000; 4192; 4255; 4282; 5034; 5159; 5689; 5695; 5702; 5710; 5711; 5916; 6647; 7057; 7076; 7157; 7164; 100506742; 7314; 8406; 5740; 8660; 8870; 8878; 7001; 9368; 9459; 9759; 10059; 10808; 10935; 11315; 57142; 50650; 51129; 90993; 54469; 55081; 25816; 26585; 30812; 64393	CTSH; HDAC4; TIMP1; PDGFRB; PSMD5; PSMD4; PRDX3; TPD52L1; CRYAB; PRDX2; MIF; ZFAND6; FOXO1; GREM1; DAB2; IER3; LMNA; AXL; ALDH1A3; MDK; HSPH1; RARG; ARHGEF6; SLC9A3R1; ARHGEF3; THBS1; CAST; CREB3L1; ARHGDIA; B4GALT1; PSMC3; ZMAT3; ANXA1; IGF1; ANXA5; IFT57; SOD1; RTN4; COMP; P4HB; SLC25A5; PTGIS; CFL1; MGMT; HGF; RHOB; LGALS1; CTNNA1; SQSTM1; ACTN1; TP53; TNFAIP8; ACTN4; CASP12; ASNS; IRS2; SRPX;…	1434	1430
cell surface receptor signaling pathway	1.70354186966e-13	2.35088778013e-11	GO:0007166	b	5	19; 94; 103; 114; 161; 163; 285; 301; 408; 558; 613; 627; 637; 684; 727; 780; 799; 836; 841; 842; 887; 930; 970; 1026; 1030; 1072; 1173; 1230; 1281; 1442; 1482; 5719; 1749; 1845; 1893; 1946; 2017; 2043; 2045; 2201; 2247; 2277; 2296; 2487; 2535; 2626; 2642; 2651; 2696; 2719; 2771; 2876; 3055; 3107; 3119; 3309; 3320; 3326; 3397; 3481; 3560; 3575; 3670; 3680; 3725; 4000; 4053; 4067; 4100; 4600; 4627…	HSPA5; ISL1; WLS; SCG2; MYH14; BDNF; SOX17; AXL; NKX2-5; PLVAP; SYNJ2BP; COMMD7; SIX3; HSP90AB1; FGFBP3; LYN; CDKN2B; RAB5A; LEFTY2; PTH2R; TRIM22; LEFTY1; BAMBI; MEG3; GATA4; SLC2A8; ADCY8; VIM; GALR2; BST2; IL7R; ITGA9; TRIM38; VLDLR; HLA-C; CDKN1A; MX2; ITGA11; COL3A1; NDRG4; AP2B1; SERPINE2; CCKBR; ZGPAT; DACT1; ADAR; JUN; THBS1; HLA-DQB1; ANGPT2; DLX5; RGMA; NPPB; CCL26; IGF2; ACVRL1; FRZB; …	2578	2570		regulation of cell development	6.67622957229e-29	1.70911477051e-26	GO:0060284	b	5	81; 151; 274; 348; 351; 411; 65981; 596; 627; 652; 653; 657; 663; 706; 708; 811; 857; 983; 1000; 1072; 1123; 1141; 1272; 1277; 1281; 1382; 1482; 1499; 1605; 1627; 1630; 1638; 1745; 1756; 1808; 1813; 1826; 1902; 1903; 1906; 1910; 1977; 1981; 1994; 2033; 2042; 2043; 2048; 2119; 2138; 2192; 2242; 2258; 2260; 2281; 2288; 2296; 2303; 2316; 2487; 2534; 2624; 2736; 2737; 2796; 2889; 2896; 2932; 3066; 30…	DUOXA1; LIF; TIMP2; ISL1; PLK2; LRRC16A; AGER; IL6ST; FKBP4; CHN1; CAPRIN2; RAPGEF1; L1CAM; ANAPC2; DBN1; BDNF; SEMA4D; LEF1; SEMA4F; CAV1; PLXNA3; RARB; ADAMTS1; LINGO1; SPG20; ROBO1; DCC; ADRA2B; SIX3; GPRC5B; SIX1; RNF112; RELN; EDN1; TRPV4; DCT; CDH2; SKIL; HMG20A; HMG20B; TRPV2; ZNF488; NPR2; NGEF; WDR1; SPAG9; CRB2; SRGAP2; BAMBI; TWF2; SMARCD3; IFRD1; OPA1; RHEB; GATA2; LRP8; FGFR1; SNAP25…	763	762		endochondral bone morphogenesis	2.03928624995e-09	2.13105413119e-07	GO:0060350	b	5	871; 1277; 1311; 3339; 4322; 4323; 4325; 4921; 5916; 7057; 10498; 85301	MMP14; MMP16; RARG; MMP13; DDR2; COMP; HSPG2; CARM1; THBS1; COL27A1; COL1A1; SERPINH1	57	57
axon development	2.56062449097e-11	3.02885296932e-09	GO:0061564	b	5	161; 163; 286; 388; 627; 1009; 1072; 1173; 1268; 1281; 1289; 1290; 1382; 1605; 1749; 1826; 1946; 2017; 2043; 2045; 2118; 2258; 2596; 3320; 3326; 3670; 3680; 3725; 3915; 3925; 4067; 4133; 4627; 4628; 5080; 6197; 6277; 6383; 6696; 7155; 7414; 7473; 23191; 9355; 9723; 10211; 10570; 10678; 10716; 79784; 89884; 375790; 80031; 55384; 23767; 56896; 56963; 57556	CDH11; ITGA9; CTTN; STMN1; MYH14; EPHA7; ISL1; EPHA4; TBR1; MYH10; MAP2; COL3A1; DSCAM; BDNF; AP2B1; RGMA; CNR1; HSP90AB1; LHX2; LHX4; CRABP2; CYFIP1; MYH9; JUN; AP2M1; FGF13; DLX5; LYN; S100A6; TOP2B; DPYSL4; DPYSL5; EFNA5; B3GNT2; VCL; COL5A2; FLRT3; COL5A1; MEG3; DAG1; CFL1; AP2A2; RHOB; LAMC1; AGRN; RPS6KA3; SEMA3E; ETV4; WNT3; SDC2; SEMA6D; SEMA6A; ANK1; PAX6; SPP1; FLOT1; HSP90AA1; GAP43	600	599		regulation of nervous system development	9.73474121644e-29	2.13608035835e-26	GO:0051960	b	5	151; 274; 348; 351; 411; 65981; 596; 627; 652; 653; 657; 663; 706; 811; 857; 983; 1000; 1072; 1123; 1141; 1272; 1281; 1382; 1482; 1499; 1627; 1630; 1638; 1745; 1756; 1808; 1813; 1826; 1902; 1910; 1977; 1981; 2033; 2042; 2043; 2044; 2047; 2048; 2119; 2138; 2242; 2258; 2260; 2281; 2288; 2475; 2534; 2535; 2624; 2736; 2737; 2796; 2889; 2896; 2932; 3066; 3082; 3091; 3199; 3398; 3400; 3475; 3572; 3611;…	DUOXA1; LIF; TIMP2; ISL1; PLK2; IL6ST; FKBP4; CHN1; CAPRIN2; RAPGEF1; L1CAM; NLGN2; DBN1; BDNF; SEMA4D; SEMA4F; CAV1; PLXNA3; RARB; ADAMTS1; RARG; SPG20; SIX4; DCC; ADRA2B; SIX3; DOCK7; SIX1; RNF112; RELN; TRPV4; DCT; CDH2; KNDC1; HMG20A; HMG20B; TRPV2; ZNF488; SLITRK4; SLITRK5; NGEF; ARHGEF15; WDR1; SPAG9; CD24; FLRT3; TWF2; SMARCD3; IFRD1; OPA1; SRGAP2; GATA2; LRP8; FGFR1; SNAP25; BMP5; BMP4; B…	694	694		negative regulation of cell death	4.71018520238e-09	4.21898017413e-07	GO:0060548	b	5	292; 301; 308; 396; 440; 558; 831; 1072; 1311; 1410; 1495; 1512; 1601; 2308; 2876; 3082; 3479; 3875; 4000; 4192; 4255; 4282; 5159; 5689; 5695; 5702; 5710; 5711; 5916; 6647; 7057; 7076; 7157; 7314; 8660; 8870; 8878; 7001; 10808; 10935; 11315; 51129; 90993; 54469; 25816; 26585; 135138; 30812	CTSH; TIMP1; PDGFRB; PSMD5; PSMD4; PRDX3; CRYAB; PRDX2; MIF; ZFAND6; FOXO1; GREM1; DAB2; AXL; MDK; HSPH1; RARG; PARK7; THBS1; CAST; CREB3L1; ARHGDIA; PSMC3; ANXA1; IGF1; ANXA5; SOD1; COMP; SLC25A5; SOX8; CFL1; MGMT; HGF; PACRG; LMNA; CTNNA1; SQSTM1; TP53; TNFAIP8; ASNS; IRS2; IER3; GPX1; ANGPTL4; UBB; PSMB7; PSMB1; KRT18	910	907
cellular response to growth factor stimulus	5.34500702192e-11	5.53208226769e-09	GO:0071363	b	5	94; 114; 161; 163; 285; 627; 790; 836; 842; 847; 930; 1026; 1030; 1173; 1281; 1482; 1749; 1756; 1845; 2201; 2247; 2277; 2296; 2626; 2651; 2719; 3309; 3397; 3725; 4053; 5154; 5156; 5460; 5578; 5590; 5898; 6197; 6422; 22943; 6660; 6899; 7044; 7057; 7291; 7514; 7531; 8322; 9040; 9314; 9573; 9965; 10370; 10637; 11021; 143282; 7040; 375616; 3037; 51176; 25805; 55384; 56963; 25937; 255743; 91851; 12885…	FIGF; PDGFRA; KCP; DMD; HSPA5; TGFB1; CDKN1A; CAT; SOX5; TBX1; BAMBI; COL3A1; BDNF; ID1; LEF1; AP2B1; NKX2-5; XPO1; NPNT; RAB35; HAS2; FZD4; GCNT2; TWIST1; JUN; GDF6; THBS1; AP2M1; FGF19; KLF4; FGFBP3; ANGPT2; DLX5; CAD; CHRDL1; DUSP3; YWHAE; CDKN2B; PDGFA; ACVRL1; LTBP2; PRKCA; LEFTY2; SFRP1; FBN2; LEFTY1; DKK1; GPC3; POU5F1; AP2A2; DUSP15; GATA4; FGF2; RPS6KA3; UBE2M; CASP3; WWTR1; ADCY8; CITED…	763	763		intracellular signal transduction	2.86950232048e-28	5.50944445532e-26	GO:0035556	b	5	19; 29; 60; 71; 81; 89; 100; 107; 109; 113; 114; 133; 150; 151; 183; 185; 186; 287; 323; 329; 348; 367; 378; 388; 389; 390; 393; 394; 395; 398; 403; 444; 467; 477; 481; 487; 488; 493; 545; 558; 566; 573; 596; 598; 599; 602; 613; 624; 652; 653; 663; 664; 666; 672; 675; 684; 708; 718; 727; 814; 817; 836; 837; 857; 858; 868; 103910; 890; 920; 960; 972; 975; 983; 1000; 1026; 1029; 1063; 1072; 1116; 1…	ERRFI1; IFT27; MOV10; FHIT; STK10; WLS; SCG2; IL6ST; HIPK2; HIPK1; L1CAM; PDCD10; TYK2; AGT; SEMA4D; DLG4; LARP1; PIK3R6; PIK3CB; DYNLL2; PIK3CD; CAMK4; APBB2; PIK3CG; PLCH1; LMBRD1; IRAK1; IRAK4; CBLB; IGF1R; PRKAG2; CTNNAL1; ARHGEF15; NUP98; CAMK2D; ARHGEF19; PIK3C2B; PIK3C2A; EDA; OPA1; RSU1; MYL12A; LITAF; PTEN; STARD8; EIF2AK3; ARHGAP18; SIRT3; SH3RF1; EVL; ATP2A1; ATP2A2; NUAK1; CDKN1A; ITG…	2622	2616		secretory granule lumen	6.8622792181e-09	2.28867397507e-07	GO:0034774	c	5	81; 87; 1950; 2335; 3082; 3479; 5122; 5627; 6678; 7057; 7076; 7114	ACTN1; IGF1; TIMP1; FN1; ACTN4; TMSB4X; PCSK1; PROS1; THBS1; SPARC; HGF; EGF	63	63
positive regulation of biosynthetic process	6.53690642139e-11	6.01395390768e-09	GO:0009891	b	5	19; 94; 133; 199; 301; 306; 336; 408; 627; 799; 847; 943; 1030; 1191; 1316; 1482; 1488; 1749; 1994; 1999; 2118; 2119; 2247; 2296; 2494; 2535; 2626; 2696; 2908; 3038; 3309; 3320; 3326; 3398; 3400; 3428; 3481; 3638; 3670; 3725; 4000; 4005; 4791; 4921; 5013; 5080; 5154; 5156; 5307; 5308; 5460; 5578; 5590; 5591; 5901; 6019; 6096; 6197; 6422; 6496; 6659; 6660; 6772; 6899; 6926; 7020; 7026; 7030; 7057;…	HIF3A; TIMP2; HSPA5; ISL1; RLN2; BDNF; MED12L; TMEM173; NKX2-5; LHX2; RAN; RORB; SIX3; HSP90AB1; RAX; CDKN2B; TRIM22; BAMBI; MEG3; GATA4; PHB; GALR2; PLAGL2; CTBP2; ID4; YBX3; TRIM38; ELAVL1; ANXA3; APOA2; CHCHD2; DDX58; ASXL1; OTX1; THBS1; TNFRSF8; NR5A2; TFE3; DLX5; TOP2A; IGF2; ACVRL1; PAX6; CYTL1; INSIG1; PAX8; ZEB2; RPS6KA3; ETV5; ETV4; UBE2N; DDR2; PRKCZ; TRIM5; AIF1; FOXC1; PDGFRA; PRKDC; …	1762	1760		cellular response to growth factor stimulus	1.57459934112e-26	2.68731620884e-24	GO:0071363	b	5	29; 94; 107; 109; 113; 114; 142; 156; 160; 183; 186; 285; 393; 405; 627; 652; 653; 657; 658; 814; 836; 857; 858; 860; 904; 960; 967; 983; 1026; 1030; 1147; 1277; 1278; 1281; 1284; 1373; 1482; 1490; 1499; 196883; 1749; 1756; 1841; 1845; 1846; 1848; 1875; 1906; 1956; 2033; 2116; 2122; 2200; 2201; 2247; 2260; 2263; 2277; 2296; 2308; 2321; 2475; 2530; 2534; 2619; 2626; 2660; 2662; 2719; 2817; 2887; 2…	ERRFI1; MOV10; HSPA5; NRAS; RGMA; HIPK2; EHD4; TNRC6C; RAPGEF1; CCNT1; BDNF; AGT; CAV2; KITLG; ZYX; CAV1; NPNT; ADAMTS7; PHLPP1; LINGO1; CALM1; ARHGEF6; NDST1; PIK3CB; PIK3CD; CAMK4; ARHGEF3; FSTL1; FGFBP3; MAGI2; PTP4A3; EDN1; MYC; IRAK1; SMAD6; BMP8A; SLIT2; CDKN2B; MTMR4; ARHGEF12; RTN4; SHC1; SHC3; RAMP2; BAMBI; BMP4; SNAI2; GATA4; NPTN; FGFR2; ROR2; FGFR1; ADCY4; BMP5; ADCY7; ADCY1; ADCY3; P…	763	763		neuron differentiation	7.25399579232e-09	5.68531920223e-07	GO:0030182	b	5	388; 396; 1072; 1211; 1281; 1282; 1287; 1289; 1290; 1292; 1293; 1495; 1809; 1813; 1947; 2047; 2050; 2064; 2335; 2697; 2896; 3082; 3908; 3912; 3915; 3925; 3956; 3983; 4135; 4313; 4637; 4735; 4752; 4758; 6277; 6383; 6385; 6647; 6860; 7094; 7314; 7431; 8826; 9368; 10215; 10381; 10498; 10857; 11075; 57142; 84570; 50804; 116448; 51466; 1812; 56896; 221914; 25987; 28514; 30812	SYT4; EVL; EFNB1; STMN1; COL4A1; STMN2; SDC4; CARM1; MYL6; GRN; SOX8; DPYSL5; CLTA; LAMB1; COL3A1; DRD1; IQGAP1; SEPT2; NEK3; SLC9A3R1; TLN1; ARHGDIA; S100A6; ERBB2; LAMA2; EPHB1; COL25A1; DPYSL3; EPHB4; SOD1; RTN4; TUBB3; COL5A2; DLL1; COL4A5; COL5A1; ABLIM1; CFL1; HGF; RHOB; LGALS1; LAMC1; OLIG2; CTNNA1; OLIG1; GJA1; MYEF2; FN1; SDC2; DRD2; GPC2; VIM; TSKU; UBB; PGRMC1; MAP6; COL6A3; COL6A2; MM…	1296	1295
negative regulation of cellular metabolic process	7.78932949097e-11	6.44956481853e-09	GO:0031324	b	5	94; 103; 302; 408; 472; 684; 727; 836; 841; 847; 1026; 1030; 1108; 1191; 1268; 1312; 1470; 1472; 1482; 1488; 1545; 5719; 1602; 1605; 1756; 1845; 1893; 1999; 2597; 2626; 2719; 2771; 2810; 2876; 2956; 3006; 3326; 3397; 3398; 3400; 3428; 3638; 3670; 3725; 4067; 4100; 4436; 4616; 4791; 5036; 5080; 5154; 5176; 5270; 5307; 5308; 5446; 5460; 5570; 5578; 5590; 5591; 5627; 5708; 5711; 5718; 5973; 6045; 60…	HIF3A; PCSK9; TIMP2; ISL1; S100A11; SOX17; NKX2-5; NFE2L3; GADD45B; RORB; SIX3; HSP90AB1; LYN; TARDBP; COMMD7; CDKN2B; TRIM22; LEFTY1; MEG3; GATA4; PA2G4; PHB; PKIB; SFN; GALR2; ENC1; BST2; ZSCAN10; CTBP2; RNF2; YBX3; DMD; VLDLR; CDKN1A; SPRY4; PROS1; GAPDH; DPPA3; TFPI2; GABBR2; SERPINE2; XPO1; CHD4; ZGPAT; ASXL1; DACT1; ADAR; JUN; THBS1; LRRTM1; TESC; ACVRL1; TSPYL2; PCDH11X; TAGLN3; PAX6; DAG1…	2272	2267		axon guidance	2.23506891168e-25	3.43306584833e-23	GO:0007411	b	5	60; 71; 160; 214; 286; 287; 288; 323; 351; 388; 389; 627; 658; 779; 103910; 971; 983; 1072; 1123; 1272; 1281; 1282; 1284; 1289; 1290; 1291; 1292; 1293; 1298; 1299; 1400; 1605; 1630; 1641; 1742; 1749; 1759; 1793; 1808; 1826; 1946; 1948; 1949; 1956; 2042; 2043; 2044; 2045; 2047; 2048; 2051; 2115; 2118; 2131; 2242; 2260; 2534; 2596; 2637; 2674; 2736; 2737; 2817; 2932; 3199; 3312; 3320; 3670; 3673; 3…	MYH10; ACTG1; ISL1; HSPA8; MYL6; CHN1; L1CAM; BDNF; SEMA4D; SEMA4F; MYL9; CACNA1I; LHX2; DLG4; B3GNT2; PRNP; DCC; APBB2; CACNA1G; RELN; DCX; PLXND1; LYN; CACNA1S; ARHGEF12; NGEF; EXT1; CD24; FLRT3; FLRT2; ABLIM1; ABLIM3; SRGAP2; FGFR1; ROBO1; APP; KIF5C; NRXN3; NRXN1; GSK3B; PLXNA3; GFRA1; ACTB; PAK1; ITGA9; ROBO2; EVL; SPTAN1; ITGA2; DOCK1; TBR1; UNC5D; ITGA10; CNTN1; DNM1; PTPN11; COL3A1; GDF7;…	407	407		secretory granule	1.2714855417e-08	2.28867397507e-07	GO:0030141	c	5	81; 87; 310; 1277; 1495; 1512; 1813; 1950; 2335; 2617; 3082; 3479; 3920; 5122; 5320; 5627; 5799; 6447; 6647; 6678; 6860; 7057; 7076; 7114; 9341	PTPRN2; TIMP1; TMSB4X; DRD2; SCG5; PCSK1; PROS1; EGF; THBS1; SPARC; CTSH; IGF1; ANXA7; SOD1; CTNNA1; VAMP3; PLA2G2A; LAMP2; HGF; GARS; ACTN1; FN1; ACTN4; SYT4; COL1A1	311	311
stem cell differentiation	9.02744299209e-11	6.79520254314e-09	GO:0048863	b	5	1072; 1482; 1605; 1994; 2118; 2247; 2296; 2487; 2626; 2651; 3670; 5156; 5308; 5460; 6275; 6422; 6496; 6659; 6660; 6772; 6899; 6926; 7291; 7473; 7849; 9126; 9314; 9965; 10370; 10439; 144165; 7040; 3037; 51176; 84891; 25805; 25937; 90102; 26147; 30812; 64321; 130497	TGFB1; PDGFRA; ELAVL1; ISL1; PHF19; TBX3; PAX8; TBX1; PITX2; SOX17; LEF1; SOX4; SOX5; PRICKLE1; STAT1; GCNT2; TWIST1; SMC3; SIX3; FGF19; KLF4; S100A4; NKX2-5; HAS2; PHLDB2; FRZB; OSR1; BAMBI; POU5F1; DAG1; CFL1; CITED2; GATA4; FGF2; SFRP1; ETV4; WNT3; OLFM1; WWTR1; ZSCAN10; SOX8; FOXC1	366	366		positive regulation of cell differentiation	8.13026523347e-23	1.1352806726e-20	GO:0045597	b	5	94; 100; 133; 151; 183; 185; 274; 348; 367; 405; 411; 65981; 558; 596; 627; 652; 653; 657; 658; 663; 688; 706; 708; 811; 860; 972; 1000; 1013; 1030; 1050; 1230; 1240; 1272; 1277; 1382; 1482; 1490; 1496; 1499; 1638; 5743; 1756; 1813; 1826; 1902; 1906; 1908; 1948; 1981; 2033; 2042; 2043; 2048; 2113; 2116; 2119; 2122; 2201; 2242; 2247; 2260; 2281; 2296; 2316; 2475; 2487; 2534; 2624; 2626; 2736; 2737…	DUOXA1; PTGS2; LIF; SEMA6A; TIMP2; TRIM16; GDF7; LRRC16A; AGER; IL6ST; ADAMTS20; PKDCC; CAPRIN2; RAPGEF1; L1CAM; S100A10; BDNF; AGT; SEMA4D; KITLG; AXL; NKX2-5; ADM; ADAMTS1; SETX; PIK3R6; FNDC5; SOX6; ATOH8; ADAMTS9; NTRK1; ADRA2B; CBFA2T2; INHBA; RNF112; RELN; EDN1; ISG15; DCT; CDH2; SKIL; HMG20B; TRPV2; CDKN2B; ZNF488; IFITM1; LYN; SPAG9; H2AFY2; PLCB1; RAMP2; BAMBI; LPL; SMARCD3; PROM1; OPA1;…	799	799		regulation of cell-substrate adhesion	1.86557609767e-08	1.23166979732e-06	GO:0010810	b	5	81; 395; 1277; 1307; 1435; 2192; 2294; 2335; 3956; 4323; 6385; 7057; 7402; 9806; 51144; 151887; 255743; 26585	MMP14; HSD17B12; GREM1; FN1; ACTN4; COL16A1; CCDC80; SDC4; CSF1; THBS1; NPNT; UTRN; FOXF1; SPOCK2; COL1A1; FBLN1; LGALS1; ARHGAP6	168	168
chordate embryonic development	1.28992944757e-10	8.9005131882e-09	GO:0043009	b	5	94; 103; 133; 472; 689; 727; 824; 841; 1072; 1482; 1999; 2296; 2535; 2626; 2768; 3212; 3216; 3670; 4436; 4627; 4628; 5080; 5156; 5308; 5460; 5591; 5898; 5919; 6201; 6422; 22943; 6659; 6660; 6899; 6913; 6926; 7020; 7026; 7168; 7291; 7855; 8531; 8788; 9096; 9355; 9421; 9573; 10370; 144165; 115908; 132625; 51176; 23509; 56963; 25902; 30812; 64321; 130497	MYH10; PDGFRA; POFUT1; ISL1; MSH2; ATM; YBX3; PRKDC; RPS7; TBX3; SOX8; TBX1; DLK1; HAND1; PITX2; ELF3; SOX17; LEF1; SOX4; NKX2-5; PRICKLE1; FZD2; GDF3; FZD5; TFAP2A; ADAR; MYH9; TPM1; NR2F2; ZFP42; CAPN2; TBX18; CITED2; SOX5; C5; TBX15; ACVRL1; HOXB2; HOXB6; LHX2; OSR1; PAX6; POU5F1; CFL1; GATA4; ADM; SFRP1; BTF3; MTHFD1L; RARRES2; CASP8; DKK1; RGMA; TWIST1; GNA12; RALA; CTHRC1; FOXC1	624	624		positive regulation of macromolecule metabolic process	4.26645858667e-22	5.46106699094e-20	GO:0010604	b	5	59; 70; 72; 94; 107; 109; 113; 114; 142; 150; 151; 183; 185; 186; 27338; 196; 287; 288; 302; 306; 329; 348; 351; 355; 367; 378; 405; 444; 65981; 467; 493; 566; 573; 580; 595; 596; 602; 627; 641; 648; 652; 653; 657; 658; 663; 666; 672; 675; 688; 708; 718; 727; 811; 814; 817; 836; 857; 858; 860; 865; 868; 890; 894; 904; 920; 960; 967; 972; 975; 983; 994; 1000; 1001; 1019; 1026; 1029; 1030; 1044; 10…	SMARCC2; HSPA2; PCSK9; NCBP1; HSPA5; SUMO1; CTC1; SUMO3; HSPA8; SOX1; IL6ST; HIPK2; FZD5; PDCD10; AGT; SEMA4D; PPAP2B; LHX2; CDC73; PIK3CB; PIK3CD; CAMK4; PIK3CG; ATPIF1; RNF114; IRAK1; STK10; CBLB; IGF1R; PRKAG2; SLC38A3; CAMK2D; ZC3HAV1; OSBPL8; SFRP1; ABLIM1; ABLIM3; GATA4; NPTN; GATA2; OSBPL7; CCND1; CCND2; AHR; PTEN; MAF; CTBP2; EIF2AK3; ACTA2; LGR4; HMGN3; ELAVL1; CDKN1A; ITGA3; UBE2D1; EDN…	2691	2686		axon development	1.96438564165e-08	1.23166979732e-06	GO:0061564	b	5	388; 396; 1072; 1211; 1281; 1282; 1287; 1289; 1290; 1292; 1293; 1495; 1809; 1813; 1947; 2047; 2050; 2064; 2335; 3908; 3912; 3915; 3925; 3983; 4313; 4637; 6277; 6383; 7094; 10381; 10857; 57142; 84570; 51466; 56896; 25987	EVL; EFNB1; STMN1; COL4A1; MYL6; DPYSL5; CLTA; LAMB1; COL3A1; PGRMC1; TLN1; ARHGDIA; S100A6; ERBB2; LAMA2; EPHB1; COL25A1; DPYSL3; EPHB4; RTN4; TUBB3; COL5A2; COL4A5; COL5A1; ABLIM1; CFL1; RHOB; TSKU; LAMC1; CTNNA1; FN1; SDC2; DRD2; COL6A3; COL6A2; MMP2	600	599
axon guidance	2.24356094171e-10	1.42897573826e-08	GO:0007411	b	5	161; 163; 286; 388; 627; 1072; 1173; 1281; 1289; 1290; 1605; 1749; 1826; 1946; 2043; 2045; 2118; 2596; 3320; 3326; 3670; 3680; 3915; 4067; 4627; 4628; 5080; 6197; 6383; 7473; 9355; 9723; 10570; 10678; 10716; 79784; 89884; 375790; 80031; 55384; 23767; 56896; 56963; 57556	MYH10; ITGA9; MYH14; EPHA7; ISL1; EPHA4; TBR1; AGRN; COL3A1; DSCAM; BDNF; AP2B1; RGMA; AP2M1; LHX2; LHX4; GAP43; MYH9; HSP90AB1; DLX5; LYN; SEMA6A; DPYSL4; DPYSL5; EFNA5; B3GNT2; COL5A2; FLRT3; COL5A1; MEG3; DAG1; CFL1; AP2A2; RHOB; LAMC1; RPS6KA3; SEMA3E; ETV4; WNT3; SDC2; SEMA6D; ANK1; PAX6; HSP90AA1	407	407		chordate embryonic development	7.05133657556e-22	8.33142536927e-20	GO:0043009	b	5	94; 100; 133; 321; 367; 405; 585; 598; 652; 657; 663; 672; 675; 677; 727; 860; 1050; 1072; 1277; 1482; 1499; 1745; 1889; 1906; 1909; 1956; 1999; 2033; 2116; 2122; 2131; 2138; 2260; 2263; 2296; 2303; 2530; 2535; 2624; 2626; 2637; 60529; 2736; 2737; 2778; 2896; 3091; 3199; 3200; 3212; 3216; 3218; 3236; 3339; 3340; 3491; 3670; 3676; 3714; 3856; 3880; 3955; 3976; 4010; 4040; 4088; 4097; 4124; 4222; 4…	BCL2L1; LIF; HECTD1; ISL1; PLCD1; RRP7A; ZFAND5; ANKRD11; MAFF; NKX2-5; SPINT2; LHX2; ADM; RARG; WNT8A; SIX4; NDST1; SIX1; FGFR2; EDN1; SETDB1; ETNK2; BRCA1; BRCA2; PRPF19; EXT1; CRB2; RBBP8; PHGDH; OPA1; GATA4; PRKDC; GATA2; ROR2; FGFR1; RSPO3; SHROOM3; BMP4; PSMC4; ARID1A; APBA2; TCF7L2; RUNX2; TBX1; FOXP1; PRRX1; SPEG; PRRX2; ICMT; WNT7B; MMP14; MMP16; INPP5K; NSDHL; COPS3; ENAH; HSPG2; ITGA4;…	624	624		actin cytoskeleton	8.27160411796e-08	9.92592494155e-07	GO:0015629	c	5	31; 81; 87; 395; 830; 1072; 1410; 1495; 1639; 1809; 3983; 4637; 4735; 5962; 6897; 23022; 7791; 8826; 9368; 9759; 9948; 7169; 10735; 10979; 11034; 79026; 51474; 55742; 23002	HDAC4; CRYAB; MYL6; ARHGAP6; DCTN1; IQGAP1; ZYX; SEPT2; SLC9A3R1; TPM2; PARVA; ACACA; DPYSL3; WDR1; STAG2; DAAM1; RDX; FERMT2; DSTN; ABLIM1; CFL1; CTNNA1; CAPZA2; ACTN1; ACTN4; LIMA1; PALLD; TARS; AHNAK	444	443
regulation of angiogenesis	3.04241241239e-10	1.79936962676e-08	GO:0045765	b	5	94; 133; 285; 306; 388; 727; 1545; 1893; 2247; 2296; 2626; 3397; 3670; 4879; 5176; 5578; 6019; 6422; 6772; 7010; 7057; 7058; 7291; 9314; 9723; 51129; 79805; 55109; 55384	AGGF1; ISL1; ECM1; RLN2; TEK; CYP1B1; STAT1; TWIST1; THBS2; THBS1; KLF4; ANGPT2; NPPB; C5; ANXA3; ACVRL1; PRKCA; SERPINF1; RHOB; GATA4; ADM; FGF2; SFRP1; SEMA3E; VASH2; ID1; ANGPTL4; MEG3; FOXC1	199	199		positive regulation of cellular metabolic process	6.28625996058e-21	6.89692521389e-19	GO:0031325	b	5	19; 31; 47; 89; 94; 107; 109; 113; 114; 133; 142; 150; 151; 183; 185; 186; 27338; 196; 302; 306; 329; 341; 348; 351; 355; 367; 378; 405; 444; 65981; 467; 481; 493; 566; 573; 595; 596; 602; 627; 641; 648; 652; 653; 657; 658; 663; 664; 666; 672; 675; 688; 706; 708; 718; 727; 799; 811; 814; 817; 836; 857; 858; 860; 865; 890; 894; 904; 920; 960; 967; 972; 975; 983; 994; 1000; 1001; 1019; 1026; 1029; …	SMARCC2; HSPA2; PCSK9; NCBP1; HSPA5; SUMO1; CTC1; SUMO3; HSPA8; SOX1; IL6ST; HIPK2; FZD5; PDCD10; AGT; SEMA4D; PPAP2B; LHX2; CDC73; PIK3CB; CAMK4; PIK3CG; ATPIF1; RNF114; FAM129A; IRAK1; STK10; LARP1; IGF1R; PRKAG2; SLC38A3; CAMK2D; ZC3HAV1; OSBPL8; SFRP1; ABLIM1; ABLIM3; GMIP; SNTG1; GATA4; NPTN; GATA2; OSBPL7; CCND1; GRB10; CCND2; AHR; PTEN; MAF; ACLY; CTBP2; EIF2AK3; MMP14; LGR4; HMGN3; ELAVL1…	2864	2858		apoptotic process	9.18297074048e-08	5.23429332207e-06	GO:0006915	b	5	81; 87; 135; 220; 292; 301; 308; 388; 396; 440; 558; 831; 1072; 1311; 1410; 1434; 1495; 1512; 1601; 2308; 2683; 2697; 2876; 3082; 3479; 3875; 3956; 4000; 4192; 4255; 4282; 6242; 5034; 5159; 5325; 5689; 5695; 5702; 5710; 5711; 5916; 6647; 7057; 7076; 7157; 7164; 100506742; 7314; 7431; 8406; 5740; 8660; 8870; 8878; 7001; 9368; 9459; 9759; 10059; 10808; 10935; 11315; 57142; 50650; 51129; 90993; 5446…	CTSH; CADM1; HDAC4; TIMP1; PDGFRB; PSMD5; PSMD4; IER3; TPD52L1; CRYAB; RTKN; MIF; ZFAND6; FOXO1; GREM1; DAB2; SRPX; LMNA; AXL; ALDH1A3; ADORA2A; HSPH1; RARG; ARHGEF6; SLC9A3R1; SOD1; ARHGEF3; THBS1; CAST; DNM1L; ARHGDIA; B4GALT1; PSMC3; ZMAT3; CREB3L1; ANXA1; IGF1; ANXA5; IFT57; MDK; RTN4; COMP; P4HB; SLC25A5; PRDX2; SQSTM1; PTGIS; CFL1; MGMT; HGF; RHOB; LGALS1; CTNNA1; GJA1; ACTN1; TP53; TNFAIP8…	1846	1840
positive regulation of nitrogen compound metabolic process	3.26731085912e-10	1.80355559424e-08	GO:0051173	b	5	19; 94; 133; 199; 306; 408; 627; 799; 847; 1030; 1191; 1312; 1316; 1482; 1488; 1749; 1994; 1999; 2118; 2119; 2247; 2296; 2494; 2535; 2626; 2696; 2861; 2908; 3038; 3309; 3320; 3326; 3398; 3400; 3428; 3481; 3638; 3670; 3725; 4000; 4005; 4791; 4921; 5013; 5080; 5154; 5156; 5307; 5308; 5460; 5578; 5590; 5591; 5901; 6019; 6096; 6197; 6422; 6496; 6659; 6660; 6772; 6899; 6926; 7020; 7026; 7030; 7057; 70…	HIF3A; TIMP2; HSPA5; ISL1; RLN2; BDNF; MED12L; TMEM173; GPR37; NKX2-5; LHX2; RAN; RORB; SIX3; HSP90AB1; RAX; CDKN2B; TRIM22; BAMBI; MEG3; GATA4; PHB; GALR2; PLAGL2; CTBP2; ID4; YBX3; TRIM38; ELAVL1; ANXA3; CHCHD2; DDX58; ASXL1; OTX1; THBS1; NR5A2; TFE3; DLX5; TOP2A; IGF2; ACVRL1; PAX6; CYTL1; INSIG1; PAX8; ZEB2; RPS6KA3; ETV5; ETV4; UBE2N; DDR2; PRKCZ; TRIM5; AIF1; FOXC1; PDGFRA; PRKDC; TBX3; TBX…	1745	1744		muscle contraction	7.90794467654e-21	8.09773534877e-19	GO:0006936	b	5	59; 70; 72; 88; 89; 100; 146; 150; 151; 156; 183; 287; 309; 384; 444; 476; 477; 481; 487; 488; 624; 779; 800; 817; 857; 103910; 1129; 1141; 1143; 1144; 1147; 1241; 1264; 1482; 1490; 1613; 1674; 5743; 1756; 1813; 1906; 1908; 1909; 1910; 2149; 2281; 2548; 2593; 2626; 2697; 2946; 2982; 3270; 3352; 3356; 3759; 3768; 3778; 4604; 4606; 4621; 4626; 93649; 4632; 4634; 4637; 4638; 801; 4842; 4886; 5025; 5…	SSPN; PTGS2; PTGS1; ACTG2; FXYD1; SUMO1; MYOF; MYL6; MYL3; TNNC2; MYL1; AGT; CAV1; CALM1; RYR1; TPM4; TMOD2; ADRA2A; ADRA2B; PIK3CG; SCN4B; EDN1; HTR2A; EDN3; CACNA1S; CAMK2D; ATP1B1; PIK3C2A; NMU; GATA4; HRC; CNN1; ADRA1D; NPY1R; MYLK; VIM; F2R; UTRN; FKBP1B; ACTA2; TPM1; DMD; ATP2A1; ATP2A2; KCNJ12; DES; HCN4; EDNRA; EDNRB; ADRBK1; TNNT1; TNNT3; TNNT2; SRSF1; MYBPH; CALCRL; KCNMA1; GUCY1A3; PRK…	293	293		negative regulation of cellular component organization	1.10009716943e-07	5.74800771025e-06	GO:0051129	b	5	81; 292; 302; 395; 396; 830; 1601; 1809; 2192; 2876; 3082; 3479; 3925; 3956; 4000; 4323; 5216; 5962; 6860; 7057; 7114; 7157; 7431; 6830; 8870; 10498; 11075; 11315; 57142; 114990; 51466; 51474; 58526	MMP14; EVL; STMN1; STMN2; TMSB4X; CARM1; IGF1; DAB2; ARHGAP6; IER3; LGALS1; FBLN1; PARK7; THBS1; ARHGDIA; MID1IP1; ANXA2; VASN; DPYSL3; RTN4; RDX; SLC25A5; HGF; SUPT6H; LMNA; CAPZA2; TP53; ACTN4; LIMA1; SYT4; VIM; GPX1; PFN1	557	557
positive regulation of cell differentiation	3.84998408612e-10	1.99236676457e-08	GO:0045597	b	5	94; 133; 558; 627; 841; 1030; 1230; 1268; 1382; 1482; 1756; 1826; 2043; 2119; 2201; 2247; 2296; 2487; 2626; 2651; 2810; 3398; 3400; 3575; 3725; 4067; 4921; 5036; 5080; 5176; 5270; 5578; 5590; 5789; 5919; 6197; 6281; 6422; 22943; 6660; 6899; 7077; 7291; 7436; 7473; 7564; 7849; 8507; 9839; 10211; 10439; 7040; 115908; 3037; 51176; 51339; 25805; 54997; 55384; 25937; 57556; 91653; 255743; 30812; 64321…	IL7R; TGFB1; DMD; TIMP2; RARRES2; WWTR1; EPHA4; CCR1; PAX8; TBX1; S100A10; DSCAM; BDNF; TESC; LEF1; ZNF16; AXL; NKX2-5; CNR1; NPNT; BOC; CRABP2; GCNT2; TWIST1; DACT1; JUN; GDF6; PA2G4; SEMA6A; PRKCA; PTPRD; SERPINE2; LYN; SOX5; HAS2; FLOT1; CDKN2B; ACVRL1; FRZB; SFRP1; FBN2; SOX17; BAMBI; PAX6; SERPINF1; SOX8; GATA4; ADM; FGF2; ZEB2; RPS6KA3; ETV5; DDR2; VLDLR; ID4; ID2; OLFM1; CASP8; DKK1; SFN; …	799	799		apoptotic process	2.53238319707e-20	2.43108786919e-18	GO:0006915	b	5	16; 29; 70; 81; 87; 88; 89; 100; 133; 183; 186; 196; 220; 274; 291; 309; 323; 329; 333; 348; 351; 355; 367; 378; 388; 393; 440; 467; 487; 558; 566; 573; 580; 596; 598; 599; 602; 624; 627; 641; 652; 653; 658; 663; 664; 666; 672; 675; 677; 706; 708; 811; 817; 836; 837; 839; 857; 960; 966; 970; 972; 983; 1019; 1026; 1029; 1072; 1075; 1116; 1191; 1396; 1409; 1434; 1482; 1490; 1491; 1499; 1508; 1545; …	HIF3A; PCSK9; FHIT; HSPA5; HSPA9; SCG2; IL6ST; HIPK2; HIPK1; LIFR; PDCD10; AGT; SEMA4D; LGALS1; DYNLL2; PRNP; APBB2; PIK3CG; ATPIF1; IRAK1; STK10; IGF1R; CAMK2D; PPP2R2B; OPA1; SH3KBP1; LITAF; DDX47; AHR; PTEN; ANGPTL4; RHBDD1; ATP2A1; CDKN1A; HSP90B1; MCF2L; EDNRB; PEG10; APOE; SOX10; KCNMA1; JAK3; NF1; GDF6; GDF15; GDF11; GDF10; DSP; BLM; MSTN; VEGFA; ING4; BNIP2; BNIP3; RPS6KA2; RPS6KA3; PSMD1…	1846	1840		cell-substrate junction assembly	1.48379916511e-07	7.1564775117e-06	GO:0007044	b	5	87; 395; 1307; 2335; 3911; 3915; 4323; 6385; 7057; 7094; 10979; 26585	MMP14; ACTN1; GREM1; LAMA5; FN1; SDC4; THBS1; FERMT2; TLN1; COL16A1; LAMC1; ARHGAP6	82	82
negative regulation of macromolecule metabolic process	4.84459773005e-10	2.28293439363e-08	GO:0010605	b	5	94; 103; 199; 302; 408; 472; 684; 727; 836; 841; 847; 1026; 1030; 1108; 1191; 1213; 1230; 1470; 1472; 1482; 1488; 1545; 5719; 1602; 1605; 1756; 1845; 1893; 1999; 2319; 2597; 2719; 2810; 2876; 2956; 3006; 3326; 3397; 3398; 3400; 3428; 3670; 3725; 4067; 4100; 4436; 4616; 4791; 5036; 5080; 5176; 5270; 5307; 5308; 5460; 5570; 5578; 5590; 5591; 5627; 5708; 5711; 5718; 5901; 5973; 6045; 6096; 6197; 628…	HIF3A; PCSK9; TIMP2; ISL1; S100A11; SOX17; NKX2-5; RAN; GADD45B; RORB; SIX3; HSP90AB1; LYN; TARDBP; COMMD7; CDKN2B; TRIM22; LEFTY1; MEG3; PA2G4; TBX3; PHB; PKIB; SFN; ZGPAT; ENC1; BST2; ZSCAN10; CTBP2; RNF2; YBX3; DMD; VLDLR; CDKN1A; SPRY4; PROS1; GAPDH; DPPA3; TFPI2; CLTC; SERPINE2; XPO1; CHD4; TESC; ASXL1; ADAR; JUN; THBS1; LRRTM1; ACVRL1; TSPYL2; PCDH11X; TAGLN3; PAX6; DAG1; ZEB2; RPS6KA3; PSM…	2268	2262		actin cytoskeleton	1.71216193358e-19	2.08883755897e-17	GO:0015629	c	5	31; 59; 70; 71; 72; 81; 87; 88; 89; 119; 274; 395; 667; 800; 822; 103910; 1000; 1072; 1073; 1265; 1266; 1496; 1612; 1613; 1627; 1639; 1756; 2035; 2037; 2241; 2274; 2316; 2317; 2534; 2620; 2934; 3005; 134265; 134549; 3611; 3880; 3927; 3983; 4604; 4606; 4621; 4626; 4627; 4628; 4632; 4634; 4637; 4638; 4643; 4644; 4647; 4651; 4659; 4773; 4854; 5000; 64601; 5058; 5074; 5236; 5829; 5880; 55604; 6513; 6…	STX1A; ACTG1; ACTG2; DYNLL2; LRRC16A; MYL6; MYL3; TNNC2; MYL1; DBN1; ZYX; GSN; DENND2A; ESPN; TMOD2; ONECUT2; TRPV4; CDH2; ZNF268; MACF1; WDR1; VILL; DAAM1; ABLIM1; ABLIM3; STK17B; CENPQ; TRIOBP; CNN3; CNN2; IVNS1ABP; MYLK; SLC2A1; LIMA1; MYO5C; MYO15B; MYO5A; PAK1; ACTA2; NFATC2; DMD; AFAP1L1; MYRIP; SPTAN1; ENAH; RAPGEF3; FMN1; KAT2B; EPB41; RAI14; MYADM; PDXP; ARHGAP6; TNNT1; TNNT3; TNNT2; BMF…	444	443		axon guidance	1.79472215206e-07	8.03779135243e-06	GO:0007411	b	5	388; 1072; 1211; 1281; 1282; 1287; 1289; 1290; 1292; 1293; 1809; 1947; 2047; 2050; 2064; 3908; 3912; 3915; 3983; 4313; 4637; 6383; 7094; 10381; 10857; 51466; 56896	EFNB1; EVL; COL4A1; MYL6; DPYSL5; CLTA; LAMB1; COL3A1; PGRMC1; TLN1; ERBB2; LAMA2; EPHB1; DPYSL3; EPHB4; TUBB3; COL5A2; COL4A5; COL5A1; ABLIM1; CFL1; RHOB; LAMC1; SDC2; COL6A3; COL6A2; MMP2	407	407
regulation of vasculature development	4.96290085572e-10	2.28293439363e-08	GO:1901342	b	5	94; 133; 285; 306; 388; 727; 1545; 1893; 2247; 2296; 2626; 3397; 3670; 4879; 5154; 5176; 5578; 6019; 6422; 6772; 7010; 7057; 7058; 7291; 9314; 9723; 51129; 79805; 55109; 55384	AGGF1; ISL1; ECM1; RLN2; TEK; CYP1B1; STAT1; TWIST1; THBS2; THBS1; KLF4; ANGPT2; NPPB; C5; PDGFA; ANXA3; ACVRL1; PRKCA; SERPINF1; RHOB; GATA4; ADM; FGF2; SFRP1; SEMA3E; VASH2; ID1; ANGPTL4; MEG3; FOXC1	216	216		positive regulation of cell communication	4.27576777329e-19	3.86328194104e-17	GO:0010647	b	5	18; 81; 94; 100; 142; 150; 151; 183; 186; 329; 355; 367; 389; 393; 395; 405; 65981; 467; 481; 545; 558; 596; 598; 627; 652; 653; 657; 658; 663; 664; 684; 708; 718; 727; 817; 857; 858; 886; 920; 960; 967; 972; 975; 983; 1000; 1001; 1029; 1030; 1075; 1116; 1123; 1124; 1141; 1143; 1147; 1191; 1230; 1277; 1281; 1404; 1464; 1488; 1490; 1491; 1499; 1535; 1545; 1613; 1622; 5743; 1742; 1749; 1813; 1861; …	RALB; WLS; IL6ST; HIPK2; L1CAM; PDCD10; AGT; SEMA4D; DLG4; CDC73; PIK3CB; DYNLL2; MIB2; PIK3CG; LRRTM1; IRAK1; IRAK4; LARP1; IGF1R; CAMK2D; CRB2; OSBPL8; NMU; GMIP; GATA4; SNAP25; GRB10; LITAF; GRB14; PTEN; CTBP2; ITGA8; LGR4; RASGRP4; RASGEF1A; COL3A1; SERPINE2; ATPIF1; SOX11; GRAP2; ZIC2; GPR37; NF1; GDF15; GDF11; GDF10; CHUK; MSTN; VEGFA; BNIP2; BNIP3; PSMD14; LDLRAP1; GPX1; FLOT1; FLNA; MPP7;…	1620	1615		calcium ion binding	1.8192651802e-07	1.30987092975e-05	GO:0005509	m	5	81; 87; 301; 302; 308; 310; 715; 821; 1311; 1950; 2192; 4121; 4255; 4322; 4323; 4325; 4637; 4753; 5320; 5627; 6275; 6277; 6282; 6678; 6860; 7057; 8404; 8826; 9806; 54749; 22795; 57088; 27445; 255743; 60681; 28514; 30008	MMP14; MMP16; FKBP10; MMP13; IQGAP1; PROS1; SPARCL1; MYL6; S100A11; FBLN1; EGF; CANX; THBS1; NID2; SPARC; PCLO; S100A4; S100A6; ANXA1; ANXA2; ANXA5; ANXA7; COMP; EFEMP2; PLSCR4; PLA2G2A; DLL1; MGMT; NELL2; MAN1A1; ACTN1; ACTN4; SYT4; NPNT; SPOCK2; C1R; EPDR1	687	684
positive regulation of signal transduction	1.57432959651e-09	6.86076266268e-08	GO:0009967	b	5	94; 392; 408; 472; 558; 627; 637; 684; 727; 841; 847; 1030; 1191; 1230; 1281; 1488; 1545; 5719; 1646; 1749; 1893; 2043; 2247; 2535; 2626; 2651; 2719; 2771; 2810; 2861; 2876; 3481; 3670; 4067; 4616; 5154; 5156; 5460; 5578; 5590; 5708; 5711; 5718; 6275; 6422; 6450; 6647; 6659; 6899; 7010; 7044; 7057; 7077; 171023; 7334; 7473; 7479; 7531; 7855; 8322; 8837; 9244; 9573; 9965; 10044; 10211; 10344; 1034…	TIMP2; CRLF1; ISL1; PLK2; BDNF; ATP2C1; AXL; GADD45B; SYNJ2BP; FGFBP3; LYN; CDKN2B; WLS; SOD1; LEFTY2; TRIM22; LEFTY1; BAMBI; GATA4; PHB; SFN; BST2; PLAGL2; CTBP2; TRIM38; COL3A1; NDRG4; ARHGAP1; ASXL1; DACT1; THBS1; GPR37; DLX5; CCL26; IGF2; TSPYL5; ACVRL1; DDX60; FZD4; FGF2; UBE2N; PSMD13; PSMD12; GPX1; PRKCZ; KCP; TRIM5; PDGFRA; EPHA4; FLOT1; CCR1; TNIK; TBX1; ARRB1; GNAI2; AKR1C2; FZD2; TEK; …	1345	1342		negative regulation of cellular metabolic process	5.09811502194e-19	4.35039148539e-17	GO:0031324	b	5	12; 37; 54; 89; 94; 142; 150; 183; 196; 302; 329; 333; 334; 341; 348; 351; 355; 65981; 467; 476; 493; 545; 573; 580; 595; 596; 598; 602; 605; 624; 641; 648; 652; 653; 664; 672; 675; 684; 688; 706; 708; 710; 718; 727; 811; 836; 857; 860; 862; 904; 960; 966; 990; 1026; 1029; 1030; 1050; 1054; 1063; 1153; 1191; 1240; 1293; 1294; 1312; 1387; 1407; 1408; 1482; 1488; 1499; 1545; 1602; 1605; 1611; 1612;…	SMARCC2; ERRFI1; PCSK9; FHIT; SSPO; SUMO1; HSPA8; HIPK2; SRSF10; IFITM3; AGT; SEMA4D; PPAP2B; DLG4; CDC73; PRNP; COMMD7; PIK3CG; ATPIF1; LRRTM1; IRAK1; WDR6; IGF1R; PRKAG2; CRB2; GATA4; GATA2; LMTK3; COL7A1; CCND1; GRB10; UBXN1; AHR; PTEN; ENC1; MAF; ZSCAN10; CTBP2; EIF2AK3; LGR4; LMO3; RRP1B; CDKN1A; PDS5A; UBE2D1; EDNRA; EDNRB; SERPINE2; SOX18; CHCHD3; APOE; SOX10; SOX11; SPOPL; HES7; ZIC2; JAK…	2272	2267		positive regulation of cellular component organization	2.11127339095e-07	8.82512277415e-06	GO:0051130	b	5	81; 301; 302; 308; 396; 558; 567; 1072; 1277; 1307; 1513; 1601; 1809; 1813; 1950; 1965; 2040; 2047; 2335; 2876; 2896; 3009; 3082; 3479; 4741; 4758; 4921; 5159; 5216; 5352; 5627; 5695; 5702; 5997; 6385; 6860; 7157; 7307; 8878; 9759; 9948; 10059; 11034; 11075; 11315; 51429; 51466; 55163; 56907; 57633; 26053; 26585	PDGFRB; EVL; HDAC4; STMN2; SYT4; SDC4; SNX9; PROS1; SPIRE1; STOM; B2M; EPHB1; DAB2; EIF2S1; EGF; AXL; HGF; NEFM; PARK7; PLOD2; RGS2; ARHGDIA; PSMC3; GREM1; ANXA1; CTSK; ANXA2; ANXA5; DPYSL3; WDR1; U2AF1; DSTN; CFL1; GRN; COL16A1; HIST1H1B; SQSTM1; TP53; FN1; ACTN4; DDR2; DRD2; LRRN1; GPX1; PFN1; PNPO; IGF1; COL1A1; PSMB7; DNM1L; AUTS2; NEU1	1156	1156
striated muscle tissue development	1.66347142783e-09	6.88677171122e-08	GO:0014706	b	5	58; 627; 1482; 1756; 2247; 2296; 2626; 2876; 3398; 3670; 4000; 4628; 5156; 5307; 5308; 22943; 6899; 6926; 7026; 7134; 7139; 7168; 7291; 8531; 8837; 9096; 9421; 10211; 10370; 10529; 144165; 79784; 7040; 51176; 55384; 30812; 64321; 65009	MYH10; TGFB1; PDGFRA; ACTA1; DMD; ISL1; TBX3; SOX8; TBX1; TNNC1; PITX2; MYH14; BDNF; PITX1; LEF1; GATA4; NKX2-5; PRICKLE1; TNNT2; NEBL; TWIST1; NDRG4; TPM1; NR2F2; CFLAR; TBX18; CITED2; FLOT1; SOX17; MEG3; LMNA; FGF2; ID2; DKK1; GPX1; YBX3; FOXC1; HAND1	342	341		positive regulation of signal transduction	3.99620467592e-18	3.23061599064e-16	GO:0009967	b	5	81; 94; 100; 142; 150; 151; 183; 186; 329; 355; 367; 389; 393; 395; 405; 65981; 467; 545; 558; 596; 598; 627; 652; 653; 657; 658; 663; 664; 684; 708; 718; 727; 817; 857; 858; 920; 960; 967; 972; 975; 983; 1000; 1001; 1029; 1030; 1075; 1116; 1123; 1124; 1147; 1191; 1230; 1277; 1281; 1464; 1488; 1490; 1491; 1499; 1535; 1545; 1613; 5743; 1749; 1813; 1893; 1896; 1902; 1906; 1908; 1936; 1956; 2013; 20…	GOLPH3; WLS; IL6ST; HIPK2; L1CAM; PDCD10; AGT; SEMA4D; CDC73; PIK3CB; DYNLL2; MIB2; PIK3CG; IRAK1; IRAK4; IGF1R; CAMK2D; CRB2; OSBPL8; GATA4; GRB10; LITAF; GRB14; PTEN; CTBP2; ITGA8; LGR4; RASGRP4; RASGEF1A; COL3A1; ATPIF1; SOX11; GRAP2; ZIC2; GPR37; NF1; GDF15; GDF11; GDF10; CHUK; MSTN; VEGFA; BNIP2; BNIP3; PSMD14; LDLRAP1; GPX1; FLOT1; FLNA; MPP7; SMAD3; MIOS; CTH; GPRC5B; PELI1; UNC5CL; S100A4…	1345	1342		protein complex assembly	2.96193532913e-07	1.1607084071e-05	GO:0006461	b	5	31; 158; 302; 308; 395; 830; 1277; 1278; 1292; 1307; 1410; 1495; 1809; 1950; 2006; 2040; 2335; 2697; 3007; 3008; 3009; 3010; 3024; 3028; 3915; 3925; 4257; 4282; 4753; 5216; 5702; 5711; 5888; 5962; 5997; 7114; 7157; 8878; 9341; 9368; 10059; 10381; 10979; 11075; 11315; 79026; 51129; 51429; 51466; 55506; 58526; 56907; 26585; 53834	HSD17B10; STMN1; RGS2; PSMD5; SNX9; CRYAB; FGFRL1; MIF; STOM; MGST1; ELN; ADSL; EGF; ACACA; SLC9A3R1; STMN2; HIST1H1A; TMSB4X; ARHGAP6; PSMC3; EVL; ANXA2; ANXA5; DPYSL3; NELL2; GJA1; HIST1H1T; H2AFY2; RDX; TUBB3; FERMT2; SQSTM1; AHNAK; HIST1H1D; HIST1H1E; COL16A1; LAMC1; CTNNA1; HIST1H1B; CAPZA2; VAMP3; TP53; FN1; GREM1; SPIRE1; PFN1; ANGPTL4; COL1A2; MID1IP1; RAD51; COL1A1; DNM1L; COL6A2; PARK7	1239	1235
regulation of protein metabolic process	4.15274238259e-09	1.63413603661e-07	GO:0051246	b	5	94; 103; 114; 199; 302; 336; 408; 472; 627; 637; 684; 727; 730; 836; 840; 841; 842; 943; 1026; 1030; 1191; 1230; 1470; 1472; 5719; 1605; 1756; 1845; 1893; 1946; 1994; 2043; 2045; 2247; 2258; 2319; 2597; 2651; 2719; 2768; 2771; 2810; 2861; 2876; 3306; 3309; 3326; 3329; 3397; 3428; 3481; 3670; 3725; 4067; 4311; 4616; 4627; 201254; 4921; 5036; 5052; 5080; 5154; 5156; 5176; 5270; 5570; 5578; 5590; 55…	HSPA2; PCSK9; TIMP2; HSPA5; CRLF1; ISL1; PLK2; USP31; BDNF; SOX17; GPR37; TPX2; GADD45B; HSP90AB1; LYN; KNDC1; CDKN2B; ATM; SOD1; LEFTY2; LEFTY1; ARRDC4; PROM2; TEK; PA2G4; PHB; ADCY8; TNIK; PKIB; SFN; ZGPAT; ENC1; BST2; ACE2; YBX3; DMD; ELAVL1; CDKN1A; SPRY4; PROS1; GAPDH; TFPI2; NDRG4; APOA2; XPO1; TESC; DACT1; ADAR; JUN; THBS1; TNFRSF8; CCL26; IGF2; TSPYL5; ACVRL1; TSPYL2; NHLRC1; BCCIP; PAX6;…	2498	2490		phosphorylation	6.09172095749e-18	4.67844169535e-16	GO:0016310	b	5	89; 94; 107; 109; 113; 114; 150; 151; 156; 183; 302; 334; 348; 351; 367; 405; 65981; 22929; 467; 493; 513; 545; 558; 566; 573; 580; 595; 596; 613; 624; 627; 641; 652; 653; 657; 658; 663; 718; 727; 780; 814; 817; 836; 857; 858; 887; 890; 894; 900; 904; 920; 960; 972; 975; 983; 990; 993; 994; 1000; 1019; 1026; 1029; 1030; 1050; 1072; 132158; 1111; 1116; 1147; 1152; 1191; 1198; 1230; 205; 1407; 1464…	HSPA2; PPAP2B; HSPA5; ERRFI1; STK10; PRKAG2; SCG2; IL6ST; HIPK2; HIPK1; PDCD10; TYK2; AGT; SEMA4D; DLG4; SLC27A1; PIK3CB; CRLF1; PIK3CD; CAMK4; TAZ; PIK3CG; STK24; FAM129A; WEE1; IRAK1; IRAK4; IGF1R; CAMK2D; CAMKV; PIK3C2B; PIK3C2A; MAPKAPK2; LMTK3; LMTK2; CCND1; GRB10; CCND2; PTEN; PPIL4; EIF2AK3; ITPK1; FAM20C; NUAK1; CDKN1A; IMPAD1; EDNRB; PANK1; PANK3; APOE; JAK3; NF1; GDF15; GDF11; GDF10; AL…	2036	2028		lysosomal lumen	5.5172530789e-07	4.96552777101e-06	GO:0043202	c	5	1200; 1513; 1634; 2720; 3339; 4758; 5159; 5476; 6383; 6385; 221914	DCN; PDGFRB; CTSK; TPP1; SDC2; HSPG2; SDC4; GLB1; GPC2; CTSA; NEU1	76	76
regulation of programmed cell death	4.39264759869e-09	1.63413603661e-07	GO:0043067	b	5	103; 133; 199; 301; 388; 408; 472; 558; 627; 637; 836; 840; 841; 842; 847; 943; 1026; 1072; 1191; 1268; 1482; 1545; 5719; 2017; 2045; 2296; 2487; 2562; 2810; 2876; 2908; 3055; 3309; 3313; 3326; 3329; 3397; 3560; 3670; 3725; 4000; 4067; 4436; 4616; 5036; 5578; 5590; 5591; 5708; 5711; 5718; 6197; 6422; 6446; 6647; 6659; 6772; 6899; 6926; 7010; 7020; 7044; 7057; 7153; 7291; 23087; 7531; 7564; 7849; …	PCSK9; HSPA5; CRLF1; ISL1; HSPA9; PLK2; SCG2; BDNF; AXL; NKX2-5; GABRB3; LHX4; GADD45B; HSP90AB1; LYN; SOD1; LEFTY2; LEFTY1; PA2G4; PHB; SFN; ANGPTL4; PLAGL2; YBX3; CDKN1A; TRIM35; ADAR; JUN; THBS1; TNFRSF8; TOP2A; FRZB; RHOB; PAX8; RPS6KA3; UBE2M; PSMD13; PSMD12; GPX1; AIFM1; AIF1; FOXC1; EPHA7; ATM; TMC8; PRKDC; TBX3; TNIK; TBX1; ARRB1; CNR1; TEK; CYP1B1; STAT1; CFLAR; CITED2; CLU; LEF1; PSMD2;…	1434	1430		positive regulation of nitrogen compound metabolic process	1.12743041895e-17	8.24634820716e-16	GO:0051173	b	5	19; 89; 94; 113; 133; 142; 183; 186; 196; 306; 348; 351; 367; 378; 405; 444; 65981; 467; 573; 602; 627; 641; 652; 653; 657; 658; 672; 675; 688; 708; 799; 811; 814; 860; 865; 890; 904; 975; 1019; 1029; 1030; 1044; 1050; 1054; 1105; 1111; 1129; 1147; 1153; 1191; 1277; 1312; 1316; 1387; 1388; 1482; 1488; 1491; 1499; 1654; 5743; 1736; 1749; 1813; 1820; 1875; 1879; 1896; 1906; 1909; 1938; 1956; 1984; …	SMARCC2; HIF3A; NCBP1; HSPA5; CTC1; HSPA8; HIPK2; FZD5; AGT; PPAP2B; LHX2; CDC73; CAMK4; IRAK1; LARP1; IGF1R; SLC38A3; SERP1; ABLIM1; ABLIM3; GATA4; GATA2; AHR; PTEN; MAF; CTBP2; EIF2AK3; ITGA8; LGR4; HMGN3; ELAVL1; MCF2L; EDNRA; SOX18; APOE; SOX10; SOX11; SOX12; SOX17; ZIC2; NF1; VSX2; GDF6; MED12; CHUK; LIN28A; BLM; MSTN; VEGFA; PPARA; ZEB1; ARNT2; ZEB2; RPS6KA3; ATAD2; FOXC2; FOXC1; ATXN1; SMA…	1745	1744		glycosaminoglycan biosynthetic process	5.7892940943e-07	2.13511533537e-05	GO:0006024	b	5	1634; 1950; 2683; 3339; 3479; 5159; 6383; 6385; 7358; 51363; 54360; 221914; 26035	DCN; PDGFRB; IGF1; CHST15; UGDH; SDC2; HSPG2; SDC4; GPC2; CYTL1; B4GALT1; GLCE; EGF	110	110
positive regulation of cell communication	4.53926676836e-09	1.63413603661e-07	GO:0010647	b	5	94; 392; 408; 472; 558; 627; 637; 684; 727; 841; 847; 1030; 1191; 1230; 1281; 1404; 1488; 1545; 5719; 1646; 1749; 1893; 2043; 2247; 2535; 2626; 2651; 2696; 2719; 2771; 2810; 2861; 2876; 200081; 3481; 3670; 4067; 4616; 5019; 5154; 5156; 5213; 5270; 5460; 5578; 5590; 5708; 5711; 5718; 6275; 6422; 22918; 6450; 22943; 6647; 6659; 6773; 6899; 7010; 7044; 7057; 7077; 171023; 7334; 7473; 7479; 7531; 785…	TIMP2; CRLF1; ISL1; PLK2; BDNF; BOC; AXL; GADD45B; SYNJ2BP; PFKM; FGFBP3; LYN; CDKN2B; ATM; SOD1; LEFTY2; TRIM22; LEFTY1; BAMBI; GATA4; PHB; SFN; BST2; PLAGL2; CTBP2; TRIM38; COL3A1; NDRG4; ARHGAP1; SERPINE2; ATP2C1; ASXL1; DACT1; THBS1; LRRTM1; GPR37; DLX5; CCL26; IGF2; TSPYL5; ACVRL1; DDX60; FZD4; FGF2; FZD5; UBE2N; CD93; PSMD13; PSMD12; GPX1; PRKCZ; FLOT1; TRIM5; PDGFRA; EPHA4; WLS; CCR1; TNIK…	1620	1615		blood circulation	1.18241665644e-17	8.25541811044e-16	GO:0008015	b	5	18; 29; 59; 70; 94; 100; 133; 146; 150; 151; 156; 183; 185; 186; 287; 290; 348; 367; 444; 476; 477; 481; 488; 493; 566; 585; 613; 624; 710; 777; 817; 857; 1113; 1129; 1278; 1373; 1482; 1490; 1522; 1535; 1674; 5743; 1756; 1813; 1824; 1829; 1832; 1889; 1906; 1908; 1909; 1910; 2006; 2013; 2035; 2053; 2149; 2281; 2296; 2303; 2548; 2626; 2697; 2729; 2876; 2946; 2982; 3156; 3162; 3212; 3270; 3274; 3352…	PTGS2; PTGS1; FXYD1; SUMO1; NISCH; MYOF; GLRX3; MYL3; MYL1; AGT; CAV1; CALM1; NDST2; DSC2; CACNA1E; ADRA2B; PIK3CG; PRKG1; FGFBP3; PTP4A3; EDN1; HTR2A; EDN3; SCN4B; NPR2; SHC1; TRHDE; CAMK2D; ATP1B1; TRPM4; CTSZ; HMGCR; GATA4; ATP2B4; HRC; KCNMB4; ADRA1D; NPY1R; HCN4; AZU1; F2R; VIP; FKBP1B; CPS1; PKP2; ACTA2; DMD; ATP2A2; NOS1; DES; SNTA1; EPB41; THRB; PDE3A; EDNRA; EDNRB; ADRBK1; CYSLTR1; APOE;…	421	419		glycosaminoglycan metabolic process	6.34752796072e-07	2.13511533537e-05	GO:0030203	b	5	1634; 1950; 2683; 2720; 3082; 3339; 3479; 5159; 6383; 6385; 7358; 9806; 51363; 54360; 221914; 26035	DCN; PDGFRB; IGF1; CHST15; UGDH; SDC2; HSPG2; SDC4; GLB1; HGF; GPC2; CYTL1; SPOCK2; B4GALT1; GLCE; EGF	169	169
regulation of phosphorus metabolic process	4.89396864081e-09	1.68841918108e-07	GO:0051174	b	5	19; 94; 103; 114; 133; 199; 302; 408; 627; 727; 799; 836; 887; 1026; 1030; 1191; 1230; 1605; 1738; 1756; 1826; 1845; 1946; 2043; 2045; 2247; 2258; 2535; 2651; 2696; 2771; 2810; 2861; 3306; 3309; 3326; 3397; 3481; 3670; 3725; 4067; 4199; 4616; 4921; 5052; 5080; 5154; 5156; 5162; 5570; 5578; 5590; 5591; 5919; 6019; 6422; 22943; 6647; 6899; 7010; 7026; 7044; 7057; 7077; 7291; 7436; 7531; 7564; 7855;…	HSPA2; TIMP2; HSPA5; CRLF1; ISL1; RLN2; BDNF; GPR37; TPX2; GADD45B; HSP90AB1; LYN; KNDC1; CDKN2B; SOD1; LEFTY2; LEFTY1; PROM2; PHB; ADCY8; PKIB; SFN; GALR2; DMD; VLDLR; CDKN1A; SPRY4; GABBR2; NDRG4; CCKBR; ZGPAT; DACT1; ADAR; JUN; THBS1; PDHB; CCL26; IGF2; ACVRL1; TSPYL2; DLD; PCDH11X; BCCIP; PAX6; HERC5; DAG1; FGF2; DDR2; FLOT1; TRIM5; AIF1; PDGFRA; EPHA7; EPHA4; PRKDC; CCR1; TNIK; TBX1; ME1; AR…	1581	1576		positive regulation of cellular component organization	1.52828614619e-17	1.02062935676e-15	GO:0051130	b	5	29; 81; 88; 183; 196; 286; 302; 348; 355; 367; 411; 65981; 481; 558; 566; 567; 585; 596; 613; 636; 652; 653; 664; 672; 708; 717; 718; 727; 811; 822; 857; 967; 1000; 1072; 1073; 1191; 1272; 1277; 1307; 1382; 1404; 1482; 1490; 1499; 1513; 1535; 1605; 1736; 1756; 1786; 1813; 1826; 1861; 1902; 1906; 1908; 1965; 1984; 2033; 2042; 2043; 2047; 2048; 2181; 2241; 2242; 2260; 2281; 2316; 2475; 2534; 2542; …	PCSK9; ESPN; SUMO1; B2M; GPM6A; L1CAM; AGT; SEMA4D; ATPIF1; PRKG1; IGF1R; SLITRK5; ARHGEF15; WDR1; CRB2; ABLIM3; OPA1; CXCL13; GATA2; SCARF1; AHR; PTEN; ENC1; GMIP; STARD7; AR; UGCG; EVL; ITGA3; SWAP70; SERPINE2; APOE; EPS8L2; GDF15; HNMT; MSTN; VEGFA; RHOU; GRN; ANAPC2; BNIP3; ITGAV; LDLRAP1; GPX1; FLOT1; FLNA; SMAD3; AP1AR; PHLDB2; GPRC5B; PTX3; SMC5; PLAUR; SETX; MYLK3; SH2B1; LEF1; TRIOBP; NT…	1156	1156		cell surface receptor signaling pathway	6.47004647082e-07	2.13511533537e-05	GO:0007166	b	5	135; 301; 396; 558; 567; 1072; 1211; 1277; 1278; 1281; 1307; 1435; 1495; 1601; 1813; 1896; 1947; 1950; 2002; 2047; 2050; 2064; 2192; 2217; 2219; 2250; 2294; 2308; 2683; 2876; 3082; 3105; 3134; 3135; 3479; 3875; 3911; 4000; 4192; 4282; 4313; 4637; 4735; 4921; 5045; 5159; 5689; 5695; 5702; 5710; 5711; 22801; 5793; 5798; 5916; 6383; 6862; 7057; 7076; 7157; 7297; 7314; 7431; 7546; 7791; 8406; 8660; 8…	FGFRL1; TIMP1; MIF; MYL6; B2M; DAB2; TYK2; THBS1; EGF; AXL; FURIN; RARG; ARHGEF6; PARK7; ARHGEF3; FOXF1; ERBB2; IFT57; DOK5; T; PSMC3; CSF1; SRPX; ELK1; UBB; EVL; EPHB1; HLA-A; HLA-G; HLA-F; ITGA11; CLTA; COL3A1; VIM; FBLN1; SEPT2; ADORA2A; BICC1; ZIC2; ZYX; B4GALT1; FCN1; IGF1; EPHB4; TIPARP; FGF5; TP53; DDR2; SDC2; GPX1; KRT18; PDGFRB; EFNB1; ADAMTS12; DLK1; COL16A1; MDK; TSKU; LAMA5; FERMT2; D…	2578	2570
regulation of cellular protein metabolic process	9.16370443757e-09	3.03501890972e-07	GO:0032268	b	5	94; 103; 114; 199; 302; 408; 472; 627; 637; 684; 727; 836; 840; 841; 842; 1026; 1030; 1191; 1230; 1470; 1472; 5719; 1605; 1756; 1845; 1893; 1946; 1994; 2043; 2045; 2247; 2258; 2597; 2651; 2719; 2768; 2771; 2810; 2861; 2876; 3306; 3309; 3326; 3329; 3397; 3428; 3481; 3670; 3725; 4067; 4616; 4627; 201254; 4921; 5036; 5052; 5080; 5154; 5156; 5176; 5270; 5570; 5578; 5590; 5591; 5627; 5708; 5711; 5718;…	HSPA2; PCSK9; TIMP2; HSPA5; CRLF1; ISL1; PLK2; BDNF; GPR37; TPX2; GADD45B; HSP90AB1; LYN; KNDC1; CDKN2B; ATM; SOD1; LEFTY2; LEFTY1; ARRDC4; PROM2; USP31; PA2G4; PHB; ADCY8; PKIB; SFN; ZGPAT; ENC1; BST2; YBX3; DMD; ELAVL1; CDKN1A; SPRY4; PROS1; GAPDH; TFPI2; NDRG4; SERPINE2; TESC; DACT1; ADAR; JUN; THBS1; CCL26; IGF2; TSPYL5; ACVRL1; TSPYL2; NHLRC1; BCCIP; PAX6; HERC5; DAG1; FGF2; RPS6KA3; UBE2N; …	2329	2321		regulation of phosphorus metabolic process	2.39858277565e-17	1.53509297642e-15	GO:0051174	b	5	19; 89; 94; 107; 109; 113; 114; 133; 150; 151; 183; 186; 302; 333; 334; 341; 348; 351; 367; 405; 65981; 467; 493; 566; 573; 580; 595; 596; 624; 627; 641; 652; 653; 657; 663; 718; 727; 799; 817; 836; 857; 858; 887; 890; 894; 900; 904; 920; 960; 972; 975; 983; 990; 993; 994; 1000; 1019; 1026; 1029; 1030; 1050; 1116; 1129; 1191; 1230; 1408; 1464; 1490; 1499; 1605; 196883; 1737; 1756; 1813; 1826; 184…	HSPA2; PPAP2B; HSPA5; ERRFI1; STK10; PRKAG2; IL6ST; HIPK2; PDCD10; AGT; SEMA4D; PIK3CB; PRNP; PIK3CG; ATPIF1; IRAK1; IGF1R; CAMK2D; PPP2R2B; OSBPL8; LMTK3; CCND1; GRB10; CCND2; PTEN; PPIL4; FAM20C; RRP1B; NUAK1; CDKN1A; RAPGEF3; HSP90B1; EDNRA; EDNRB; APOE; HRH2; NF1; GDF15; GRM2; GRM3; TSPYL2; BLM; MSTN; VEGFA; PPARA; BNIP2; DNAJC3; FLOT1; ATXN1; SMAD6; VAPB; PRKDC; CDC6; GPRC5B; OXER1; UNC5CL; …	1581	1576		antigen processing and presentation of exogenous peptide antigen via MHC class I	8.22543056101e-07	2.57867248088e-05	GO:0042590	b	5	567; 3105; 3134; 3135; 5689; 5695; 5702; 5710; 5711; 6890; 7314	TAP1; PSMD5; PSMD4; HLA-A; HLA-G; HLA-F; B2M; UBB; PSMB7; PSMC3; PSMB1	79	79
intracellular signal transduction	1.10296651339e-08	3.51252412726e-07	GO:0035556	b	5	19; 114; 133; 199; 388; 392; 408; 472; 477; 558; 613; 637; 684; 727; 836; 840; 841; 842; 847; 930; 1026; 1072; 1191; 1230; 1281; 1442; 1545; 5719; 1605; 1646; 1756; 1845; 1893; 2017; 2043; 2045; 2247; 2258; 2651; 2768; 2771; 2810; 2861; 2876; 2946; 2956; 3397; 3428; 3481; 3670; 3725; 3925; 3936; 4067; 4436; 4616; 4627; 4628; 4791; 5052; 5154; 5156; 5270; 5330; 5578; 5590; 5591; 5708; 5711; 5718; …	TIMP2; RAB17; CRLF1; ISL1; PLK2; SCG2; ATP2C1; AXL; PLVAP; ADM; RAN; GADD45B; ARHGAP24; LYN; KNDC1; ATM; RAB5A; SOD1; LEFTY2; TRIM22; LEFTY1; FLRT1; FLRT3; SH3BP4; PHB; ADCY8; SFN; BST2; PLAGL2; CCL26; YBX3; SPATA13; TRIM38; DMD; CDKN1A; SPRY4; SLC7A3; STAC; COL3A1; NDRG4; ARHGAP1; SERPINE2; XPO1; DDX58; DACT1; JUN; THBS1; GPR37; ATP1A2; IGF2; TSPYL5; PLCB2; DAG1; DDX60; RHOB; FGF2; FZD5; RPS6KA3…	2622	2616		regulation of cell morphogenesis	1.03865802778e-16	6.31645700234e-15	GO:0022604	b	5	81; 348; 65981; 585; 627; 653; 708; 811; 103910; 1000; 1072; 1123; 1141; 1277; 1382; 1499; 1605; 1613; 1630; 1690; 1808; 1826; 1902; 2033; 2042; 2043; 2048; 2059; 2192; 2242; 2258; 2316; 2534; 2620; 2932; 3066; 3249; 3383; 3475; 3611; 3679; 3815; 3897; 3976; 3987; 4088; 4131; 4137; 4435; 4478; 4627; 4628; 4651; 4747; 4776; 4804; 4851; 5076; 5168; 5454; 5515; 5601; 5604; 5605; 5649; 23102; 5728; 5…	LIF; LRRC16A; AGER; CHN1; CAPRIN2; L1CAM; S100A10; BDNF; SEMA4D; SEMA4F; PLXNA3; LINGO1; PALMD; PALM2-AKAP2; DCC; STRAP; RELN; EVI5; FEZF2; CDH2; KNDC1; SLIT2; VRK1; VRK2; ENPP2; CRB2; BAMBI; CSNK1G1; IFRD1; SNAI1; BARHL2; BMP5; TWF2; TRIOBP; ROBO1; SYT1; ROBO2; PQBP1; TCF7L2; KIT; PPP2CA; LARP4; NFATC4; PDLIM5; MACF1; TBR1; ITGA7; MYADM; GSK3B; TNFRSF12A; FBLN1; SMURF1; APOE; PTEN; TIAM1; PARVA;…	505	504		poly(A) RNA binding	8.61116886498e-07	3.10002079139e-05	GO:0044822	m	5	81; 292; 302; 310; 821; 831; 871; 445; 1495; 1634; 1965; 1996; 2896; 3007; 3008; 3009; 3028; 3105; 3182; 3875; 3921; 3956; 5034; 5052; 5216; 5710; 5814; 5962; 6159; 6175; 6201; 6275; 6645; 7114; 7307; 7373; 7520; 7791; 23196; 6830; 8895; 10150; 11315; 79026; 80114; 57142; 50804; 25873; 26010; 64778; 64393	ELAVL4; HSD17B10; SNTB2; TMSB4X; PSMD4; HLA-A; RPLP0; PRDX1; RPS7; GRN; ZMAT3; EIF2S1; CANX; DCN; RPL29; MYEF2; PURB; U2AF1; ASS1; PARK7; BICC1; CAST; CPNE3; ZYX; FNDC3B; HNRNPAB; S100A4; MBNL2; ANXA2; SPATS2L; ANXA7; RTN4; P4HB; RDX; SLC25A5; FAM120A; HIST1H1D; HIST1H1E; LGALS1; CTNNA1; HIST1H1B; SUPT6H; RPSA; ACTN4; RPL36; COL14A1; PFN1; XRCC5; SERPINH1; AHNAK; KRT18	1181	1177
phosphorylation	1.26345062505e-08	3.87458191682e-07	GO:0016310	b	5	94; 103; 114; 199; 302; 408; 472; 558; 613; 627; 727; 780; 790; 836; 887; 1026; 1030; 1072; 1191; 1230; 1605; 1738; 1756; 1826; 1845; 1946; 2043; 2045; 2247; 2258; 2580; 2597; 2651; 2771; 2810; 2861; 3055; 55753; 3306; 3309; 3326; 3397; 3481; 3670; 3725; 4067; 4436; 4616; 4704; 4728; 4921; 5052; 5080; 5106; 5154; 5156; 5209; 5213; 5570; 5578; 5590; 5591; 5919; 6197; 6422; 6446; 6482; 22943; 6647;…	PCK2; HSPA2; TIMP2; HSPA5; CRLF1; ISL1; PLK2; SCG2; GDF6; BDNF; NEK9; AXL; PLVAP; TPX2; GADD45B; HSP90AB1; LYN; KNDC1; CDKN2B; ATM; SOD1; LEFTY2; LEFTY1; PROM2; UCKL1; PHB; ADCY8; PKIB; SFN; ZGPAT; UQCRC2; UQCRC1; DMD; VLDLR; CDKN1A; SPRY4; GAPDH; ALPK2; NDRG4; CCKBR; DACT1; ADAR; JUN; THBS1; GPR37; CCL26; IGF2; ACVRL1; TSPYL2; DLD; BCCIP; PAX6; HERC5; DAG1; HCK; FGF2; RPS6KA3; DDR2; DDR1; FLOT1;…	2036	2028		regulation of programmed cell death	1.0691919405e-16	6.31645700234e-15	GO:0043067	b	5	16; 29; 70; 81; 87; 88; 89; 100; 133; 183; 186; 220; 274; 291; 323; 329; 348; 355; 367; 378; 388; 393; 440; 467; 558; 566; 573; 580; 596; 598; 599; 602; 624; 627; 641; 652; 653; 658; 663; 664; 666; 672; 706; 708; 811; 817; 836; 837; 857; 960; 966; 972; 983; 1019; 1026; 1029; 1072; 1075; 1191; 1409; 1482; 1490; 1491; 1499; 1508; 1545; 1611; 1612; 1613; 1654; 5743; 1718; 1745; 1800; 1843; 1848; 190…	PCSK9; HSPA5; HSPA9; SCG2; IL6ST; HIPK2; LIFR; PDCD10; AGT; SEMA4D; LGALS1; DYNLL2; PRNP; APBB2; PIK3CG; ATPIF1; IRAK1; STK10; IGF1R; CAMK2D; OPA1; PTEN; ANGPTL4; RHBDD1; CDKN1A; HSP90B1; MCF2L; EDNRB; APOE; SOX10; KCNMA1; JAK3; NF1; GDF15; GDF11; GDF10; BLM; MSTN; VEGFA; ING4; BNIP2; BNIP3; RPS6KA2; RPS6KA3; PSMD14; ITGAV; DNAJC3; GPX1; FLNA; FOXC2; FOXC1; SMAD6; PRKDC; TNFRSF10D; CTH; ARF4; BIR…	1434	1430		proteoglycan metabolic process	1.07328003462e-06	3.06205162688e-05	GO:0006029	b	5	1301; 1634; 3339; 3479; 6383; 6385; 9806; 51363; 81792; 54360; 221914; 26035	DCN; IGF1; CHST15; COL11A1; SDC2; HSPG2; SDC4; GPC2; ADAMTS12; CYTL1; SPOCK2; GLCE	98	98
regulation of cell development	1.41771346865e-08	4.1923812573e-07	GO:0060284	b	5	627; 1072; 1268; 1281; 1382; 1482; 1605; 1756; 1826; 1994; 2017; 2043; 2119; 2258; 2296; 2487; 2651; 3397; 3398; 3400; 3670; 4067; 5080; 5176; 5270; 5789; 6281; 6383; 6422; 6496; 6660; 6695; 6696; 6772; 7077; 7291; 7431; 7436; 7473; 7849; 8507; 10084; 10439; 10716; 10769; 7040; 3037; 51176; 85442; 25805; 55384; 23043; 56963; 25937; 90102; 57556; 26052; 30812; 64284; 392255; 65009	TGFB1; CTTN; DMD; ELAVL1; ISL1; TNIK; EPHA4; TIMP2; TBR1; OLFM1; DNM3; COL3A1; DSCAM; BDNF; VIM; NDRG4; PHLDB2; SERPINE2; NKX2-5; CNR1; RAB17; S100A10; CRABP2; GCNT2; TWIST1; RGMA; GDF6; SIX3; SEMA6A; FGF13; LYN; SOX5; KNDC1; HAS2; ENC1; PLK2; FRZB; BAMBI; PAX6; SERPINF1; DAG1; CFL1; LEF1; PAX8; SFRP1; ETV5; STAT1; WNT3; ID4; ID2; PQBP1; ID1; VLDLR; WWTR1; PTPRD; SPP1; SPOCK1; MEG3; SOX8; SDC2; F…	763	762		regulation of muscle system process	1.24777317555e-16	7.09844295426e-15	GO:0090257	b	5	89; 100; 142; 146; 150; 151; 156; 183; 287; 309; 444; 476; 477; 481; 487; 488; 493; 817; 857; 1129; 1143; 1264; 1482; 1490; 1613; 5743; 1756; 1824; 1829; 1832; 1906; 2033; 2149; 2281; 2626; 2660; 2697; 2932; 2946; 2982; 3270; 3572; 3759; 3778; 93649; 4634; 4656; 801; 4842; 4846; 5025; 5074; 5142; 5152; 5294; 5318; 5348; 5566; 5578; 5592; 5604; 5742; 5997; 6327; 6330; 6546; 6640; 6722; 6915; 7003;…	PTGS2; PTGS1; FXYD1; SUMO1; IL6ST; PKP2; TNNC2; AGT; CAV1; CALM1; DSC2; ADRA2A; ADRA2B; PIK3CG; EDN1; SCN4B; CAMK2D; ATP1B1; NMU; GATA4; GLRX3; ATP2B4; HRC; CNN1; ADRA1D; HCN4; GSK3B; F2R; FKBP1B; MYL3; DMD; ATP2A1; ATP2A2; ADRBK1; TNNT1; TNNT3; TNNT2; MYBPH; ANXA6; KCNMA1; GUCY1A3; PRKG1; NKX2-5; PARP1; DSP; MSTN; GJA1; GSTO1; SEPN1; HDAC4; MLIP; PLCE1; ASPH; CHRNB4; TPM1; SLC8A1; TBXA2R; SRF; D…	199	199		cellular response to amino acid stimulus	1.07440407961e-06	3.06205162688e-05	GO:0071230	b	5	1277; 1278; 1281; 1282; 1290; 1307; 445; 4313; 23677	SH3BP4; MMP2; COL5A2; COL1A2; COL4A1; COL1A1; COL3A1; COL16A1; ASS1	51	51
calcium ion binding	2.65811660873e-08	2.89734710351e-06	GO:0005509	m	5	199; 301; 302; 304; 306; 793; 821; 824; 1004; 1009; 1605; 2201; 2820; 3309; 56106; 3936; 4053; 4121; 4753; 5330; 5627; 5646; 6275; 6277; 6281; 6282; 22918; 6695; 7057; 7058; 7134; 7436; 7447; 56123; 79148; 56101; 56113; 79987; 80274; 56143; 375790; 83259; 53353; 54997; 56098; 56112; 57575; 56099; 58498; 25891; 222663; 255743; 27032; 27328; 30008; 65217	CDH11; PCDH11X; VLDLR; HSPA5; THBS2; PROS1; PLCB2; AGRN; MYL7; PRSS3; PCDHGB7; TNNC1; PCDHGB5; GPD2; S100A11; S100A10; ATP2C1; LCP1; CANX; VSNL1; PAMR1; PCDHGA10; THBS1; PCDHB13; LRP1B; ANXA2P2; CAPN2; S100A4; S100A6; CDH6; ANXA1; PCDH11Y; ANXA3; ANXA2; LTBP2; EFEMP2; FBN2; CALB1; PCDHGC4; DAG1; PCDHGA2; PCDHGA3; NELL2; MAN1A1; SCUBE3; SCUBE1; PCDHA5; SVEP1; CD93; TESC; NPNT; PCDH10; SPOCK1; PCDH…	687	684		negative regulation of macromolecule metabolic process	1.39526895488e-16	7.40323898813e-15	GO:0010605	b	5	12; 94; 142; 160; 183; 196; 302; 329; 334; 348; 351; 355; 367; 65981; 467; 493; 545; 573; 580; 585; 595; 602; 605; 624; 641; 648; 652; 672; 675; 684; 688; 708; 710; 718; 727; 811; 836; 857; 860; 862; 904; 960; 966; 990; 1026; 1029; 1030; 1050; 1054; 1063; 1153; 1191; 1230; 1240; 1293; 1294; 1387; 1407; 1408; 1482; 1488; 1490; 1499; 1545; 1602; 1605; 1611; 1612; 1613; 1654; 1718; 1742; 1745; 1756;…	SMARCC2; ERRFI1; PCSK9; MOV10; FHIT; SSPO; SUMO1; HSPA8; HIPK2; SRSF10; IFITM3; AGT; SEMA4D; NCBP1; DLG4; CDC73; PRNP; COMMD7; LRRTM1; IRAK1; IGF1R; PRKAG2; CRB2; GATA2; LMTK3; COL7A1; CCND1; GRB10; UBXN1; AHR; PTEN; ENC1; MAF; ZSCAN10; CTBP2; EIF2AK3; OS9; LMO3; RRP1B; CDKN1A; PDS5A; UBE2D1; PDCD10; POLR1B; EDNRB; SERPINE2; SOX18; CHCHD3; APOE; XPO5; SOX10; SOX11; SPOPL; HES7; ZIC2; JAK3; NF1; N…	2268	2262		MHC class I protein complex	1.71852360325e-06	1.23733699434e-05	GO:0042612	c	5	567; 3105; 3134; 3135; 3136	B2M; HLA-H; HLA-G; HLA-A; HLA-F	11	11
positive regulation of cellular component organization	5.05158934308e-08	1.44231585382e-06	GO:0051130	b	5	286; 301; 302; 408; 558; 613; 636; 637; 727; 841; 1072; 1191; 1268; 1382; 1404; 1482; 1605; 1756; 1826; 2017; 2043; 2651; 2719; 2810; 2876; 3038; 3055; 3397; 200081; 3481; 3670; 3725; 3936; 4067; 4921; 5176; 5270; 5627; 5789; 5898; 6281; 6422; 22918; 6773; 7010; 7058; 7168; 7291; 7334; 7436; 7473; 7531; 7849; 7855; 23191; 8507; 10211; 10344; 10439; 7040; 375790; 3037; 51176; 150696; 347730; 25805…	IGF2; CTTN; DMD; VLDLR; TGFB1; ISL1; FLOT1; EPHA4; PROS1; PHF19; AGRN; OLFM1; PCSK9; DNM3; ARRB1; DSCAM; BOC; NDRG4; LEF1; AXL; NKX2-5; CNR1; GPX1; TEK; S100A10; STAT2; CRABP2; GCNT2; TWIST1; WNT3; BID; SYNJ2BP; JUN; CCL26; TPM1; PAX8; WWTR1; LRRTM1; BCR; PHLDB2; LYN; C5; HAS3; ANXA1; THBS2; ANXA2; FLRT3; TXLNA; FLRT1; HAS2; BAMBI; GPC3; SERPINF1; DAG1; CFL1; CYFIP1; CLU; LCP1; SERPINE2; BICD1; F…	1156	1156		stem cell differentiation	1.39774694437e-16	7.40323898813e-15	GO:0048863	b	5	596; 652; 653; 657; 860; 1000; 1072; 1277; 1387; 1482; 1499; 1605; 1906; 1908; 1909; 1910; 1977; 1994; 2042; 2118; 2122; 2247; 2260; 2263; 2295; 2296; 2303; 2308; 2316; 2487; 2624; 2626; 2637; 2660; 2823; 2932; 3066; 3082; 3091; 3182; 3249; 3670; 3720; 3815; 3911; 3976; 3987; 4017; 4040; 4041; 4088; 4208; 4222; 4254; 4303; 4487; 4488; 93649; 4851; 4902; 5076; 5087; 5156; 5308; 5396; 5515; 22882; …	LIF; ISL1; AGER; SAV1; GPM6A; GATA4; NKX2-5; CDC73; SIX4; FGFR2; MED12; SIX3; POU6F2; FOXF2; EDN1; EDN3; CDH2; CRB2; LDB2; BAMBI; SNAI2; KITLG; SNAI1; GATA2; FGFR1; BMP5; BMP4; PPP2CA; SEMA3F; TCF7L2; KIT; RUNX2; PRRX1; ZSCAN10; ELAVL1; HIF1A; EDNRA; EDNRB; GSK3B; SKI; SOX18; HEY1; SOX10; SOX11; SOX17; NRTN; SMC1A; TP63; FRZB; LIN28A; MSTN; DAG1; PAX2; EIF4E; PHLDB2; FGF2; ETV4; MEF2C; ZHX2; FLNA…	366	366		lytic vacuole	3.22867601741e-06	1.93720561044e-05	GO:0000323	c	5	301; 302; 1200; 445; 1512; 1513; 1601; 1634; 1950; 2697; 2720; 3339; 3920; 4322; 4758; 5159; 5476; 6383; 6385; 6647; 8546; 8878; 9588; 79026; 114990; 51092; 54749; 221914	CTSH; PDGFRB; PRDX6; HSPG2; SIDT2; ANXA2; DAB2; ASS1; EGF; DCN; AHNAK; MMP13; CTSA; ANXA1; AP3B1; CTSK; VASN; SOD1; TPP1; GPC2; LAMP2; SQSTM1; SDC2; SDC4; GLB1; GJA1; NEU1; EPDR1	502	501
negative regulation of cell death	6.15450267323e-08	1.69864273781e-06	GO:0060548	b	5	103; 199; 301; 408; 558; 627; 836; 841; 847; 1026; 1072; 1191; 1482; 5719; 2017; 2247; 2296; 2562; 2810; 2861; 2876; 3055; 3309; 3313; 3326; 3329; 3397; 3560; 3670; 3725; 4000; 4436; 5036; 5176; 5578; 5590; 5591; 5708; 5711; 5718; 6197; 6422; 6647; 6659; 6899; 6926; 7010; 7020; 7057; 7291; 7564; 7849; 7857; 8531; 8837; 7001; 9244; 9314; 10370; 10769; 11040; 89884; 51129; 51176; 10296; 30812; 1304…	CTTN; HSPA5; CRLF1; PSMD5; ISL1; CDKN1A; PLK2; SCG2; MSH2; CAT; PRKDC; TBX3; PAX8; TBX1; PSMD2; PSMD13; ARRB1; BDNF; PSMD12; LEF1; ZNF16; GPR37; NKX2-5; SFN; TEK; LHX4; CFLAR; TFAP2A; ADAR; JUN; PA2G4; HSP90AB1; HSPD1; KLF4; AXL; CITED2; HSPA9; ANXA1; PIM2; SOD1; PRKCA; SFRP1; OSR1; CLU; PRDX2; PRKCZ; SERPINF1; CFL1; HCK; LMNA; GABRB3; FGF2; MAEA; IL2RB; RPS6KA3; CASP3; SOX4; THBS1; SOX8; CASP8; …	910	907		positive regulation of biosynthetic process	3.32869648159e-16	1.70429259858e-14	GO:0009891	b	5	19; 94; 113; 133; 142; 183; 186; 196; 306; 348; 351; 367; 378; 405; 444; 65981; 467; 566; 573; 602; 627; 641; 652; 653; 657; 658; 672; 675; 688; 708; 799; 811; 814; 860; 865; 890; 904; 920; 975; 1001; 1019; 1029; 1030; 1044; 1050; 1054; 1105; 1111; 1129; 1147; 1153; 1191; 1277; 1316; 1387; 1388; 1482; 1488; 1490; 1491; 1499; 1535; 1654; 5743; 1736; 1749; 1813; 1820; 1875; 1879; 1896; 1906; 1909; …	SMARCC2; HIF3A; NCBP1; HSPA5; CTC1; HIPK2; AGT; PPAP2B; LHX2; CDC73; CAMK4; IRAK1; LARP1; IGF1R; SLC38A3; SERP1; ABLIM1; ABLIM3; GATA4; GATA2; AHR; PTEN; MAF; CTBP2; EIF2AK3; ITGA8; LGR4; HMGN3; ELAVL1; MCF2L; EDNRA; SOX18; APOE; SOX10; SOX11; SOX12; SOX17; HRH2; NF1; VSX2; GDF6; MED12; CHUK; LIN28A; BLM; MSTN; VEGFA; PPARA; ZEB1; ARNT2; ZEB2; RPS6KA3; EBI3; FOXC2; FOXC1; ATXN1; SOAT1; SMAD9; PRK…	1762	1760		positive regulation of cellular component movement	3.52935071873e-06	9.62131695931e-05	GO:0051272	b	5	81; 1277; 1435; 1512; 1601; 2192; 2294; 2335; 3082; 3479; 3912; 3925; 4323; 4921; 5045; 5159; 5216; 5962; 6678; 7057; 8660; 9759; 1812	MMP14; PDGFRB; STMN1; HDAC4; LAMB1; DAB2; FBLN1; FURIN; THBS1; SPARC; FOXF1; CTSH; IGF1; RDX; HGF; FN1; ACTN4; DDR2; CSF1; IRS2; DRD1; PFN1; COL1A1	365	365
positive regulation of cell proliferation	7.27785930472e-08	1.94389274332e-06	GO:0008284	b	5	94; 133; 199; 302; 887; 1026; 1397; 1482; 1646; 1749; 1893; 2119; 2247; 2277; 2626; 2651; 2771; 3055; 3397; 3398; 3400; 3481; 3670; 3725; 3915; 4067; 4081; 4921; 5080; 5154; 5156; 5308; 5578; 5590; 5591; 6277; 6422; 6659; 6772; 6899; 6926; 7010; 7291; 7564; 7857; 9096; 9244; 9965; 10203; 10344; 10586; 7040; 115908; 3037; 51176; 85453; 79805; 25805; 55109; 25937; 30812; 130497	IGF2; PDGFRA; CRLF1; ISL1; CDKN1A; SCG2; ECM1; PRKDC; TBX3; SOX8; ANXA2; PITX2; ZNF16; GNAI2; LEF1; AKR1C2; NKX2-5; CCKBR; LAMC1; STAT1; GCNT2; TWIST1; TSPYL5; JUN; MAB21L1; MAB21L2; AGGF1; FGF19; SOX4; TGFB1; CTHRC1; TBX18; DLX5; LYN; S100A6; HAS2; CCL26; FIGF; PDGFA; ACVRL1; CALCRL; PRKCA; OSR1; BAMBI; PAX6; HCK; GATA4; ADM; FGF2; SFRP1; ETV5; VASH2; DDR2; ID4; ID2; TEK; ID1; WWTR1; PRKCZ; TBX1…	819	816		calcium ion binding	8.7818831995e-16	2.75751132464e-13	GO:0005509	m	5	81; 87; 88; 89; 302; 304; 306; 309; 311; 410; 444; 487; 488; 649; 663; 667; 715; 777; 811; 813; 821; 823; 826; 868; 103910; 1000; 1001; 1004; 1009; 1013; 1047; 1069; 1373; 1462; 1605; 1607; 1824; 1829; 1951; 1952; 1953; 2009; 2159; 2192; 2195; 2199; 2200; 2201; 2202; 2934; 2978; 3270; 3309; 56106; 3714; 3949; 3954; 4052; 4053; 4121; 4147; 4255; 4256; 4319; 4320; 4322; 4323; 4324; 4325; 4326; 4632…	SYTL1; HSPA5; SVEP1; SLC25A25; PROCA1; MYL6; PCDHGB1; EHD4; PCDHGB7; MYL3; TNNC2; MYL1; S100A11; FBLN2; FBLN1; CANX; GSN; SULF1; FKBP10; CALM1; TPD52; FSTL4; EML1; DSC2; CACNA1E; FSTL1; ANXA2P2; MAN1A2; CAPN1; CDH3; CDH2; NECAB3; CDH6; CBLB; MACF1; DYSF; CDH20; ENPP2; ENPP1; DGKB; PCDHGC3; PCDHGC4; EDEM3; SLC25A24; MGMT; NUCB1; MAN1A1; HRC; NIN; BMP1; PRRG3; SYT1; EDIL3; MASP1; NRXN1; SYT7; FAT3;…	687	684		positive regulation of catabolic process	3.68896681428e-06	9.6374258023e-05	GO:0009896	b	5	308; 1601; 1634; 1950; 1965; 2040; 2308; 2697; 3479; 4741; 5045; 5352; 5689; 5695; 5702; 5710; 5711; 5962; 7314; 8660; 8870; 8878; 11315; 51429; 55163; 23677; 25976	PSMD5; PSMD4; SNX9; SH3BP4; STOM; FOXO1; DAB2; EIF2S1; EGF; FURIN; DCN; NEFM; PARK7; PSMC3; IGF1; ANXA5; SQSTM1; RDX; TIPARP; GJA1; IRS2; IER3; PLOD2; PNPO; UBB; PSMB7; PSMB1	477	476
apoptotic process	9.43509697478e-08	2.44133134223e-06	GO:0006915	b	5	103; 133; 199; 301; 388; 408; 472; 558; 627; 637; 836; 840; 841; 842; 847; 943; 970; 1026; 1072; 1178; 1191; 1268; 1482; 1545; 5719; 1946; 2017; 2045; 2296; 2487; 2562; 2597; 2810; 2876; 2908; 2956; 3055; 3309; 3313; 3326; 3329; 3397; 3428; 3560; 3670; 3725; 4000; 4067; 4436; 4616; 5036; 5578; 5590; 5591; 5708; 5711; 5718; 6197; 6422; 6446; 6496; 6647; 6659; 6772; 6899; 6926; 7010; 7020; 7044; 70…	HIF3A; PCSK9; HSPA5; CRLF1; ISL1; HSPA9; PLK2; SCG2; BDNF; TMEM173; AXL; NKX2-5; TPX2; GABRB3; LHX4; GADD45B; SIX3; HSP90AB1; LYN; SOD1; LEFTY2; LEFTY1; PA2G4; PHB; VIM; SFN; ANGPTL4; PLAGL2; YBX3; CDKN1A; GAPDH; TRIM35; ADAR; JUN; THBS1; TNFRSF8; TOP2A; FRZB; DAP3; RHOB; PAX8; RPS6KA3; UBE2M; PSMD13; PSMD12; GPX1; AIFM1; AIF1; FOXC1; CD70; EPHA7; ATM; TMC8; PRKDC; TBX3; TNIK; TBX1; ARRB1; CNR1; …	1846	1840		regulation of protein metabolic process	1.00387146563e-15	4.97402119747e-14	GO:0051246	b	5	12; 16; 94; 107; 109; 113; 114; 150; 151; 183; 185; 186; 27338; 290; 302; 329; 334; 348; 351; 355; 367; 405; 444; 65981; 467; 493; 566; 573; 580; 595; 596; 602; 624; 627; 629; 641; 648; 652; 653; 657; 663; 666; 672; 677; 684; 708; 710; 717; 718; 727; 730; 811; 817; 836; 857; 858; 868; 890; 894; 900; 904; 920; 960; 966; 972; 975; 983; 990; 993; 994; 1000; 1019; 1026; 1029; 1030; 1050; 1054; 1063; …	HSPA2; PCSK9; FHIT; HSPA5; ERRFI1; SUMO1; SUMO3; PRKAG2; IL6ST; HIPK2; FZD5; PDCD10; AGT; SEMA4D; NCBP1; PIK3CB; PRNP; PIK3CG; ATPIF1; RNF114; WWC1; IRAK1; STK10; C2CD3; CBLB; IGF1R; CAMK2D; PPP2R2B; OSBPL8; GATA2; OSBPL7; MAPKAPK2; LMTK3; COL7A1; CCND1; CCND2; PTEN; ENC1; RHBDD1; PPIL4; EIF2AK3; MMP14; SIRT3; ELAVL1; RRP1B; NUAK1; CDKN1A; HSP90B1; UBE2D1; EDNRB; SERPINE2; ZFAND2A; APOE; DAB2IP; …	2498	2490		endodermal cell differentiation	4.0607298851e-06	0.000101843105518	GO:0035987	b	5	1289; 1290; 1301; 1303; 2335; 3912; 4313; 4323	MMP14; COL11A1; FN1; COL5A2; COL5A1; LAMB1; MMP2; COL12A1	45	45
regulation of epithelial cell proliferation	1.00648229981e-07	2.52535558862e-06	GO:0050678	b	5	94; 498; 1030; 1749; 1893; 2118; 2247; 2719; 2810; 2876; 3397; 3725; 3915; 5080; 5176; 5578; 6422; 6772; 6899; 7010; 7026; 7057; 7291; 7857; 9096; 10344; 7040; 3037; 79805; 55109; 130497	TGFB1; AGGF1; SCG2; ECM1; TBX1; NR2F2; SFN; TEK; STAT1; TWIST1; ATP5A1; JUN; THBS1; TBX18; DLX5; HAS2; CCL26; CDKN2B; ACVRL1; PRKCA; OSR1; PAX6; SERPINF1; LAMC1; FGF2; VASH2; SFRP1; ETV4; ID1; GPX1; GPC3	286	286		muscle cell differentiation	1.89942841023e-15	9.11725636908e-14	GO:0042692	b	5	70; 71; 88; 133; 183; 186; 274; 287; 488; 596; 652; 663; 779; 811; 817; 858; 1000; 1013; 1073; 1147; 1466; 1482; 1496; 1499; 1525; 1756; 1841; 1906; 1910; 1948; 2033; 2263; 2274; 2475; 2626; 2660; 2876; 2932; 3065; 3156; 3399; 3475; 3481; 3488; 3566; 3611; 3670; 3756; 3856; 3880; 3956; 4208; 4303; 4487; 4621; 4627; 4628; 93649; 4656; 4773; 4776; 4842; 4851; 5156; 5159; 5307; 5308; 5600; 5608; 591…	HDAC1; ACTG1; TMOD2; ISL1; AFG3L2; AGT; CAV2; LEF1; NKX2-5; RARB; RYR1; SOX6; SIX1; RORA; NEXN; EDN1; CDH2; DYRK1B; WDR1; SPAG9; CAMK2D; RAMP2; FHOD3; SMARCD3; IFRD1; HMGCR; GATA4; FGFR2; BMP4; ARID1A; MEGF10; TCF7L2; GSK3B; SPEG; CSRP2; WNT7B; ITGA8; NFATC2; FOXP1; DMD; ATP2A2; PLCB1; EDNRB; SKI; TNNT2; NEBL; GDF15; IGF2; PDLIM5; IL4R; CHUK; MSTN; VEGFA; IGFBP5; ZEB1; BNIP2; DNER; KCNH1; SEPN1; …	360	359		carboxylic acid metabolic process	4.32636482591e-06	0.000104331951763	GO:0019752	b	5	31; 220; 223; 301; 440; 445; 1312; 1634; 2172; 2571; 2617; 2628; 2876; 3028; 3030; 3098; 3479; 4282; 5034; 5230; 5264; 5320; 5689; 5695; 5702; 5710; 5711; 5917; 6897; 7157; 7358; 7389; 5740; 8660; 8870; 9446; 9759; 10162; 10549; 11315; 51144; 58526; 60481	HSD17B12; HSD17B10; HDAC4; PSMD5; PSMD4; PRDX4; MIF; FABP6; UROD; ASS1; GAD1; ALDH1A3; DCN; PARK7; HADHA; GATM; RARS; LPCAT3; PSMC3; MID1IP1; PGK1; ANXA1; IGF1; ACACA; UGDH; P4HB; HK1; COMT; PTGIS; PLA2G2A; TARS; ALDH9A1; GARS; PHYH; GSTO1; TP53; ASNS; IRS2; IER3; GPX1; ELOVL5; PSMB7; PSMB1	976	975
negative regulation of cellular component movement	1.04252556741e-07	2.53885638182e-06	GO:0051271	b	5	94; 199; 285; 613; 684; 727; 1281; 1545; 1602; 1605; 2247; 5176; 6422; 7026; 7057; 7168; 7414; 7473; 9314; 10370; 10439; 79148; 7040; 80031; 90102; 65009	TGFB1; OLFM1; COL3A1; SEMA6D; NR2F2; NDRG4; BCR; CYP1B1; TPM1; THBS1; KLF4; ANGPT2; CITED2; C5; ACVRL1; VCL; SERPINF1; MMP28; DACH1; PHLDB2; FGF2; SFRP1; WNT3; BST2; AIF1; DAG1	213	213		regulation of cell projection organization	4.8233185245e-15	2.2450355314e-13	GO:0031344	b	5	348; 411; 65981; 585; 627; 652; 653; 688; 857; 1000; 1072; 1123; 1141; 1272; 1382; 1627; 1630; 1756; 1808; 1826; 1902; 2033; 2042; 2043; 2048; 2241; 2242; 2258; 2260; 2281; 2288; 2475; 2534; 2596; 2823; 2889; 2896; 2932; 3066; 3082; 3383; 3475; 3611; 3675; 3815; 3897; 3956; 3976; 4067; 4131; 4137; 4208; 4651; 4747; 4776; 4804; 4914; 4976; 5168; 5176; 5270; 5396; 5454; 5580; 5587; 5589; 5604; 5605…	LIF; ESPN; PLK2; LRRC16A; FKBP4; CHN1; CAPRIN2; RAPGEF1; L1CAM; DBN1; BDNF; SEMA4D; SEMA4F; CAV1; PLXNA3; ADAMTS1; LINGO1; SPG20; NTRK1; CBFA2T2; RELN; EVI5; FEZF2; LYN; CDH2; KNDC1; TRPV2; NGEF; ENPP2; CD24; TWF2; IFRD1; OPA1; FGFR1; SNAP25; BMP5; BMP4; BARHL2; ROBO1; SYT1; ROBO2; PQBP1; NRXN1; KIT; FAT3; PTEN; NDRG4; FKBP1B; ENC1; PRRX1; GPM6A; YWHAH; EVL; DMD; VLDLR; PDLIM5; ITGA3; KAT2B; CRTC…	483	483		cellular response to growth factor stimulus	6.35542749723e-06	0.000144603640967	GO:0071363	b	5	135; 396; 1211; 1277; 1278; 1281; 1601; 1950; 2002; 2064; 2250; 2308; 3082; 4176; 5045; 5159; 6678; 6862; 7057; 7157; 7314; 7791; 8660; 8826; 8878; 9459; 10979; 11075; 57142; 81792; 114990; 50650; 55816; 255743; 26585; 53834	PDGFRB; FGFRL1; STMN2; IQGAP1; FOXO1; ADAMTS12; CLTA; COL3A1; DAB2; EGF; ZYX; FURIN; ADORA2A; ARHGEF6; ARHGEF3; THBS1; SPARC; ARHGDIA; ERBB2; GREM1; VASN; RTN4; DOK5; MCM7; T; HGF; FGF5; FERMT2; SQSTM1; TP53; IRS2; NPNT; ELK1; COL1A2; UBB; COL1A1	763	763
positive regulation of vasculature development	1.20794075341e-07	2.85764269664e-06	GO:1904018	b	5	94; 133; 285; 306; 388; 727; 1545; 1893; 2247; 2626; 3670; 5578; 6019; 7010; 7057; 7291; 51129; 79805; 55109	AGGF1; ANXA3; ACVRL1; CYP1B1; VASH2; PRKCA; ISL1; ANGPTL4; ECM1; THBS1; TWIST1; TEK; RLN2; ANGPT2; RHOB; GATA4; ADM; FGF2; C5	122	122		positive regulation of cell proliferation	5.12361155563e-15	2.31466686749e-13	GO:0008284	b	5	94; 100; 133; 146; 150; 183; 186; 302; 367; 394; 405; 595; 596; 598; 641; 646; 648; 652; 653; 657; 706; 811; 817; 823; 826; 857; 858; 860; 887; 890; 966; 972; 975; 994; 1001; 1019; 1026; 1141; 1397; 1482; 1490; 1499; 1535; 1638; 5743; 1725; 1749; 1813; 1893; 1903; 1906; 1908; 1910; 1956; 1984; 2013; 2113; 2119; 2138; 2149; 2192; 2241; 2247; 2260; 2263; 2277; 2321; 2355; 2395; 2475; 2626; 2736; 27…	BCL2L1; PTGS2; LIF; TIMP1; CRLF1; ISL1; SCG2; IL6ST; HIPK2; HIPK1; LIFR; PDCD10; ITGB1; FBLN1; AGT; CAV2; KITLG; HLA-E; CAV1; RARB; RARG; MDM4; GRK5; ADRA2A; CDCA7L; SIX1; OSMR; CAPN1; CTC1; EDN1; CDH3; IRAK1; ZNF268; NME1; HLA-DPB1; IGF1R; LYN; SHC1; CAMK2D; PLXNB3; NAMPT; TRPM4; BAMBI; SMARCD3; HMGCR; EMP2; GATA4; RSU1; FGFR2; FGFR1; BMP5; BMP4; ADRA1D; CCND1; PLAG1; LRP5; TCF7L2; KIT; RUNX2; F…	819	816		adherens junction organization	6.45757886297e-06	0.000144603640967	GO:0034332	b	5	87; 395; 1307; 1495; 3911; 4323; 5962; 6385; 7057; 10979; 23705; 26585	MMP14; ACTN1; GREM1; LAMA5; SDC4; RDX; CTNNA1; FERMT2; COL16A1; THBS1; ARHGAP6; CADM1	116	116
regulation of stem cell differentiation	1.58718608813e-07	3.6505280027e-06	GO:2000736	b	5	1482; 1605; 1994; 2296; 2626; 2651; 5156; 6422; 6660; 7291; 7849; 10439; 144165; 7040; 51176; 25805; 25937; 90102	TGFB1; PRICKLE1; PDGFRA; SFRP1; ELAVL1; GCNT2; TWIST1; BAMBI; WWTR1; OLFM1; DAG1; PHLDB2; GATA4; SOX5; LEF1; PAX8; FOXC1; NKX2-5	112	112		negative regulation of cell proliferation	8.67282305025e-15	3.80613034434e-13	GO:0008285	b	5	94; 133; 183; 186; 348; 367; 444; 596; 624; 627; 652; 653; 658; 675; 706; 780; 836; 857; 858; 868; 928; 990; 1026; 1029; 1030; 1050; 1312; 1488; 1499; 1525; 1545; 1602; 5743; 1718; 1813; 1948; 2014; 2113; 2118; 2149; 2170; 2173; 2192; 2263; 2487; 2495; 2624; 2660; 2697; 2719; 2737; 2796; 2810; 2889; 3162; 3249; 3398; 3488; 3490; 3611; 3624; 3635; 3642; 3664; 3720; 3725; 3776; 3976; 4067; 4088; 40…	PTGS2; LIF; TIMP2; CLMN; SCG2; CD37; TNMD; RAPGEF1; KIFAP3; S100A11; BDNF; AGT; CAV2; CAV1; RARB; ADAMTS1; RARG; CDC73; MDM4; PRNP; NTRK1; STRAP; ATPIF1; INHBA; KLF4; MAGI2; MYC; ZNF268; CDKN2B; CBLB; IFITM1; CDKN2A; WNK2; IFI30; AGER; TNFRSF21; SFRP1; SNAI2; SAV1; FGFR2; ROR2; RERG; BMP5; BMP4; INPP5D; NME1; SPRY2; ROBO1; MAGED1; FBXO2; PTPN14; SFN; F2R; VIP; SPEG; CTBP2; PAK1; PKP2; MTSS1; TBRG…	634	632		regulation of organelle organization	7.55373369288e-06	0.000163316931912	GO:0033043	b	5	292; 301; 302; 308; 395; 830; 1072; 1513; 1950; 1965; 2006; 2040; 2876; 3009; 3082; 3479; 3925; 4000; 201161; 4741; 5159; 5216; 5352; 5695; 5962; 5997; 6385; 6860; 7114; 7157; 7307; 6830; 8870; 8878; 9948; 10059; 10419; 11034; 11075; 11138; 11315; 51466; 51474; 55163; 58526; 56907; 26053	PDGFRB; EVL; STMN1; STMN2; TMSB4X; SYT4; STOM; CTSK; ELN; ARHGAP6; EIF2S1; EGF; TBC1D8; NEFM; PARK7; PLOD2; RGS2; MID1IP1; ANXA1; ANXA2; ANXA5; WDR1; SQSTM1; U2AF1; RDX; SLC25A5; PRMT5; DSTN; SUPT6H; CFL1; HGF; CENPV; LMNA; HIST1H1B; CAPZA2; TP53; LIMA1; SDC4; IER3; GPX1; PFN1; PNPO; IGF1; PSMB7; DNM1L; AUTS2; SPIRE1	1132	1132
pigment granule	2.35546857309e-07	1.10707022935e-05	GO:0048770	c	5	302; 304; 821; 1213; 1509; 3309; 3320; 3326; 5052; 5176; 5868; 5901; 7531; 9145; 10211; 11021; 64284	RAB35; ANXA2; RAB5A; HSPA5; RAN; CTSD; PRDX1; HSP90AB1; SYNGR1; ANXA2P2; SERPINF1; FLOT1; CLTC; HSP90AA1; RAB17; CANX; YWHAE	103	103		striated muscle tissue development	1.78251218186e-14	7.457408521e-13	GO:0014706	b	5	70; 89; 183; 186; 467; 596; 627; 652; 688; 779; 811; 817; 857; 858; 1063; 1144; 1482; 1499; 1508; 1525; 1756; 1829; 1832; 1948; 2006; 2033; 2138; 2247; 2260; 2263; 2274; 2296; 2303; 2317; 2626; 2660; 2697; 2817; 2876; 3156; 3236; 3339; 3398; 3475; 3488; 3670; 3776; 4088; 4208; 4223; 4628; 93649; 4634; 4637; 4656; 4763; 4804; 4851; 4893; 5156; 5159; 5307; 5308; 5318; 5325; 5457; 5469; 5600; 5728; …	MYH10; ISL1; SAV1; MYL6; MYL3; BDNF; AGT; CAV2; MAFF; CAV1; RARB; RYR1; SIX1; TAZ; NEXN; CACNA1S; HMG20B; CAMK2D; CENPF; CTSB; COL19A1; IFRD1; HMGCR; GATA4; FGFR2; FGFR1; JPH2; BMP4; ARID1A; MEGF10; TCF7L2; PTEN; NDRG4; SPEG; PLAGL1; PKP2; FOXP2; FOXP1; DMD; PDLIM5; HSPG2; MED1; SKI; TNNT2; NEBL; SOX11; SOX17; NF1; NKX2-5; TBX18; SIRT2; HAND1; DSP; MSTN; VEGFA; IGFBP5; FGF2; DNER; GJA1; EGLN1; PO…	342	341		negative regulation of cellular component movement	1.29151236742e-05	0.000269926084791	GO:0051271	b	5	81; 87; 396; 1281; 1495; 1809; 1813; 2192; 5793; 7026; 7057; 7076; 9368; 51466; 1812; 26585	ACTN1; GREM1; EVL; DPYSL3; TIMP1; ACTN4; DRD1; SLC9A3R1; DRD2; NR2F2; PTPRG; ARHGDIA; COL3A1; FBLN1; THBS1; CTNNA1	213	213
regulation of nervous system development	2.48940110468e-07	5.5708759856e-06	GO:0051960	b	5	627; 1072; 1268; 1281; 1382; 1482; 1756; 1826; 2017; 2043; 2119; 2258; 2535; 3397; 3398; 3400; 3670; 4067; 5080; 5176; 5270; 5789; 6383; 6422; 6496; 6660; 6695; 6696; 7058; 7077; 7431; 7436; 7473; 8507; 10084; 10439; 10716; 10769; 7040; 375790; 85442; 347730; 54674; 23043; 23767; 23769; 56963; 57556; 26052; 94030; 30812; 64284; 392255; 65009	TGFB1; CTTN; DMD; TIMP2; ISL1; TNIK; EPHA4; TBR1; AGRN; OLFM1; DNM3; COL3A1; DSCAM; BDNF; VIM; NDRG4; SERPINE2; NKX2-5; CNR1; FZD2; CRABP2; LRRN3; RGMA; THBS2; GDF6; SIX3; SEMA6A; LRRTM1; FGF13; LYN; SOX5; KNDC1; RAB17; ENC1; PLK2; FLRT1; FLRT3; PAX6; SERPINF1; CFL1; LRRC4B; SFRP1; ETV5; WNT3; ID4; ID2; PQBP1; ID1; VLDLR; PTPRD; SPP1; SPOCK1; SDC2; SOX8	694	694		mesenchymal cell development	1.79638095883e-14	7.457408521e-13	GO:0014031	b	5	596; 653; 657; 1072; 1277; 1499; 1605; 1906; 1908; 1909; 1910; 2042; 2263; 2295; 2296; 2303; 2316; 2637; 2932; 3066; 3082; 3091; 3182; 3249; 3670; 3911; 3987; 4017; 4040; 4088; 4254; 4487; 4488; 4851; 4902; 5308; 5515; 6275; 6405; 6422; 6591; 6615; 6662; 6663; 6664; 6899; 7043; 7291; 7474; 7478; 8091; 8092; 8313; 8751; 8828; 8829; 9464; 10370; 10371; 10439; 10512; 7040; 57142; 3037; 51176; 84695;…	TGFB1; HDAC2; ISL1; EPHA3; AGER; HIF1A; SMAD3; CTNNB1; BMPR1A; OLFM1; LIMS1; ADAM15; HAND2; PITX2; EDNRA; EDNRB; STRAP; LEF1; GBX2; LOXL2; LOXL3; AXIN2; CITED2; SNAI2; SOX11; HPN; NRP1; WNT8A; FOXF2; EDN1; MSX1; EDN3; GLIPR2; NRTN; TWIST1; RTN4; LAMA5; ALX1; DAB2IP; HMGA2; SEMA3C; CRB2; HNRNPAB; BAMBI; PHLDB2; DAG1; CFL1; S100A4; HGF; KITLG; SNAI1; FGFR2; MSX2; NRP2; HEY1; SEMA3A; BMP5; SFRP1; LR…	150	150		regulation of cell development	1.52083066742e-05	0.00030760026725	GO:0060284	b	5	81; 396; 1072; 1277; 1281; 1435; 1495; 1601; 1809; 1813; 2192; 2335; 2683; 2896; 3082; 3479; 3956; 4758; 6383; 6860; 7157; 7373; 7431; 7520; 9759; 9948; 10215; 10419; 10498; 11075; 57142; 114990; 26585; 28514; 30812	HDAC4; STMN2; DRD2; CARM1; GRN; SOX8; GREM1; COL3A1; DAB2; FBLN1; XRCC5; COL14A1; ARHGDIA; B4GALT1; IGF1; VASN; DPYSL3; WDR1; RTN4; PRMT5; DLL1; CFL1; HGF; LGALS1; OLIG2; CTNNA1; TP53; FN1; ACTN4; SDC2; SYT4; CSF1; VIM; COL1A1; NEU1	763	762
anterior/posterior pattern specification	2.70775909779e-07	5.90006456044e-06	GO:0009952	b	5	472; 2296; 2626; 2719; 3212; 3216; 5013; 5080; 5591; 6045; 6422; 6496; 22943; 6899; 6926; 7026; 7473; 7855; 9096; 9573; 79971; 51176; 23509; 64321; 130497	ATM; PRKDC; TBX3; TBX1; SIX3; LEF1; POFUT1; FZD5; GDF3; OTX1; NR2F2; TBX18; WLS; HOXB2; HOXB6; SOX17; OSR1; PAX6; GATA4; SFRP1; WNT3; DKK1; GPC3; RNF2; FOXC1	209	209		positive regulation of nervous system development	2.28937936559e-14	9.253912383e-13	GO:0051962	b	5	151; 274; 348; 411; 65981; 596; 627; 652; 653; 663; 706; 1272; 1382; 1482; 1499; 1638; 1756; 1813; 1826; 1902; 1981; 2033; 2042; 2043; 2047; 2048; 2119; 2242; 2260; 2281; 2534; 2624; 2736; 2737; 2889; 2896; 2932; 3066; 3082; 3091; 3398; 3572; 3611; 3675; 3815; 3897; 3976; 4067; 4124; 4131; 4137; 4208; 4674; 4747; 4804; 4851; 4914; 4976; 5076; 5080; 5176; 5270; 5324; 5587; 5604; 5605; 5649; 5764; …	DUOXA1; LIF; TIMP2; GDF7; IL6ST; CAPRIN2; RAPGEF1; L1CAM; NLGN2; BDNF; SEMA4D; CLSTN2; NKX2-5; RARB; ADAMTS1; NTRK1; ADRA2B; CBFA2T2; RNF112; RELN; RELA; HMG20B; TRPV2; ZNF488; SLITRK4; LYN; SPAG9; CD24; FLRT3; TWF2; SMARCD3; OPA1; GATA2; FGFR1; BMP5; BMP4; ROBO1; SYT1; EIF4G1; ROBO2; NRXN3; NRXN1; KIT; NDRG4; FKBP1B; ENC1; DMD; VLDLR; LRRN3; ITGA3; KAT2B; HIF1A; CRTC1; CNTN1; GSK3B; XRCC5; SERPI…	415	415		regulation of cellular catabolic process	1.8394990156e-05	0.000360426838369	GO:0031329	b	5	302; 308; 1513; 1601; 1634; 1950; 1965; 2040; 2308; 2876; 3479; 4741; 5045; 5352; 5689; 5695; 5702; 5710; 5711; 5962; 7076; 7157; 7307; 7314; 8660; 8870; 8878; 9759; 10059; 11315; 51429; 55163; 23677	HDAC4; TIMP1; PSMD5; PSMD4; SNX9; SH3BP4; STOM; FOXO1; ANXA2; DAB2; EIF2S1; EGF; FURIN; DCN; NEFM; PARK7; PSMC3; CTSK; ANXA5; UBB; U2AF1; RDX; SQSTM1; TP53; IRS2; IER3; GPX1; PLOD2; PNPO; IGF1; PSMB7; DNM1L; PSMB1	706	705
negative regulation of cell differentiation	3.51404525109e-07	7.46058837923e-06	GO:0045596	b	5	19; 94; 627; 1281; 1289; 1290; 1482; 1994; 2043; 2247; 2258; 2296; 2487; 3149; 3397; 3398; 3400; 3638; 3670; 4067; 5080; 5460; 6096; 6422; 6496; 22943; 6659; 6695; 6696; 6772; 6899; 6926; 171023; 7291; 7431; 7473; 7849; 8837; 9126; 9314; 9573; 10439; 10769; 144165; 7040; 84891; 56963; 25937; 26147; 26052; 30812; 64321; 130497	PLK2; TGFB1; ELAVL1; HMGB3; ISL1; WWTR1; EPHA4; PHF19; TBX3; PAX8; TBX1; DNM3; COL3A1; BDNF; DKK1; SOX4; NKX2-5; PRICKLE1; GDF3; STAT1; ASXL1; SMC3; RORB; SIX3; CFLAR; KLF4; FGF13; LYN; RGMA; ACVRL1; FRZB; SOX17; OSR1; COL5A2; PAX6; POU5F1; SOX8; INSIG1; VIM; FGF2; SFRP1; WNT3; ID4; ID2; OLFM1; ID1; TWIST1; COL5A1; SPP1; SPOCK1; ABCA1; ZSCAN10; FOXC1	686	683		regulation of intracellular signal transduction	2.52370003356e-14	9.93949551678e-13	GO:1902531	b	5	19; 29; 81; 89; 100; 150; 151; 183; 329; 348; 367; 388; 389; 393; 394; 395; 398; 444; 467; 493; 545; 558; 596; 598; 599; 602; 613; 624; 652; 653; 663; 684; 708; 718; 727; 817; 857; 858; 920; 960; 972; 975; 983; 1000; 1029; 1116; 1123; 1124; 1147; 1191; 1230; 1240; 1281; 1464; 1490; 1491; 1499; 1545; 1605; 1654; 5743; 1756; 1813; 1843; 1845; 1846; 1848; 1850; 1893; 1896; 1902; 1906; 1908; 1936; 19…	ERRFI1; GOLPH3; WLS; IL6ST; HIPK2; L1CAM; PDCD10; AGT; SEMA4D; PIK3CB; PRNP; MIB2; PIK3CG; LMBRD1; IRAK1; IRAK4; IGF1R; ARHGEF15; CAMK2D; ARHGEF19; OSBPL8; EDA; OPA1; ALS2CL; LITAF; PTEN; STARD8; ARHGAP18; SPATA13; RASGRP4; NUAK1; NUAK2; ITGA3; MCF2L; COL3A1; IQSEC3; IQSEC2; SERPINE2; APOE; SOX11; GPR37; NF1; GDF15; GDF11; GDF10; CHUK; MSTN; VEGFA; RHOU; BNIP2; GPX1; FLOT1; FLNA; RCAN3; SRGAP3; S…	1502	1500		cellular response to reactive oxygen species	3.02509525854e-05	0.000574768099123	GO:0034614	b	5	301; 388; 2308; 3082; 5052; 6647; 7057; 7001; 10808; 10935; 11315	ANXA1; HSPH1; SOD1; PARK7; PRDX3; PRDX2; PRDX1; THBS1; FOXO1; HGF; RHOB	114	114
regulation of cell morphogenesis	3.81097096451e-07	7.88870989653e-06	GO:0022604	b	5	627; 1072; 1382; 1605; 1690; 1826; 2017; 2043; 2258; 2651; 2768; 3055; 3397; 4627; 4628; 5789; 6281; 6383; 6422; 6696; 6772; 7291; 7473; 7849; 23191; 9723; 10084; 10439; 10630; 10716; 79784; 7040; 3037; 51176; 85442; 25805; 23043; 56963; 25937; 90102; 26052; 125058; 64786	MYH10; TGFB1; CTTN; CYFIP1; MYH14; TNIK; EPHA4; TBR1; OLFM1; DNM3; DSCAM; S100A10; BDNF; PHLDB2; RGMA; STAT1; GCNT2; TWIST1; MYH9; PDPN; FGF13; GNA12; KNDC1; HAS2; COCH; BAMBI; DAG1; CFL1; HCK; LEF1; PAX8; SFRP1; SEMA3E; CRABP2; WNT3; SDC2; PQBP1; ID1; WWTR1; PTPRD; SPP1; TBC1D16; TBC1D15	505	504		regulation of cellular protein metabolic process	1.14711992956e-13	4.4049405295e-12	GO:0032268	b	5	12; 16; 94; 107; 109; 113; 114; 150; 151; 183; 185; 186; 27338; 302; 329; 334; 348; 351; 355; 367; 405; 444; 65981; 467; 493; 566; 573; 595; 596; 602; 624; 627; 641; 648; 652; 653; 657; 663; 666; 672; 677; 684; 708; 710; 718; 727; 811; 817; 836; 857; 858; 890; 894; 900; 904; 920; 960; 966; 972; 975; 983; 990; 993; 994; 1000; 1019; 1026; 1029; 1030; 1050; 1063; 1075; 1111; 1116; 1153; 1191; 1230; …	HSPA2; PCSK9; FHIT; HSPA5; ERRFI1; SUMO1; SUMO3; PRKAG2; IL6ST; HIPK2; FZD5; PDCD10; AGT; SEMA4D; NCBP1; PIK3CB; PRNP; PIK3CG; ATPIF1; RNF114; IRAK1; STK10; LARP1; IGF1R; CAMK2D; PPP2R2B; OSBPL8; GATA2; OSBPL7; MAPKAPK2; LMTK3; COL7A1; CCND1; CCND2; PTEN; ENC1; RHBDD1; PPIL4; EIF2AK3; MMP14; ELAVL1; RRP1B; NUAK1; CDKN1A; HSP90B1; UBE2D1; EDNRB; SERPINE2; ZFAND2A; APOE; DAB2IP; ISG15; NF1; GDF15; …	2329	2321		adherens junction assembly	3.15824683129e-05	0.000582417871535	GO:0034333	b	5	87; 395; 1307; 3911; 4323; 6385; 7057; 10979; 26585	MMP14; ACTN1; GREM1; LAMA5; SDC4; THBS1; FERMT2; COL16A1; ARHGAP6	76	76
embryonic epithelial tube formation	4.28830092227e-07	8.46804934552e-06	GO:0001838	b	5	133; 841; 1072; 2535; 5898; 6201; 6422; 6659; 7291; 7849; 9355; 9421; 10370; 144165; 115908; 56963; 25902; 30812; 130497	PRICKLE1; FZD2; SFRP1; TWIST1; RGMA; LHX2; CASP8; CTHRC1; RPS7; SOX8; SOX4; CFL1; MTHFD1L; CITED2; OSR1; ADM; PAX8; RALA; HAND1	132	132		osteoblast differentiation	1.35732479272e-13	5.0850021503e-12	GO:0001649	b	5	249; 652; 657; 658; 860; 865; 338773; 1050; 1277; 1291; 1462; 1499; 1660; 1749; 2194; 2201; 2260; 2263; 2274; 2662; 2736; 2737; 2778; 3082; 3192; 3199; 3336; 3371; 3376; 3398; 3399; 3400; 3488; 3491; 3572; 3611; 3727; 4041; 4088; 4208; 4435; 4488; 4763; 4851; 4921; 5566; 5587; 5701; 22801; 5745; 6205; 6238; 6422; 6497; 6591; 6615; 6657; 6664; 6696; 7290; 7291; 7473; 7477; 8313; 8519; 8626; 8646; …	IL6ST; SEMA4D; MRC2; GNB2L1; CBFB; DHX9; IFITM1; IARS; SNAI2; SNAI1; FGFR2; MSX2; FGFR1; SYNCRIP; BMP4; RUNX2; WNT7B; LGR4; RASSF2; TMEM119; ITGA11; SKI; TWSG1; SOX11; NF1; DLX5; RRBP1; GDF10; TP63; IGFBP5; GNAS; DDR2; PRKD1; MEF2C; HDAC4; CCDC47; ILK; SMAD3; FZD1; TPM4; HNRNPU; FHL2; FASN; CITED1; RRAS2; LEF1; HEY1; SFRP1; HIRA; LRP5; WNT3; ID4; FAM20C; ID2; ID3; NPNT; CHRD; SPP1; HOXA2; HSPE1; …	202	202		regulation of defense response	5.08358431337e-05	0.000910687818424	GO:0031347	b	5	308; 567; 629; 1513; 1813; 1965; 2002; 2040; 2219; 2294; 2697; 2876; 3075; 3105; 4313; 5320; 5627; 5689; 5695; 5702; 5710; 5711; 6890; 100506742; 7297; 7314; 7791; 5740; 8870; 9341; 11315; 81792; 55163; 23705	TAP1; PSMD5; PSMD4; HLA-A; PROS1; STOM; B2M; ADAMTS12; TYK2; EIF2S1; ZYX; PARK7; FOXF1; PSMC3; CFB; CADM1; FCN1; CTSK; ANXA5; PTGIS; PLA2G2A; GJA1; VAMP3; CFH; DRD2; CASP12; IER3; GPX1; ELK1; PNPO; UBB; PSMB7; MMP2; PSMB1	776	775
negative regulation of cell proliferation	4.29538734918e-07	8.46804934552e-06	GO:0008285	b	5	94; 133; 199; 472; 498; 627; 780; 836; 928; 943; 1026; 1030; 1312; 1488; 1545; 1602; 2118; 2487; 2719; 2810; 3398; 3490; 3725; 4067; 5080; 5176; 5270; 5578; 6282; 6422; 6659; 6772; 7020; 7026; 7031; 7057; 7077; 7855; 7857; 9146; 9314; 11040; 7040; 84858; 54997; 55384; 23677; 9537; 5245; 65009	TGFB1; TIMP2; CDKN1A; ATM; TFF1; SH3BP4; S100A11; BDNF; THBS1; NDRG4; CD9; SERPINE2; CYP1B1; FZD5; STAT1; TFAP2A; ATP5A1; JUN; NR2F2; PRKCA; KLF4; TNFRSF8; SOX4; LYN; CDKN2B; ACVRL1; PIM2; FRZB; COMT; SCG2; GPC3; SERPINF1; IGFBP7; DACH1; HGS; ADM; ZNF503; ETV4; SFRP1; CASP3; TP53I11; PHB; DDR1; ID2; TESC; SFN; PAX6; MEG3; CTBP2; AIF1	634	632		regulation of epithelial cell proliferation	2.93629744405e-13	1.0738459224e-11	GO:0050678	b	5	94; 348; 367; 405; 595; 646; 652; 653; 657; 675; 857; 858; 1001; 1030; 1499; 1535; 1749; 1893; 1910; 1948; 1956; 2118; 2138; 2247; 2263; 2475; 2697; 2719; 2752; 2810; 2876; 2896; 3091; 3249; 3690; 3725; 3915; 3987; 4088; 135228; 4609; 4763; 4781; 4830; 4851; 5076; 5080; 5155; 5176; 5228; 5469; 5578; 5587; 5607; 5654; 5728; 5764; 5796; 5797; 5828; 6091; 6422; 6495; 6591; 6657; 6662; 6664; 6678; 67…	ERRFI1; SCG2; SAV1; TNMD; PDCD10; THBS1; CAV2; CAV1; CDC73; SIX4; SIX1; STRAP; ATPIF1; MYC; CDKN2B; BRCA2; AGER; SNAI2; FGFR2; BMP5; BMP4; NME1; ROBO1; MAGED1; TCF7L2; SFN; CCND1; VIP; AR; FOXP2; FOXP1; ITGB3; HIF1A; GLUL; MED1; EDNRB; MTSS1; PTN; APOE; PTEN; SOX11; JUN; XDH; NF1; DLX5; IFT122; ACVRL1; PDCL3; PAX6; VEGFA; PAX2; GRN; LAMC1; FGF2; GJA1; PEX2; ETV4; VASH1; TNFAIP3; GPX1; CYBA; WNT5A…	286	286		regulation of adherens junction organization	5.45067967754e-05	0.000949326710505	GO:1903391	b	5	395; 1307; 4323; 5962; 6385; 7057; 26585	MMP14; GREM1; SDC4; RDX; THBS1; ARHGAP6; COL16A1	47	47
ear morphogenesis	4.60727873411e-07	8.87169021359e-06	GO:0042471	b	5	613; 1749; 2487; 2535; 3638; 5013; 6647; 6899; 7020; 7291; 7849; 9096; 115908; 55084; 121227; 4646; 130497; 65217	FZD2; TWIST1; LRIG3; SOD1; FRZB; PCDH15; OTX1; MYO6; CTHRC1; TFAP2A; TBX1; SOBP; INSIG1; TBX18; DLX5; OSR1; PAX8; BCR	120	120		regulation of blood circulation	3.08278796864e-13	1.10120053949e-11	GO:1903522	b	5	100; 133; 146; 150; 151; 156; 183; 185; 186; 287; 444; 476; 477; 478; 481; 482; 488; 493; 624; 777; 817; 857; 1129; 1373; 1482; 1490; 1525; 1674; 5743; 1756; 1813; 1824; 1829; 1832; 1889; 1906; 1908; 2053; 2149; 2281; 2548; 2626; 2697; 2946; 3156; 3162; 3270; 3274; 3356; 3383; 3759; 3768; 4634; 801; 4842; 4846; 4886; 5025; 5142; 5294; 5318; 5348; 5566; 5578; 5604; 5742; 5797; 5997; 6271; 6327; 63…	PTGS2; PTGS1; FXYD1; SUMO1; GLRX3; MYL3; AGT; CAV1; CALM1; DSC2; ADRA2A; ADRA2B; PIK3CG; EDN1; HTR2A; EDN3; SCN4B; SHC1; CXADR; CAMK2D; ATP1B2; ATP1B1; TRPM4; HMGCR; GATA4; ATP2B4; HRC; KCNMB4; ADRA1D; NPY1R; HCN4; F2R; VIP; FKBP1B; CPS1; PKP2; DMD; ATP2A2; KCNJ12; DES; KAT2B; ADRBK1; CYSLTR1; TNNT2; HRH2; CX3CL1; ATP1A3; NKX2-5; DSP; GJA1; GSTO1; HMOX1; AGTR2; AGTR1; EPHX2; HDAC4; THRB; CACNA1E;…	229	229		response to estrogen	8.1496142291e-05	0.00136740450003	GO:0043627	b	5	301; 1277; 445; 1410; 1495; 2876; 2896; 4322; 4323; 5159; 5798; 7026; 7389; 1812	ANXA1; MMP14; MMP13; CRYAB; NR2F2; GPX1; UROD; PDGFRB; COL1A1; GRN; PTPRN; DRD1; ASS1; CTNNA1	197	197
negative regulation of nitrogen compound metabolic process	4.7884829849e-07	9.01105434431e-06	GO:0051172	b	5	94; 408; 847; 1108; 1191; 1213; 1312; 1482; 1488; 1545; 1602; 1999; 2597; 2771; 2956; 3006; 3397; 3398; 3400; 3428; 3670; 3725; 4100; 4436; 4791; 5036; 5080; 5307; 5308; 5460; 5578; 6045; 6096; 6282; 6422; 6496; 22943; 6660; 6772; 6913; 6926; 7020; 7026; 171023; 7291; 7436; 7514; 7695; 8507; 8531; 8811; 8968; 9096; 9112; 9126; 9314; 9421; 23435; 9568; 9603; 9839; 10346; 10370; 10439; 10637; 11016…	HIF3A; ISL1; S100A11; NKX2-5; NFE2L3; RORB; SIX3; HIST1H1C; TRIM22; LEFTY1; SFRP1; MEG3; PA2G4; PHB; GALR2; ENC1; ZSCAN10; CTBP2; RNF2; YBX3; VLDLR; GAPDH; DPPA3; CLTC; GABBR2; XPO1; CHD4; ZGPAT; ASXL1; DACT1; JUN; SOX17; ACVRL1; TSPYL2; PAX6; ZEB2; DEPDC1; NEIL1; HIST1H3F; COMMD7; TBX3; OLFM1; ARRB1; GNAI2; CYP1B1; STAT1; SMC3; NR2F2; IFI16; TBX15; TBX18; CITED2; NFKB2; COMT; TCEAL7; CLU; LEF1; …	1452	1449		cellular protein modification process	4.102839723e-13	1.43226404876e-11	GO:0006464	b	5	19; 54; 94; 107; 109; 113; 114; 142; 143; 150; 151; 156; 183; 186; 27338; 249; 302; 329; 334; 348; 351; 367; 378; 405; 410; 411; 415; 444; 65981; 22929; 467; 476; 493; 545; 164395; 558; 566; 573; 580; 595; 596; 611; 613; 624; 627; 633; 641; 648; 652; 653; 657; 658; 663; 672; 675; 718; 727; 780; 811; 814; 817; 821; 836; 857; 858; 865; 868; 890; 894; 900; 904; 920; 960; 972; 975; 983; 990; 993; 994…	HSPA2; PGAP3; PPAP2B; HSPA5; ERRFI1; SUMO1; SUMO3; PRKAG2; CPE; IL6ST; FKBP4; FKBP5; HIPK1; PMM2; TYK2; AGT; SEMA4D; DMAP1; CDC73; SLC27A1; PIK3CB; PIK3CD; CAMK4; MIB2; PIK3CG; N6AMT1; RNF114; STK24; FAM129A; WEE1; IRAK1; STK10; IRAK4; CBLB; IGF1R; OPN1SW; NUP98; CAMK2D; EDEM3; PPP2R2B; PIK3C2B; PIK3C2A; RFWD3; ANAPC1; GATA2; MAPKAPK2; P4HA2; LMTK3; TRIOBP; HIPK2; CCND1; CCND2; PTEN; ENC1; RHBDD1…	3683	3665		regulation of apoptotic signaling pathway	8.41420877326e-05	0.00136740450003	GO:2001233	b	5	292; 1495; 1512; 2876; 3082; 3479; 4000; 4282; 5034; 6647; 7057; 7157; 7164; 7314; 8406; 8870; 9368; 10059; 10808; 11315; 90993	CTSH; IGF1; TP53; HSPH1; SOD1; PARK7; P4HB; IER3; SLC25A5; MIF; GPX1; SLC9A3R1; DNM1L; UBB; TPD52L1; HGF; SRPX; LMNA; THBS1; CTNNA1; CREB3L1	387	387
regulation of transmembrane receptor protein serine/threonine kinase signaling pathway	5.07975558069e-07	9.34675026846e-06	GO:0090092	b	5	94; 1030; 2201; 2626; 2719; 3309; 5460; 6422; 22943; 7044; 7057; 7514; 9573; 10370; 10637; 7040; 375616; 51339; 25805; 55333; 56963; 25937; 255743; 91851; 392255	TGFB1; HSPA5; DACT1; RGMA; XPO1; GDF3; SYNJ2BP; GDF6; THBS1; CHRDL1; CITED2; CDKN2B; ACVRL1; FBN2; LEFTY2; LEFTY1; BAMBI; GPC3; POU5F1; GATA4; SFRP1; WWTR1; DKK1; NPNT; KCP	216	216		negative regulation of nervous system development	6.16489097983e-13	2.10428278778e-11	GO:0051961	b	5	348; 351; 627; 652; 657; 706; 811; 857; 1281; 1499; 1630; 1745; 1902; 1910; 1977; 2043; 2044; 2048; 2258; 2288; 2737; 2796; 2932; 3066; 3199; 3398; 3400; 3475; 3670; 3956; 4211; 4613; 4763; 4776; 4804; 4851; 4854; 5080; 5087; 5469; 5566; 5589; 5728; 6092; 22882; 6405; 6496; 6497; 22933; 6585; 6657; 6662; 6664; 6695; 6696; 7431; 7473; 7474; 7533; 8091; 8646; 8829; 9139; 9353; 9423; 9451; 9706; 102…	ISL1; PLK2; FKBP4; BDNF; SEMA4F; CAV1; LINGO1; SPG20; DCC; SIX3; TRPV4; HMG20A; NGEF; ARHGEF15; CD24; TNFRSF21; IFRD1; BMP4; APP; ROBO2; VIM; FAT3; WNT3; DIXDC1; ID4; NFATC4; MED1; MDGA1; COL3A1; EDNRB; GSK3B; SKI; MYCN; APOE; PTEN; SOX11; MEIS1; NF1; PRKACA; IFT122; DLX1; GDF11; EPHB2; SIRT2; LIN28A; PAX6; EIF4E; ITM2C; SPOCK1; WNT5A; HDAC2; EPHA5; EPHA4; SRGAP2; OLFM1; PRKCSH; CBFA2T2; RGMA; ZH…	228	228		mesenchymal cell development	8.50538684229e-05	0.00136740450003	GO:0014031	b	5	1072; 1277; 1601; 1947; 3082; 3182; 3911; 6275; 57142; 114990; 26585; 30812	EFNB1; VASN; LAMA5; RTN4; HNRNPAB; SOX8; GREM1; CFL1; COL1A1; HGF; DAB2; S100A4	150	150
muscle cell differentiation	6.18410797413e-07	1.11313943534e-05	GO:0042692	b	5	58; 133; 824; 1482; 1756; 2319; 2626; 2876; 3481; 3670; 4000; 4627; 4628; 5156; 5307; 5308; 22943; 6899; 6926; 7139; 7168; 8837; 9096; 9573; 10211; 10529; 144165; 7040; 51176; 55384; 58529; 91653; 255743; 30812	MYH10; TGFB1; PDGFRA; ACTA1; DMD; ISL1; TBX3; SOX8; TBX1; PITX2; PITX1; LEF1; LMNA; NKX2-5; BOC; PRICKLE1; TNNT2; NEBL; GDF3; MYH9; TPM1; CFLAR; CAPN2; TBX18; IGF2; MEG3; GATA4; ADM; DKK1; GPX1; NPNT; FLOT1; FLOT2; MYOZ1	360	359		kidney epithelium development	6.88805672111e-13	2.3000119834e-11	GO:0072073	b	5	183; 186; 384; 596; 627; 652; 960; 1499; 1948; 2043; 2045; 2138; 2247; 2260; 2263; 2296; 2303; 2719; 2737; 3611; 3911; 3976; 4088; 4091; 4093; 4208; 4435; 4609; 4643; 4851; 5076; 5087; 5228; 5455; 5915; 6092; 6385; 6422; 6495; 6662; 6772; 6943; 7021; 7477; 7849; 8842; 9244; 9353; 9500; 9788; 9863; 10220; 10252; 10409; 10413; 7422; 79633; 28999; 7040; 51804; 55083; 55366; 6299; 26249; 255743; 2650…	EFNB2; TGFB1; LIF; MYC; SMAD9; CRLF1; EPHA7; SMAD6; EPHA4; ILK; KIF26B; SMAD3; CTNNB1; SPRY1; SOX9; BDNF; AGT; PGF; NPNT; HEYL; RARB; STAT1; SIX4; TFAP2B; SIX1; PAX8; GLI3; GZF1; SLIT2; YAP1; CITED1; PBX1; EYA1; MYO1E; GDF11; MAGI2; POU3F3; LAMA5; LGR4; SALL1; CD44; SFRP1; OSR1; CD24; DLL1; GPC3; VEGFA; KLHL3; PROM1; PAX2; FGFR2; FGF2; FGFR1; BMP4; KLF15; MAGED1; ARG2; ROBO2; SDC4; NOTCH1; TCF21;…	141	141		chondrocyte development involved in endochondral bone morphogenesis	9.10338335992e-05	0.00142695534167	GO:0003433	b	5	871; 5916; 85301	SERPINH1; COL27A1; RARG	5	5
camera-type eye development	6.41514528805e-07	1.13015751032e-05	GO:0043010	b	5	94; 793; 1545; 1826; 2201; 2296; 2820; 3614; 4081; 4628; 5080; 5156; 5176; 5308; 6096; 6496; 7020; 7291; 7431; 7855; 8322; 9314; 9355; 10319; 10370; 10586; 7040; 30062; 30812; 64220	MYH10; TGFB1; PDGFRA; IMPDH1; SOX8; GPD2; PITX2; MAB21L1; LAMC3; LHX2; CYP1B1; FZD5; TFAP2A; RORB; MAB21L2; SIX3; DSCAM; KLF4; CITED2; RAX; ACVRL1; STRA6; FBN2; CALB1; PAX6; SERPINF1; FZD4; VIM; TWIST1; FOXC1	295	295		negative regulation of biosynthetic process	7.31716296204e-13	2.37673065502e-11	GO:0009890	b	5	37; 54; 94; 142; 150; 160; 196; 333; 341; 348; 367; 65981; 467; 476; 493; 545; 595; 602; 605; 641; 648; 652; 653; 672; 675; 688; 706; 708; 811; 857; 860; 862; 990; 1029; 1050; 1054; 1063; 1153; 1240; 1387; 1407; 1408; 1482; 1488; 1499; 1545; 1602; 1611; 1612; 1613; 1654; 1745; 1786; 132864; 1813; 1843; 1906; 1909; 1910; 1977; 1999; 2023; 2033; 2114; 2122; 2167; 2260; 2263; 2274; 2295; 2303; 2307;…	SMARCC2; ERRFI1; SUMO1; HSPA8; HIPK2; SEMA4D; CDC73; PRNP; COMMD7; IRAK1; IGF1R; GATA2; CCND1; GRB10; AHR; ENC1; MAF; ZSCAN10; CTBP2; EIF2AK3; LGR4; PDS5A; UBE2D1; GABBR1; EDNRB; SOX18; CHCHD3; APOE; SOX10; SOX11; SOX17; ZIC2; JAK3; DMAP1; GRM2; GRM3; ATP1A1; TSPYL2; BLM; CUX2; VEGFA; PPARA; ING4; ZEB1; ZEB2; ITGAV; ATAD2; SIGIRR; FLNA; HES2; NAB1; FOXC2; EIF4A3; ATXN1; ACP5; TLE2; TLE1; SMAD3; A…	1445	1443		positive regulation of cell adhesion	9.34119716105e-05	0.00142851966341	GO:0045785	b	5	1307; 1435; 1947; 2064; 2192; 2294; 2335; 3105; 3135; 3479; 3956; 6385; 7057; 7402; 8546; 9806; 10808; 51144; 151887; 255743	ERBB2; AP3B1; HSD17B12; EFNB1; HSPH1; FN1; SDC4; HLA-A; CCDC80; HLA-G; CSF1; THBS1; NPNT; UTRN; IGF1; FOXF1; SPOCK2; COL16A1; LGALS1; FBLN1	364	361
negative regulation of signal transduction	6.98834325883e-07	1.20548921215e-05	GO:0009968	b	5	103; 133; 161; 163; 408; 636; 841; 1173; 1191; 1482; 5719; 1605; 1756; 1845; 1893; 2017; 2201; 2487; 2696; 2719; 2876; 2908; 3309; 3670; 4000; 4067; 4100; 4627; 5270; 5578; 5590; 5708; 5711; 5718; 5789; 6422; 6496; 22943; 6772; 7057; 7077; 171023; 7291; 7514; 7857; 8531; 8788; 8837; 9096; 9146; 9314; 9573; 144165; 7040; 81848; 115908; 83478; 51176; 51339; 84619; 25805; 55003; 55333; 55384; 23677;…	TGFB1; CTTN; DMD; TIMP2; HSPA5; PSMD5; ISL1; SPRY4; SCG2; ECM1; PSMD2; SH3BP4; DLK1; PSMD13; ARRB1; NLRP12; GIPR; DKK1; KLF4; AP2B1; MAGEA1; NKX2-5; XPO1; PRICKLE1; GDF3; STAT1; CFLAR; ASXL1; DACT1; ADAR; MYH9; SIX3; AP2M1; PRKCA; PTPRD; SERPINE2; CTHRC1; TBX18; LYN; DUSP3; NR3C1; ZGPAT; FRZB; CHRDL1; ARHGAP24; FBN2; HGS; BAMBI; GPC3; PAK1IP1; DAG1; AP2A2; SOX17; CLU; LMNA; ADM; BICD1; MEG3; SFRP…	1051	1049		negative regulation of cellular component movement	7.42728329693e-13	2.37673065502e-11	GO:0051271	b	5	29; 81; 87; 94; 100; 186; 285; 348; 393; 596; 613; 653; 684; 727; 1265; 1281; 1545; 1602; 1605; 1800; 1813; 2192; 2247; 2796; 3162; 3488; 3611; 4763; 4851; 5176; 5318; 5607; 5728; 5793; 5795; 5796; 5797; 6405; 6422; 6672; 6722; 7026; 7057; 7075; 7076; 7168; 7414; 7473; 7474; 8428; 8519; 8646; 8751; 8829; 9314; 9353; 9863; 9901; 10193; 10370; 10371; 10395; 10439; 10563; 10653; 10891; 11188; 11235;…	TIMP1; NISCH; AGER; PKP2; PDCD10; FBLN1; SPINT2; STRAP; MAGI2; IFITM1; OSBPL8; CXCL13; BMP5; CNN2; WNT3; BST2; EVL; ARHGAP4; COL3A1; NDRG4; DPEP1; PLXNB3; APOE; PTEN; PPARGC1A; THBS1; STK24; NF1; ANGPT2; PLCB1; ACVRL1; RNF41; TP53INP1; DAG1; IGFBP5; PHLDB2; FGF2; VASH1; HMOX1; AGTR2; WNT5A; TIE1; ILK; SRGAP3; SRGAP2; OLFM1; AP1AR; BCR; PODN; CYP1B1; TPM1; NR2F2; CITED2; DLC1; C5; RAP2C; CLIC4; SR…	213	213		embryonic epithelial tube formation	0.00011597513304	0.00173134305752	GO:0001838	b	5	1072; 5216; 5916; 6201; 6385; 6862; 7546; 79192; 55081; 26585; 30812	GREM1; IFT57; RARG; SDC4; RPS7; PFN1; SOX8; ZIC2; T; CFL1; IRX1	132	132
mesenchymal cell development	7.51870443251e-07	1.27050760615e-05	GO:0014031	b	5	1072; 1605; 2296; 2651; 3670; 5308; 6275; 6422; 6899; 7291; 9965; 10370; 10439; 7040; 3037; 51176; 25805; 25937; 90102; 30812	TGFB1; SFRP1; PHLDB2; GCNT2; TWIST1; ISL1; OLFM1; WWTR1; FGF19; TBX1; BAMBI; DAG1; CFL1; CITED2; PITX2; S100A4; HAS2; SOX8; LEF1; FOXC1	150	150		negative regulation of nitrogen compound metabolic process	9.28835431761e-13	2.91161474119e-11	GO:0051172	b	5	54; 89; 94; 142; 150; 160; 196; 333; 341; 348; 65981; 467; 493; 545; 580; 595; 602; 605; 641; 648; 652; 672; 675; 688; 706; 708; 811; 857; 860; 862; 904; 990; 1029; 1050; 1054; 1063; 1153; 1191; 1240; 1312; 1387; 1407; 1408; 1482; 1488; 1499; 1545; 1602; 1611; 1612; 1613; 1654; 1745; 1786; 132864; 1813; 1843; 1906; 1909; 1910; 1977; 1999; 2023; 2033; 2114; 2122; 2167; 2260; 2263; 2274; 2295; 2303…	SMARCC2; HIF3A; SUMO1; HSPA8; HIPK2; SRSF10; ATPIF1; SEMA4D; CDC73; PRNP; COMMD7; IRAK1; IGF1R; GATA2; CCND1; AHR; ENC1; MAF; ZSCAN10; CTBP2; EIF2AK3; LGR4; PDS5A; UBE2D1; GABBR1; EDNRB; SOX18; CHCHD3; APOE; SOX10; SOX11; SOX17; ZIC2; DMAP1; GRM2; GRM3; TSPYL2; BLM; CUX2; VEGFA; PPARA; ING4; ZEB1; ZEB2; RING1; ATAD2; SIGIRR; FLNA; HES2; NAB1; FOXC2; EIF4A3; ATXN1; ACP5; POLQ; TLE2; TLE1; SMAD3; A…	1452	1449		intracellular signal transduction	0.000134940495023	0.00193055361285	GO:0035556	b	5	81; 388; 395; 396; 558; 1072; 1278; 1281; 1410; 1435; 1495; 1512; 1813; 1896; 1950; 2002; 2047; 2064; 2192; 2250; 2308; 2335; 2697; 2876; 3082; 3479; 3925; 3956; 4282; 4637; 6242; 5034; 5052; 5159; 5320; 5596; 5689; 5695; 5702; 5710; 5711; 5869; 5962; 5997; 5999; 6275; 6647; 7057; 7157; 7164; 100506742; 7297; 7314; 8660; 8826; 8870; 8878; 9368; 9446; 9459; 9759; 10059; 10156; 10419; 10549; 10808;…	ERBB2; EVL; STMN1; HDAC4; PDGFRB; PSMD5; PSMD4; REM2; TYK2; CRYAB; RTKN; PRDX1; MIF; MYL6; RASA4; FOXO1; IGF1; COL3A1; FBLN1; DRD1; EGF; AXL; NPNT; IQGAP1; HSPH1; MBIP; ARHGEF6; SLC9A3R1; SOD1; RGS2; ARHGEF3; THBS1; RGS4; CREB3L1; ZFAND6; ARHGAP6; ARHGDIA; S100A4; PSMC3; LGALS1; SIPA1L2; SH3BP4; CTSH; EPHB1; MAPK4; RAB5B; DAAM1; P4HB; DOK5; RDX; PRMT5; PLA2G2A; PCLO; SQSTM1; PRDX4; CFL1; TPD52L1;…	2622	2616
endocytosis	8.0293708482e-07	1.32966381246e-05	GO:0006897	b	5	19; 133; 161; 163; 199; 302; 306; 408; 558; 613; 636; 799; 821; 1072; 1173; 1213; 1281; 2017; 2719; 3055; 3320; 3326; 3959; 4067; 4627; 5627; 5868; 22918; 22943; 7057; 7113; 7436; 23191; 10203; 10211; 7040; 56241; 150696; 347730; 53353; 55333; 23677; 26020; 26052; 255738; 81035; 4646; 64284; 55647	TGFB1; CTTN; CYFIP1; VLDLR; PROS1; DNM3; MYO6; SH3BP4; PCSK9; CLTC; ARRB1; COL3A1; AP2B1; BCR; AP2M1; AXL; MYH9; THBS1; HSP90AB1; LRP1B; SUSD2; CANX; LRRTM1; LYN; RAB17; LRP10; ANXA3; ANXA2; RAB5A; CALCRL; TMPRSS2; LGALS3BP; GPC3; PROM2; CFL1; AP2A2; HCK; ADM; BICD1; RAB20; CALCR; CD93; DKK1; COLEC12; FLOT1; ABCA1; HSP90AA1; SYNJ2BP; AIF1	630	627		epithelial cell differentiation	1.22098991037e-12	3.75088100465e-11	GO:0030855	b	5	37; 59; 94; 183; 367; 595; 596; 652; 653; 688; 726; 836; 839; 857; 983; 1001; 1026; 1030; 1266; 1282; 1373; 1374; 1499; 1508; 1749; 1756; 1832; 1903; 1908; 1910; 1999; 2116; 2138; 2260; 2263; 2303; 2317; 2487; 2535; 2626; 2736; 2737; 2767; 2810; 2876; 2889; 2932; 3065; 3066; 3091; 3175; 3274; 3383; 3398; 3399; 3642; 3664; 3714; 3725; 3778; 3815; 3911; 3958; 3976; 4088; 4094; 4097; 135228; 4208; 4…	ERRFI1; LIF; ACADVL; TRIM16; PIP5K1A; SIDT2; DACT2; TNMD; RAPGEF1; RAPGEF3; AGT; KITLG; MAFF; CAV1; SPINT2; RARB; RARG; THRB; NTRK1; SIX3; CAPN5; MAGI2; CDH3; HEY1; ONECUT1; CDKN2B; AQP3; SCUBE1; CTSB; CD24; PROM1; MGMT; ADAMTS20; GATA4; SAV1; FGFR2; FGFR1; BMP5; BMP4; CNN3; CCND1; H2AFY; GSK3B; SFN; LECT1; MAF; MYO5A; CPS1; WNT7B; ACTA2; PCNA; FOXP1; DMD; CDKN1A; POU3F1; HIF1A; MED1; MYADM; EDNR…	588	587		stress fiber	0.000135183671548	0.000695230310818	GO:0001725	c	5	81; 87; 3983; 7791; 10979; 51474; 23002	ACTN1; ACTN4; LIMA1; FERMT2; ABLIM1; DAAM1; ZYX	54	54
regulation of organ morphogenesis	1.06605546562e-06	1.73077240301e-05	GO:2000027	b	5	627; 2118; 2119; 2296; 2535; 3670; 5154; 5460; 6422; 22943; 6772; 6899; 7020; 7291; 7849; 10370; 7040; 115908; 51339; 30812; 64321	PDGFA; FZD2; SFRP1; ETV5; ETV4; STAT1; TGFB1; TFAP2A; ISL1; DKK1; TWIST1; SOX8; TBX1; POU5F1; CTHRC1; CITED2; BDNF; SOX17; DACT1; PAX8; FOXC1	167	167		negative regulation of cell death	3.92698931906e-12	1.18271678315e-10	GO:0060548	b	5	16; 70; 100; 183; 291; 323; 329; 348; 355; 367; 378; 440; 558; 566; 573; 580; 596; 598; 599; 602; 624; 627; 641; 652; 653; 663; 664; 672; 836; 857; 960; 966; 972; 983; 1026; 1072; 1191; 1409; 1482; 1490; 1491; 1499; 1508; 1612; 1654; 1718; 1745; 1800; 1843; 1906; 1910; 1956; 2033; 2122; 2138; 2149; 2247; 2263; 2274; 2296; 2303; 2308; 2316; 2395; 2534; 2562; 2729; 2737; 2796; 468; 2810; 2861; 2869…	BCL2L1; HDAC1; SNAI1; BCL2L2; HSPA5; CRLF1; ISL1; HSPA9; NPAS2; SCG2; IL6ST; ADAMTS20; PAX8; HDAC2; LIFR; KIFAP3; PDCD10; BDNF; AGT; SEMA4D; AXL; CAV1; PRDX3; EP300; TIMP1; RARG; HSPD1; OPA1; MDM4; GRK5; PRNP; NTRK1; APBB2; PIK3CG; GNB2L1; MICAL1; SIX1; EDN1; MYC; IRAK1; ZNF268; TLE1; JAK3; BRCA1; IGF1R; TWIST1; DDX3X; PLK2; BARD1; NGFR; CTSB; CREB3; SLC25A4; SRGAP2; PEA15; BMP4; HMGCR; MGMT; SNA…	910	907		structure-specific DNA binding	0.00013576124302	0.00325826983248	GO:0043566	m	5	81; 301; 2002; 3007; 3008; 3009; 3024; 4176; 5814; 5888; 7157; 7520; 7546; 9156; 11315; 55506	ANXA1; TP53; ACTN4; PARK7; EXO1; H2AFY2; MCM7; PURB; ELK1; ZIC2; RAD51; HIST1H1D; HIST1H1E; XRCC5; HIST1H1A; HIST1H1B	259	259
regulation of nucleobase-containing compound metabolic process	1.18210498183e-06	1.88227485568e-05	GO:0019219	b	5	19; 94; 133; 306; 408; 627; 689; 799; 847; 1026; 1030; 1108; 1191; 1316; 1382; 1482; 1488; 1545; 1602; 1749; 1756; 1893; 1999; 2118; 2119; 2247; 2296; 2494; 2535; 2626; 2696; 2719; 2771; 2908; 2956; 3006; 3038; 3055; 3149; 3212; 3216; 3309; 3397; 3398; 3400; 3428; 3481; 3575; 3638; 3670; 3725; 4000; 4005; 4100; 4199; 4436; 4791; 4921; 5013; 5036; 5080; 5154; 5156; 5307; 5308; 5460; 5578; 5590; 55…	HIF3A; TIMP2; HSPA5; ISL1; PAX8; RLN2; S100A11; BDNF; MED12L; TMEM173; NKX2-5; LHX2; GDF3; LHX4; RAN; RORB; SIX3; ZFP42; ZNF471; TARDBP; COMMD7; RAX; CDKN2B; CHCHD2; ZNF208; LEFTY1; BAMBI; MEG3; GATA4; PA2G4; ZNF788; ZNF257; PHB; PQBP1; RBBP5; GALR2; XRN2; PLAGL2; ZSCAN10; CTBP2; RNF2; ID4; YBX3; IL7R; TRIM38; DMD; VLDLR; CDKN1A; ZNF75D; ANXA3; KHDRBS3; DPPA3; VENTX; ZNF597; GABBR2; ZSCAN2; XPO1;…	3937	3929		regulation of vasculature development	5.50341455827e-12	1.6256239926e-10	GO:1901342	b	5	94; 133; 183; 285; 306; 388; 652; 672; 718; 727; 1116; 1284; 1499; 1545; 5743; 1893; 2013; 2113; 2247; 2296; 2303; 2321; 2624; 2626; 3082; 3091; 3162; 3315; 3670; 3976; 4303; 93649; 4763; 4846; 4851; 4914; 5154; 5155; 5168; 5176; 5228; 5335; 5371; 5578; 5587; 5607; 5797; 6019; 6376; 6422; 6672; 6678; 6772; 6915; 7057; 7075; 7128; 7291; 7453; 7474; 7498; 5740; 8877; 9314; 9475; 9723; 10266; 10411;…	PTGS2; LIF; ISL1; HIPK2; HIPK1; CHI3L1; RAPGEF3; PDCD10; AGT; GATA4; CHRFAM7A; NTRK1; ETS1; PLXND1; BRCA1; ENPP2; RAMP2; ANGPT2; CXCL13; GATA2; BMP4; TNMD; LECT1; ANGPTL4; DDAH1; RLN2; ANXA3; HIF1A; MTDH; TNFRSF12A; CYSLTR1; XDH; PIK3R6; NF1; CX3CL1; ACVRL1; PDCL3; VEGFA; COL4A2; RHOB; FGF2; EGLN1; VASH1; HMOX1; TNFAIP3; PRKD1; WNT5A; TIE1; FOXC2; FOXC1; FLT1; CYP1B1; STAT1; SPARC; PML; C5; TBXA2…	216	216		positive regulation of cell proliferation	0.000137631094802	0.00193055361285	GO:0008284	b	5	292; 302; 1435; 1512; 1813; 1947; 1950; 2064; 2192; 2250; 2294; 2335; 2683; 2896; 3082; 3105; 3479; 3912; 3915; 4282; 4921; 5159; 5916; 6277; 6745; 6862; 7076; 8660; 9759; 10498; 10935; 11138; 26585; 30812	ERBB2; EFNB1; HDAC4; TIMP1; PDGFRB; HLA-A; PRDX3; CARM1; MIF; GRN; SOX8; IGF1; LAMB1; FBLN1; EGF; TBC1D8; RARG; FOXF1; B4GALT1; S100A6; GREM1; CTSH; ANXA2; SLC25A5; T; HGF; FGF5; LAMC1; FN1; DDR2; DRD2; CSF1; IRS2; SSR1	819	816
regulation of gene expression	1.30299067041e-06	2.03561561339e-05	GO:0010468	b	5	58; 94; 103; 199; 306; 408; 472; 627; 689; 727; 730; 799; 847; 1026; 1030; 1108; 1191; 1230; 1316; 1382; 1482; 1488; 1545; 1602; 1749; 1756; 1893; 1994; 1999; 2118; 2119; 2247; 2296; 2319; 2494; 2535; 2597; 2626; 2651; 2719; 2876; 2908; 3006; 3038; 3055; 3149; 3212; 3216; 3309; 3397; 3398; 3400; 3428; 3481; 3575; 3638; 3670; 3725; 4000; 4005; 4100; 4627; 4791; 4921; 5013; 5036; 5080; 5156; 5176; …	HIF3A; HSPA5; ISL1; RGMA; PAX8; RLN2; BDNF; MED12L; TMEM173; NKX2-5; LHX2; GDF3; LHX4; RAN; RORB; SIX3; ZFP42; ZNF471; TARDBP; COMMD7; RAX; CDKN2B; ZNF208; LEFTY1; BAMBI; MEG3; GATA4; PA2G4; ZNF788; TBX3; PHB; PQBP1; RBBP5; VIM; GALR2; ENC1; XRN2; PLAGL2; ZSCAN10; CTBP2; RNF2; ID4; YBX3; IL7R; ACTA1; DMD; ELAVL1; CDKN1A; PROS1; GAPDH; KHDRBS3; DPPA3; VENTX; TRIM38; ZNF597; SERPINE2; ZSCAN2; XPO1;…	4138	4128		embryonic limb morphogenesis	6.85039756919e-12	1.98532276722e-10	GO:0030326	b	5	652; 657; 860; 1382; 1387; 1499; 1749; 1889; 2122; 2201; 2260; 2719; 60529; 2736; 2737; 2778; 3065; 3066; 3236; 4041; 4322; 4487; 4488; 4613; 4621; 4851; 4920; 5087; 5089; 5307; 5308; 5396; 5469; 5664; 5915; 5916; 6497; 22943; 6909; 6926; 7020; 7291; 7473; 7474; 8092; 8626; 9464; 9496; 10018; 51450; 80856; 51176; 84314; 80144; 54928; 55764; 6299; 3226; 26005; 157506; 28982; 64327; 130497; 55636	HDAC1; C2CD3; FLVCR1; HDAC2; HAND2; MMP13; CTNNB1; BMPR1A; MED1; TMEM107; ECE1; PITX2; TP63; PITX1; SKI; LMBR1; MYCN; RARB; BCL2L11; CRABP2; MECOM; PSEN2; ALX1; TBX3; CHD7; ALX4; GLI2; GLI3; MSX1; MSX2; PBX1; KIAA1715; TBX4; TWIST1; FRAS1; IFT122; MYH3; FBN2; OSR1; HOXC10; GPC3; SALL1; DLX5; LEF1; PBX2; ROR2; FGFR1; TBX2; BMP4; RARG; GNAS; WNT3; LRP5; NOTCH1; HOXD10; DKK1; RUNX2; TFAP2A; RDH10; P…	129	129		negative regulation of cell differentiation	0.000138556479391	0.00193055361285	GO:0045596	b	5	81; 396; 1281; 1289; 1290; 1495; 1809; 2064; 2192; 2308; 3135; 3479; 3956; 5320; 5916; 7157; 7431; 9282; 9759; 10215; 10419; 10498; 10735; 11075; 57142; 81792; 114990; 26585; 28514; 30812	HDAC4; STMN2; HLA-G; CARM1; FOXO1; ADAMTS12; COL3A1; FBLN1; RARG; RTN4; MED14; ARHGDIA; GREM1; ERBB2; IGF1; VASN; DPYSL3; STAG2; PRMT5; PLA2G2A; DLL1; COL5A1; LGALS1; OLIG2; CTNNA1; COL5A2; TP53; ACTN4; SOX8; VIM	686	683
neuron apoptotic process	1.51266526829e-06	2.31942007804e-05	GO:0051402	b	5	472; 558; 627; 637; 836; 840; 842; 2045; 2562; 2597; 2876; 2908; 3326; 3329; 3670; 3725; 4436; 6647; 7020; 9040; 9131; 9244; 375790; 255738	PCSK9; CRLF1; EPHA7; ISL1; MSH2; ATM; GAPDH; AGRN; BDNF; AXL; TFAP2A; BID; JUN; HSP90AB1; HSPD1; NR3C1; SOD1; GABRB3; CASP7; UBE2M; CASP3; CASP9; GPX1; AIFM1	214	214		negative regulation of signal transduction	8.08787761912e-12	2.3005518561e-10	GO:0009968	b	5	89; 100; 133; 150; 156; 160; 183; 186; 348; 367; 467; 493; 595; 596; 598; 599; 624; 636; 652; 653; 672; 708; 811; 857; 858; 860; 868; 960; 972; 1000; 1191; 1407; 1408; 1482; 1491; 1499; 1592; 1605; 1612; 1654; 1745; 1756; 1813; 1843; 1845; 1846; 1848; 1850; 1893; 1956; 2122; 2138; 2192; 2200; 2201; 2308; 2395; 2487; 2534; 2624; 2660; 2696; 2719; 2729; 2737; 2817; 2869; 2876; 2887; 2889; 2908; 293…	BCL2L1; HDAC1; LIF; BCL2L2; TIMP2; HSPA5; ERRFI1; ISL1; SCG2; CRY1; UCHL5; RAPGEF1; FBLN1; AGT; CAV2; LEF1; CAV1; MAPKAP1; LMBRD1; SNAI1; MBIP; RGS5; WWC3; WWC2; WWC1; GRK5; PRNP; ADRA2A; RORA; ROR2; GNB2L1; MAGI2; DEPTOR; ONECUT2; LYN; CDH2; ZNF268; SMAD6; SLIT2; BRCA1; CBLB; IGF1R; DDX3X; PIK3IP1; WNK2; BIRC6; CREB3; RGS14; ENPP1; PEA15; BAMBI; BMP4; TSPAN6; HMGCR; OPA1; SNAI2; IL6ST; GATA2; AT…	1051	1049		epithelial cell differentiation	0.000142682468718	0.00194482408448	GO:0030855	b	5	301; 310; 1200; 1282; 1601; 2294; 2683; 2876; 3479; 3911; 4255; 5230; 5916; 5962; 6647; 7026; 23022; 7431; 8826; 8985; 9368; 51092; 55506; 56999; 26585; 28514; 30812	H2AFY2; SIDT2; SOX8; GREM1; DAB2; IQGAP1; RARG; PLOD3; SLC9A3R1; ADAMTS9; NR2F2; FOXF1; B4GALT1; PGK1; ANXA1; IGF1; LAMA5; ANXA7; SOD1; TPP1; RDX; DLL1; COL4A1; MGMT; VIM; GPX1; PALLD	588	587
osteoblast differentiation	1.91800657699e-06	2.88747171955e-05	GO:0001649	b	5	103; 506; 847; 1213; 1749; 2201; 3295; 3397; 3398; 3400; 4921; 22801; 6096; 6422; 6696; 7291; 7473; 115908; 51176; 25937; 255743; 30812; 5245	CAT; SOX8; ITGA11; CLTC; ATP5B; TWIST1; ADAR; RORB; WWTR1; DLX5; HSD17B4; FBN2; LEF1; SFRP1; WNT3; PHB; ID4; ID2; ID1; NPNT; DDR2; SPP1; CTHRC1	202	202		camera-type eye development	8.4233489673e-12	2.35241163887e-10	GO:0043010	b	5	94; 220; 493; 652; 658; 779; 1019; 1282; 1295; 1296; 1413; 1427; 1499; 1545; 1826; 2047; 2048; 2200; 2201; 2202; 2263; 2295; 2296; 2303; 2737; 2782; 2823; 3065; 3066; 3091; 3614; 3615; 3624; 3976; 4040; 4041; 4081; 4088; 4094; 4124; 4211; 4286; 4628; 4763; 4814; 5076; 5080; 5156; 5158; 5159; 5176; 5308; 5316; 5469; 5764; 5797; 5818; 5915; 5916; 5961; 6015; 6496; 6497; 6498; 6604; 6656; 6662; 6664…	MYH10; LIF; IMPDH1; HIPK2; HIPK1; GPM6A; MAB21L2; LHX2; RARB; RARG; SIX3; INHBA; FOXF2; CACNA1S; RAX; ARHGEF15; STRA6; SMARCD3; PROM1; SLC25A25; FGFR2; ATP2B4; BMP4; ARID1A; MEGF11; VIM; FAT3; MAF; WNT7B; FOXP2; HIF1A; EPHB1; SKI; CRYBA4; PTN; CHD7; TWSG1; SOX11; MEIS1; PVRL1; PVRL3; NF1; VSX2; IFT122; GDF11; EPHB2; ACVRL1; EFEMP1; MAN2A1; PAX6; VEGFA; COL4A1; PAX2; FZD4; ZEB1; PKNOX1; BCAR3; RIN…	295	295		actin filament organization	0.000165547576549	0.00220847511694	GO:0007015	b	5	81; 87; 395; 830; 1072; 1495; 1809; 2006; 5216; 5962; 6385; 7114; 7791; 9948; 11034; 51466; 51474; 56907	CAPZA2; ACTN1; ELN; DPYSL3; WDR1; ACTN4; TMSB4X; DSTN; SDC4; RDX; SPIRE1; PFN1; CFL1; LIMA1; EVL; ARHGAP6; CTNNA1; ZYX	320	319
negative regulation of biosynthetic process	2.54606237904e-06	3.76453508901e-05	GO:0009890	b	5	94; 408; 847; 1108; 1213; 1482; 1488; 1545; 1602; 1999; 2597; 2771; 3006; 3397; 3398; 3400; 3428; 3638; 3670; 3725; 4100; 4791; 5036; 5080; 5154; 5307; 5308; 5460; 5578; 6045; 6096; 6282; 6422; 6496; 22943; 6647; 6660; 6772; 6913; 6926; 7020; 7026; 171023; 7291; 7436; 7514; 7695; 8507; 8531; 8811; 8968; 9096; 9112; 9126; 9314; 9421; 23435; 9568; 9603; 9839; 9965; 10346; 10370; 10637; 11016; 14416…	HIF3A; ISL1; S100A11; NKX2-5; NFE2L3; RORB; SIX3; HIST1H1C; SOD1; TRIM22; LEFTY1; SFRP1; MEG3; PA2G4; PHB; ZGPAT; ENC1; ZSCAN10; CTBP2; RNF2; YBX3; VLDLR; GAPDH; CLTC; GABBR2; XPO1; CHD4; GALR2; ASXL1; DACT1; JUN; SOX17; ACVRL1; TSPYL2; PAX6; INSIG1; ZEB2; DEPDC1; HIST1H3F; COMMD7; TBX3; ARRB1; GNAI2; CYP1B1; STAT1; SMC3; FGF19; NR2F2; IFI16; TBX15; TBX18; CITED2; NFKB2; TCEAL7; LEF1; TARDBP; TAG…	1445	1443		regulation of angiogenesis	9.78284160996e-12	2.68329369873e-10	GO:0045765	b	5	94; 133; 183; 285; 306; 388; 672; 718; 727; 1116; 1284; 1499; 1545; 5743; 1893; 2013; 2113; 2247; 2296; 2303; 2321; 2624; 2626; 3082; 3091; 3162; 3315; 3670; 3976; 4303; 4763; 4846; 4851; 4914; 5168; 5176; 5228; 5335; 5371; 5578; 5587; 5607; 5797; 6019; 6376; 6422; 6672; 6678; 6772; 6915; 7057; 7075; 7128; 7291; 7453; 7474; 5740; 8877; 9314; 9475; 9723; 10266; 10411; 10563; 10800; 11061; 11235; 7…	PTGS2; LIF; ISL1; HIPK2; HIPK1; CHI3L1; RAPGEF3; PDCD10; AGT; GATA4; CHRFAM7A; NTRK1; ETS1; PLXND1; BRCA1; ENPP2; RAMP2; ANGPT2; CXCL13; GATA2; TNMD; LECT1; ANGPTL4; DDAH1; RLN2; HIF1A; MTDH; TNFRSF12A; CYSLTR1; THBS1; PIK3R6; NF1; CX3CL1; ACVRL1; PDCL3; VEGFA; COL4A2; RHOB; FGF2; EGLN1; VASH1; HMOX1; TNFAIP3; WNT5A; TIE1; FOXC2; FOXC1; FLT1; CYP1B1; STAT1; SPARC; PML; C5; TBXA2R; DAB2IP; C3; SER…	199	199		endocytosis	0.000176121386318	0.00229133952278	GO:0006897	b	5	81; 135; 302; 558; 567; 821; 1072; 1211; 1277; 1278; 1281; 1282; 1601; 1813; 2219; 2896; 4322; 5627; 5869; 6678; 7057; 8406; 9902; 10059; 10808; 51429; 23677; 26585	CFL1; MMP13; SNX9; PROS1; SH3BP4; B2M; GREM1; CLTA; COL3A1; DAB2; AXL; ADORA2A; MRC2; HSPH1; THBS1; SPARC; CANX; FCN1; ANXA2; RAB5B; COL4A1; GRN; ACTN4; DRD2; SRPX; COL1A2; COL1A1; DNM1L	630	627
negative regulation of cell communication	2.65434820084e-06	3.85579001806e-05	GO:0010648	b	5	103; 133; 161; 163; 408; 627; 636; 841; 1173; 1191; 1482; 5719; 1605; 1756; 1845; 1893; 2017; 2201; 2487; 2696; 2719; 2771; 2876; 2908; 3033; 3309; 3670; 4000; 4067; 4100; 4627; 5270; 5578; 5590; 5708; 5711; 5718; 5789; 6422; 6496; 22943; 6772; 7057; 7077; 171023; 7291; 7514; 7857; 8531; 8788; 8837; 9096; 9146; 9314; 9573; 10769; 144165; 7040; 81848; 115908; 83478; 51176; 51339; 84619; 25805; 550…	TGFB1; CTTN; DMD; TIMP2; HSPA5; PSMD5; ISL1; PLK2; SCG2; ECM1; PSMD2; SH3BP4; DLK1; PSMD13; ARRB1; NLRP12; GIPR; SIX3; GNAI2; BDNF; MAGEA1; NKX2-5; XPO1; PRICKLE1; GDF3; STAT1; CFLAR; ASXL1; DACT1; ADAR; MYH9; KLF4; AP2B1; AP2M1; PRKCA; PTPRD; SERPINE2; CTHRC1; TBX18; LYN; DUSP3; NR3C1; ZGPAT; FRZB; CHRDL1; ARHGAP24; FBN2; HGS; SPRY4; DKK1; GPC3; PAK1IP1; DAG1; AP2A2; SOX17; CLU; LMNA; ADM; BICD1…	1174	1171		adenyl nucleotide binding	1.12117016604e-11	1.76023716068e-09	GO:0030554	m	5	16; 19; 22; 31; 47; 59; 60; 70; 71; 72; 94; 107; 109; 113; 114; 156; 27338; 440; 22929; 476; 477; 478; 481; 487; 488; 489; 492; 493; 513; 525; 526; 545; 547; 164395; 558; 613; 617; 641; 657; 658; 780; 814; 817; 833; 860; 908; 983; 990; 1019; 132158; 1105; 1111; 1147; 1152; 1183; 1198; 205; 1373; 1607; 1612; 1613; 196883; 1653; 1654; 1660; 1783; 1841; 1861; 1956; 2042; 2043; 2044; 2045; 2047; 2048…	TAP1; HSPA2; MOV10; HSPA5; HSPA4; HSPA9; HSPA8; FKBP4; HIPK2; HIPK1; TYK2; UBE2J1; PIK3CB; PIK3CD; CAMK4; PIK3CG; ITPKB; WEE1; IRAK1; STK10; IRAK4; DHX9; IGF1R; PRKAG2; CAMK2D; CAMKV; PIK3C2B; PIK3C2A; LMTK3; LMTK2; DDX42; HCN4; DDX47; ACLY; SNRK; ACTA2; ATP2A1; ATP2A2; ATP2A3; NUAK1; NUAK2; HSP90B1; UBE2D1; SWAP70; ACTR3B; PANK1; PANK3; CCT2; CCT3; CCT7; CCT5; PAICS; AXL; ALPK2; ATP1A1; ABCA1; C…	1522	1515		intramembranous ossification	0.000179206343536	0.00229133952278	GO:0001957	b	5	1277; 1513; 4313	CTSK; MMP2; COL1A1	6	6
nucleotide metabolic process	2.90318769178e-06	4.14455070481e-05	GO:0009117	b	5	19; 31; 114; 133; 272; 471; 477; 498; 506; 627; 790; 799; 847; 1738; 2535; 2592; 2597; 2696; 2771; 2876; 55753; 3420; 3614; 4199; 4436; 4704; 4728; 4879; 5142; 5209; 5213; 5578; 6019; 7057; 7077; 7384; 8811; 8813; 9061; 9540; 9568; 10203; 7385; 54963; 79661; 7040; 50808; 25939; 91373; 4697	TGFB1; TIMP2; AMPD3; MSH2; GAPDH; CAT; ME1; RLN2; ATP5B; BDNF; GNAI2; GIPR; CAD; PAPSS1; FZD2; IDH3B; ATP5A1; CALCRL; IMPDH1; THBS1; PFKM; OGDHL; NPPB; DPM1; GALT; NDUFA4; ACACA; DLD; PRKCA; TP53I3; NDUFA9; UAP1L1; GABBR2; ADM; ATIC; SAMHD1; UCKL1; AK3; CALCR; ADCY8; GPX1; GALR2; NEIL1; ATP1A2; ABCA1; NDUFS8; PDE4B; UQCRC2; PFKFB3; UQCRC1	678	675		regulation of stem cell proliferation	1.49925793337e-11	4.04010558887e-10	GO:0072091	b	5	394; 627; 652; 657; 1499; 1638; 1813; 2192; 2260; 2263; 2737; 3091; 3667; 4041; 4609; 4613; 4763; 4781; 4851; 5080; 5154; 5396; 6376; 6495; 6496; 6591; 6604; 6662; 6663; 6664; 6772; 6899; 6926; 6935; 7015; 7474; 7976; 8091; 8626; 8646; 8660; 9096; 9678; 10413; 7422; 51450; 7040; 54345; 27086; 100133941; 93986; 64321	PHF14; TGFB1; FOXP1; HIF1A; NOTCH1; CTNNB1; BMPR1A; SOX9; ARHGAP5; FBLN1; SOX17; BDNF; SOX18; MYCN; FZD3; STAT1; SOX10; SOX11; TBX3; SIX1; SIX3; GLI3; CHRD; NF1; CX3CL1; MYC; TERT; PDGFA; TP63; HMGA2; CD24; TBX18; PAX6; SMARCD3; SNAI2; FOXP2; FGFR2; DCT; FGFR1; NFIB; BMP4; LRP5; DRD2; IRS1; IRS2; YAP1; TBX1; PRRX1; VEGFA; WNT5A; PRRX2; ZEB1	97	97		regulation of nervous system development	0.000182722449983	0.00229133952278	GO:0051960	b	5	396; 1072; 1281; 1435; 1495; 1809; 1813; 1950; 2047; 2335; 2896; 3082; 3479; 3956; 4758; 5916; 6383; 6860; 7157; 7431; 7520; 9948; 10215; 10419; 10498; 11075; 57142; 57633; 28514; 30812	STMN2; DRD2; CARM1; GRN; SOX8; IGF1; COL3A1; XRCC5; EGF; RARG; ARHGDIA; EPHB1; DPYSL3; WDR1; RTN4; PRMT5; DLL1; CFL1; HGF; LGALS1; OLIG2; CTNNA1; TP53; FN1; SDC2; SYT4; CSF1; LRRN1; VIM; NEU1	694	694
glycosaminoglycan biosynthetic process	3.01228536911e-06	4.2274106536e-05	GO:0006024	b	5	1213; 2651; 2719; 3038; 6383; 6482; 9334; 10678; 166012; 7040; 375790; 83539; 3037; 54360; 90161; 337876	TGFB1; ST3GAL1; HS6ST2; B3GNT2; GCNT2; SDC2; CHST9; CHST13; CHSY3; AGRN; GPC3; CYTL1; CLTC; B4GALT5; HAS2; HAS3	110	110		purine ribonucleoside binding	1.72444514996e-11	1.80491925696e-09	GO:0032550	m	5	16; 19; 22; 31; 47; 59; 60; 70; 71; 72; 94; 107; 109; 113; 114; 156; 27338; 309; 378; 388; 389; 390; 394; 403; 440; 22929; 476; 477; 478; 481; 487; 488; 489; 492; 493; 513; 525; 526; 545; 547; 164395; 558; 613; 617; 641; 657; 658; 780; 814; 817; 833; 860; 908; 983; 990; 1019; 132158; 1105; 1111; 1147; 1152; 1183; 1198; 205; 1373; 1607; 1612; 1613; 196883; 1653; 1654; 1660; 1759; 1783; 1841; 1861;…	TAP1; HSPA2; IFT27; MOV10; HSPA5; HSPA4; HSPA9; HSPA8; FKBP4; HIPK2; MOCS1; TYK2; UBE2J1; PIK3CB; PIK3CD; CAMK4; PIK3CG; STK24; RNF112; WEE1; IRAK1; STK10; IRAK4; DHX9; IGF1R; PRKAG2; CAMK2D; CAMKV; PIK3C2B; PIK3C2A; OPA1; LMTK3; LMTK2; DDX42; HIPK1; DDX47; ACLY; SNRK; ACTA2; ATP2A1; ATP2A2; ATP2A3; NUAK1; NUAK2; RAB6A; HSP90B1; UBE2D1; SWAP70; ACTR3B; PANK1; PANK3; CCT2; CCT3; CCT7; CCT5; PAICS;…	1828	1818		positive regulation of cellular metabolic process	0.000220471920087	0.00271050772342	GO:0031325	b	5	31; 135; 301; 302; 308; 896; 1277; 445; 1312; 1435; 1512; 1601; 1634; 1813; 1896; 1950; 1965; 2002; 2040; 2064; 2192; 2294; 2308; 2335; 3009; 3082; 3182; 3479; 3983; 4000; 4192; 4255; 4282; 4323; 4741; 4921; 5045; 5118; 5159; 5320; 5325; 5352; 5689; 5695; 5702; 5710; 5711; 5888; 5916; 5962; 6385; 6647; 6862; 7025; 7026; 7057; 7157; 7164; 7314; 7546; 6830; 8660; 8826; 8878; 9282; 9341; 9759; 10274…	MIF; DAB2; FBLN1; ASS1; EGF; FURIN; DCN; RARG; PARK7; FOXF1; CTSH; IFT57; SOD1; ABLIM1; T; MGMT; DRD2; FN1; CCND3; CSF1; ELK1; PNPO; UBB; PLAGL1; MMP14; SNX9; GREM1; IRS2; ADORA2A; HSPH1; THBS1; ZIC2; PCOLCE; IGF1; STAG2; STAG1; CYTL1; SUPT6H; DDR2; SDC4; PDGFRB; HDAC4; SH3BP4; STOM; MDK; NR2F1; NR2F2; HNRNPAB; ACACA; COMT; PLA2G2A; DLL1; TPD52L1; TP53; HIST1H1B; EDA; SOX8; CHURC1; NPNT; RAD51; C…	2864	2858
regulation of defense response	3.36642857231e-06	4.64567142979e-05	GO:0031347	b	5	103; 161; 163; 613; 727; 730; 841; 1173; 1268; 1366; 5719; 1690; 1845; 2319; 2876; 3055; 3326; 3329; 3428; 3670; 3725; 4067; 4791; 5176; 5578; 5627; 5708; 5711; 5718; 6197; 22918; 6772; 6773; 55773; 7010; 7334; 8968; 9040; 9112; 9314; 10203; 10211; 10475; 340061; 7040; 51191; 85363; 23043; 23586; 25939; 91662; 81035; 59272; 55601; 5245	TGFB1; TRIM38; PSMD5; ISL1; DDX60; PROS1; PSMD2; TNIK; PSMD13; NLRP12; AP2B1; BCR; CNR1; AP2M1; DDX58; TEK; STAT2; STAT1; ADAR; JUN; SAMHD1; TMEM173; HSP90AB1; HSPD1; IFI16; KLF4; ACE2; LYN; C7; MTA1; DUSP3; COCH; FLOT1; HERC5; CALCRL; PRKCA; SERPINF1; AP2A2; HCK; NFKB2; RPS6KA3; UBE2M; UBE2N; PHB; TBC1D23; CD93; CASP8; PSMD12; GPX1; COLEC12; C5; FLOT2; HIST1H3F; CLDN7; TRIM5	776	775		negative regulation of cell communication	1.81116842572e-11	4.74198493888e-10	GO:0010648	b	5	89; 100; 133; 150; 151; 156; 160; 183; 186; 348; 367; 467; 493; 595; 596; 598; 599; 624; 627; 636; 652; 653; 672; 708; 811; 857; 858; 860; 868; 960; 972; 1000; 1191; 1407; 1408; 1482; 1491; 1499; 1592; 1605; 1612; 1654; 5743; 1745; 1756; 1813; 1843; 1845; 1846; 1848; 1850; 1893; 1906; 1956; 2122; 2138; 2192; 2200; 2201; 2281; 2308; 2395; 2475; 2487; 2534; 2624; 2660; 2696; 2719; 2729; 2737; 2770;…	ERRFI1; HSPA5; SCG2; IL6ST; HIPK2; AGT; PRNP; LMBRD1; CBLB; IGF1R; SFRP1; OPA1; GATA2; CCND1; GRB10; LITAF; PTEN; CYP26A1; LGALS3; LGR4; NUAK1; NUAK2; ITGA3; SERPINE2; APOE; SOX10; SOX17; NF1; NR1H3; MSTN; PSMD14; CABP1; GPX1; SIGIRR; ATXN1; TLE2; SMAD6; SMAD3; DLK1; CTH; HTRA1; HTRA3; NCOA5; PLAUR; EGFR; PLCL2; BARX1; LEF1; YAP1; BDKRB2; LMO3; CXXC4; WTIP; CTHRC1; PSMD5; PSMD7; PSMD6; PSMD1; ARH…	1174	1171		phosphorylation	0.000247426931838	0.00298339781274	GO:0016310	b	5	203; 302; 558; 896; 1072; 1410; 1435; 1512; 1601; 1813; 1950; 1965; 2002; 2047; 2050; 2064; 2192; 2308; 2335; 3082; 3098; 3479; 4176; 4282; 4752; 4921; 5052; 5159; 5230; 5320; 5596; 5888; 5934; 5997; 5999; 6385; 6647; 7026; 7057; 7157; 7164; 7297; 7314; 8660; 8798; 8826; 8870; 8878; 8895; 9134; 9368; 9459; 9759; 10419; 10549; 10808; 10935; 11315; 51562; 51429; 51727; 1812; 55816; 255743; 26472; 2…	ERBB2; HDAC4; PDGFRB; IQGAP1; SDC4; SNX9; TYK2; CRYAB; UBB; PRDX1; MIF; FOXO1; EPHB1; DYRK4; DAB2; FBLN1; THBS1; EIF2S1; EGF; AXL; NEK3; MBIP; CPNE3; CMPK1; SLC9A3R1; RGS2; NR2F2; RGS4; RBL2; MAPK4; DRD1; PARK7; PPP1R14B; GREM1; PGK1; CTSH; ANXA2; RAD51; EPHB4; SOD1; PRDX3; HK1; ARHGEF6; MCM7; SQSTM1; PRDX4; CFL1; TPD52L1; HGF; PRMT5; HSPH1; PLA2G2A; TP53; FN1; DDR2; AK1; DRD2; CSF1; IRS2; IER3; …	2036	2028
regulation of cellular biosynthetic process	3.48638798088e-06	4.72825605342e-05	GO:0031326	b	5	19; 94; 133; 199; 301; 306; 336; 408; 627; 689; 799; 847; 943; 1026; 1030; 1108; 1191; 1316; 1382; 1482; 1488; 1545; 1602; 1738; 1749; 1756; 1893; 1994; 1999; 2118; 2119; 2247; 2296; 2494; 2535; 2597; 2626; 2696; 2719; 2771; 2908; 3006; 3038; 3055; 3149; 3212; 3216; 3309; 3320; 3326; 3397; 3398; 3400; 3428; 3481; 3638; 3670; 3725; 4000; 4005; 4100; 4791; 4921; 5013; 5036; 5080; 5154; 5156; 5162; …	HIF3A; TIMP2; HSPA5; ISL1; PAX8; RLN2; S100A11; BDNF; MED12L; TMEM173; NKX2-5; LHX2; GDF3; LHX4; RAN; RORB; SIX3; HSP90AB1; ZFP42; ZNF471; TARDBP; COMMD7; RAX; CDKN2B; CHCHD2; ZNF208; LEFTY1; BAMBI; MEG3; GATA4; PA2G4; ZNF788; PHB; PQBP1; RBBP5; GALR2; ENC1; XRN2; PLAGL2; ZSCAN10; CTBP2; RNF2; ID4; YBX3; TRIM38; DMD; ELAVL1; CDKN1A; ZNF75D; GAPDH; KHDRBS3; VENTX; ZNF597; GABBR2; APOA2; ZSCAN2; XP…	4121	4112		glial cell differentiation	1.82146556897e-11	4.74198493888e-10	GO:0010001	b	5	183; 274; 652; 666; 928; 983; 1000; 1191; 1267; 1499; 1605; 1745; 1756; 2043; 2596; 2737; 2817; 2934; 3066; 3398; 3400; 3572; 3611; 3976; 4067; 4613; 4664; 4763; 4781; 4784; 4851; 5076; 5080; 5270; 5354; 5453; 5454; 5649; 5728; 5795; 5803; 5970; 6497; 22933; 6657; 6660; 6662; 6663; 6664; 6934; 7020; 7431; 7732; 8091; 8613; 9948; 9968; 10100; 10319; 10397; 7223; 10810; 28999; 79885; 7040; 83933; 5…	TGFB1; LIF; HDAC2; DMD; PPAP2B; SIRT2; EPHA4; ILK; IL6ST; CTNNB1; BOK; TRPC4; LAMC3; SOX2; PLP1; AGT; BIN1; CD9; SERPINE2; GSN; MYCN; TFAP2A; WDR1; GAP43; PTEN; SOX10; SKI; SOX6; GLI3; MED12; RNF112; RELN; NF1; LEF1; LYN; CDH2; DLX1; MXRA8; POU3F2; POU3F1; PRPF19; WASF3; CNP; LINGO1; HMGA2; LIN28A; LGI4; TSPAN2; GPC1; TNFRSF21; PAX6; DAG1; PHGDH; PAX2; CLU; NDRG1; PTPRZ1; RELA; DNER; ZNF488; NFIB…	170	170		endochondral ossification	0.000271753290984	0.00321489270655	GO:0001958	b	5	1277; 3339; 4322; 4323; 4325	MMP14; MMP16; HSPG2; MMP13; COL1A1	28	28
cardiac cell fate commitment	3.5404815859e-06	4.72825605342e-05	GO:0060911	b	5	1482; 3670; 5460; 22943; 6926; 64321	ISL1; DKK1; TBX3; POU5F1; SOX17; NKX2-5	13	13		regulation of cell-substrate adhesion	2.64735087862e-11	6.77721824926e-10	GO:0010810	b	5	81; 94; 285; 395; 596; 708; 780; 811; 1029; 1277; 1295; 1307; 1613; 1756; 1946; 2013; 2042; 2192; 2199; 2316; 2932; 3175; 3491; 3611; 3675; 3956; 3987; 4088; 4323; 4763; 4811; 4814; 4851; 5291; 5581; 5728; 5764; 5795; 5880; 55604; 6281; 6385; 6422; 6695; 6696; 7057; 7402; 8322; 8324; 8573; 8751; 9475; 9480; 9723; 9806; 10085; 10276; 10395; 11078; 7422; 133584; 3037; 51144; 151887; 54828; 55435; 2…	MMP14; HSD17B12; EGFLAM; CCDC80; DMD; ROCK2; ONECUT1; ITGA3; EPHA3; ILK; LRRC16A; SMAD3; SMOC2; CDKN2A; EDIL3; CASK; S100A10; FBLN2; FBLN1; RAC2; ARHGAP6; MYADM; PTN; HAS2; FZD4; FZD7; PHLDB2; AP1AR; PIK3CB; EGFL6; C1QBP; THBS1; MACF1; NID1; UTRN; NF1; ONECUT2; ANGPT2; SPP1; BCAS3; DAPK3; NET1; COL8A1; ACVRL1; CYR61; PLEKHA2; NINJ1; EFNA5; KANK1; PRKCE; UNC13D; VEGFA; COL16A1; RSU1; SFRP1; SEMA3E…	168	168		regulation of oxidative stress-induced cell death	0.000308632906639	0.00358357097153	GO:1903201	b	5	2876; 3082; 5034; 6647; 10808; 11315	HSPH1; SOD1; P4HB; GPX1; HGF; PARK7	44	44
regulation of intracellular signal transduction	3.75727315887e-06	4.89445624034e-05	GO:1902531	b	5	19; 388; 392; 408; 472; 558; 613; 637; 684; 727; 841; 847; 1191; 1230; 1281; 1545; 1605; 1646; 1756; 1845; 1893; 2043; 2045; 2247; 2651; 2768; 2771; 2861; 2876; 3397; 3481; 3670; 4067; 4616; 5052; 5154; 5156; 5270; 5578; 5590; 5789; 6275; 6422; 6647; 6772; 6899; 7010; 7044; 7057; 7077; 7291; 7334; 7855; 8322; 8531; 8837; 9146; 9244; 9314; 9573; 9965; 10211; 10344; 10346; 10475; 10637; 10769; 1104…	TIMP2; CRLF1; ISL1; PLK2; ATP2C1; GPR37; AXL; ARHGAP24; LYN; WLS; SOD1; LEFTY2; TRIM22; LEFTY1; PHB; BST2; PLAGL2; YBX3; IGF2; TRIM38; DMD; SPRY4; SLC7A3; COL3A1; NDRG4; ARHGAP1; SERPINE2; DACT1; THBS1; BCR; CCL26; SPATA13; TSPYL5; ABCA1; DAG1; DDX60; RHOB; FGF2; UBE2N; GPX1; FLOT1; TRIM5; GADD45B; PDGFRA; EPHA7; EPHA4; SH3BP4; CCR1; TNIK; TBX1; ARRB1; GNAI2; AKR1C2; TEK; CYP1B1; FZD5; STAT1; ADI…	1502	1500		positive regulation of cellular component movement	3.50803850812e-11	8.83335598111e-10	GO:0051272	b	5	81; 150; 183; 306; 394; 596; 652; 708; 811; 817; 972; 1230; 1240; 1277; 1613; 5743; 1826; 1902; 1906; 1908; 1956; 2113; 2149; 2159; 2192; 2241; 2247; 2277; 2303; 2321; 2886; 131578; 3082; 3091; 3175; 3309; 3315; 3383; 3480; 3491; 3611; 3642; 3643; 3667; 3674; 3675; 3676; 3685; 3690; 3815; 3958; 4067; 4088; 4162; 4254; 4318; 4323; 4638; 4851; 4920; 4921; 5058; 5074; 5154; 5155; 5156; 5159; 5168; 5…	PTGS2; PPAP2B; HSPA5; LRRC16A; AGER; GLIPR2; SYNE2; PDCD10; FBLN1; AGT; SEMA4D; CXCL13; PLVAP; PIK3CD; ADRA2A; GNB2L1; PLA2G7; PTP4A1; RELN; EDN1; EDN3; ZNF268; IGF1R; SPAG9; CAMK2D; ENPP2; SNAI2; KITLG; SNAI1; ROR2; BMP4; MYLK; KIT; TLR2; F2R; GRB7; PAK1; MMP14; FOXP1; ITGA3; ITGA4; ANXA3; HIF1A; IRS1; TNFRSF14; MYADM; ARHGAP5; SWAP70; THBS1; COL18A1; CX3CL1; FIGF; VEGFA; F10; BCAR1; FGF2; DDR2;…	365	365		stem cell differentiation	0.000317846403993	0.00362344900552	GO:0048863	b	5	1072; 1277; 1601; 1947; 2308; 3082; 3182; 3911; 5320; 6275; 6862; 7520; 9282; 10735; 57142; 114990; 26585; 28514; 30812	EFNB1; RTN4; LAMA5; DLL1; STAG2; VASN; SOX8; PLA2G2A; HNRNPAB; FOXO1; GREM1; MED14; T; CFL1; COL1A1; HGF; DAB2; XRCC5; S100A4	366	366
epithelial cell differentiation	3.7831545819e-06	4.89445624034e-05	GO:0030855	b	5	94; 301; 836; 1026; 1030; 1374; 1646; 1749; 1756; 1999; 2487; 2494; 2535; 2626; 2810; 2876; 3295; 3397; 3398; 3725; 5080; 5308; 6496; 6647; 6659; 6772; 6899; 6926; 7026; 23022; 7431; 7849; 9314; 9573; 9839; 80274; 7040; 51176; 56647; 25937; 4646; 30812; 64321; 130497; 65217	CDKN2B; DMD; TGFB1; CDKN1A; TBX3; SOX8; TBX1; PITX2; ELF3; NR2F2; LEF1; AKR1C2; SFN; FZD2; STAT1; GDF3; JUN; SIX3; KLF4; NR5A2; DLX5; HSD17B4; ANXA1; ACVRL1; SOD1; FRZB; SOX17; OSR1; BCCIP; PAX6; GATA4; VIM; PAX8; ZEB2; SCUBE1; CASP3; SOX4; WWTR1; ID2; MYO6; ID1; GPX1; PALLD; CPT1A; PCDH15	588	587		heart process	1.26742437233e-10	3.1399416708e-09	GO:0003015	b	5	70; 100; 133; 146; 156; 183; 186; 287; 444; 476; 477; 481; 488; 493; 777; 817; 857; 1129; 1482; 1490; 1674; 1756; 1813; 1824; 1829; 1832; 1906; 1908; 2281; 2548; 2626; 2876; 2946; 3270; 3759; 3768; 4632; 4634; 801; 4842; 4846; 5025; 5142; 5294; 5318; 5348; 5566; 5578; 5608; 5664; 5997; 6196; 6271; 6327; 6330; 6426; 6444; 6546; 6640; 6720; 6863; 6901; 7068; 7139; 7168; 7341; 7404; 7531; 8913; 1216…	SGCD; DMD; HDAC4; ATP2A2; NOS1; SUMO1; ACTC1; DES; CELF2; GLRX3; FOXN4; CACNA1G; MYL3; PIK3CG; MYL1; AGT; ADRBK1; UTY; NKX2-5; TRDN; SCN2B; TNNT2; SRSF1; CALM1; P2RX4; PSEN2; FXYD1; ASPH; CACNA1E; TAZ; DSC2; PRKCA; DNM1L; RGS2; DSG2; PRKACA; EDN3; CAV1; S100A1; GAA; YWHAE; KCNJ12; SNTA1; NOS3; SLC8A1; CAMK2D; CHRM2; DSP; ATP1B1; EDN1; GSTO1; ADA; TPM1; GATA4; ADM; THRB; ATP2B4; HRC; SEMA3A; KCNJ2…	185	185		regulation of reactive oxygen species metabolic process	0.000335970707009	0.00371779435572	GO:2000377	b	5	445; 1410; 2308; 5159; 6647; 7057; 7157; 5740; 8870; 9759; 11315	PDGFRB; TP53; HDAC4; SOD1; PARK7; CRYAB; PTGIS; THBS1; FOXO1; IER3; ASS1	149	149
purine nucleotide metabolic process	4.09697022167e-06	5.21890975929e-05	GO:0006163	b	5	19; 31; 114; 133; 272; 471; 477; 498; 506; 627; 799; 847; 1738; 2535; 2597; 2696; 2771; 2876; 55753; 3614; 4436; 4704; 4728; 4879; 5142; 5209; 5213; 5578; 6019; 7057; 7077; 7384; 8811; 9061; 9568; 10203; 7385; 7040; 50808; 25939; 4697	TGFB1; TIMP2; AMPD3; MSH2; GAPDH; CAT; RLN2; ATP5B; BDNF; GNAI2; GIPR; PAPSS1; FZD2; ATP5A1; CALCRL; IMPDH1; THBS1; PFKM; OGDHL; NPPB; NDUFA4; ACACA; DLD; PRKCA; NDUFA9; GABBR2; ADM; ATIC; SAMHD1; AK3; CALCR; ADCY8; GPX1; GALR2; ATP1A2; ABCA1; NDUFS8; PDE4B; UQCRC2; PFKFB3; UQCRC1	517	515		ear morphogenesis	2.44561952755e-10	5.9626533243e-09	GO:0042471	b	5	29; 220; 525; 613; 1749; 1906; 2048; 2070; 2138; 2260; 2263; 2487; 2535; 2624; 2637; 2736; 3199; 3249; 3638; 4487; 4647; 4920; 5013; 5076; 5396; 6169; 6495; 6662; 6899; 6935; 7020; 7291; 7474; 7849; 7976; 8516; 8829; 9096; 9132; 9423; 9620; 9935; 10083; 10253; 10804; 51450; 79955; 579; 115908; 51168; 51804; 53405; 55084; 121227; 6299; 130497; 55636; 65217	ITGA8; ATP6V1B1; CLIC5; PAX2; USH1C; SOX9; MAFB; GJB6; BCR; ALDH1A3; GBX2; FZD2; FZD3; CHD7; TFAP2A; GATA2; OTX1; SIX1; PAX8; GLI2; SOBP; EDN1; EYA4; EYA1; NKX3-2; EPHB2; TWIST1; MYO15A; SIX4; FRZB; KCNQ4; OSR1; CELSR1; TBX18; ABR; ZEB1; HPN; INSIG1; DLX5; FGFR2; ROR2; FGFR1; LRIG3; RPL38; SPRY2; NTN1; NRP1; PDZD7; MSX1; TBX1; HOXA2; PCDH15; PRRX1; SALL1; WNT5A; PRRX2; MYO7A; CTHRC1	120	120		regulation of fibroblast proliferation	0.000340052516258	0.00371779435572	GO:0048145	b	5	302; 2192; 2335; 3479; 4282; 4921; 6277; 7157	ANXA2; TP53; FN1; DDR2; MIF; IGF1; FBLN1; S100A6	82	82
glycosaminoglycan metabolic process	4.92734016043e-06	6.1767965347e-05	GO:0030203	b	5	1213; 2247; 2296; 2651; 2719; 3038; 6383; 6482; 9061; 9334; 10678; 166012; 7040; 133584; 375790; 83539; 3037; 54360; 90161; 337876	PAPSS1; TGFB1; ST3GAL1; HS6ST2; B3GNT2; GCNT2; EGFLAM; SDC2; CHST9; CHST13; CHSY3; AGRN; GPC3; CYTL1; HAS2; CLTC; B4GALT5; FGF2; FOXC1; HAS3	169	169		negative regulation of cell differentiation	3.21299843039e-10	7.71119623295e-09	GO:0045596	b	5	19; 81; 94; 348; 351; 595; 596; 627; 652; 653; 657; 706; 811; 857; 972; 1000; 1029; 1281; 1289; 1290; 1387; 1482; 1499; 1630; 1745; 1902; 1903; 1910; 1977; 1994; 2043; 2048; 2122; 2192; 2202; 2247; 2258; 2260; 2288; 2296; 2303; 2308; 2487; 2624; 2660; 2662; 2736; 2737; 2796; 2932; 3065; 3066; 3149; 3199; 3218; 3249; 3398; 3399; 3400; 3475; 3488; 3566; 3624; 3635; 3638; 3670; 3685; 3690; 3718; 381…	HDAC1; LIF; ISL1; PLK2; SAV1; FKBP4; PKP2; BDNF; SOX17; SEMA4D; SEMA4F; NKX2-5; PLXNA3; ADAMTS7; RARB; RARG; CDC73; SIX4; DCC; RORA; SIX3; INHBA; ADAMTS12; NKX3-2; TRPV4; MYC; CDH2; HMG20A; MCPH1; NPR2; CDKN2A; NGEF; ENPP1; LDB2; ITGB1; IFRD1; SNAI2; SNAI1; GATA2; FGFR1; SOCS5; BMP5; BMP4; INPP5D; CCND1; APP; SEMA3F; TCF7L2; GSK3B; FAT3; PPP2CA; TBX1; DIXDC1; PRRX1; ZSCAN10; CD24; NR1H3; PPARA; S…	686	683		apoptotic signaling pathway	0.000349642149245	0.00371779435572	GO:0097190	b	5	292; 1495; 1512; 2876; 3082; 3479; 3875; 4000; 4282; 5034; 6647; 7057; 7157; 7164; 100506742; 7314; 8406; 5740; 8870; 8878; 9368; 9459; 10059; 10808; 11315; 50650; 90993	MIF; CASP12; SRPX; HSPH1; ARHGEF6; SLC9A3R1; ARHGEF3; THBS1; CTSH; IGF1; SOD1; P4HB; SLC25A5; PTGIS; TPD52L1; HGF; LMNA; CTNNA1; SQSTM1; TP53; IER3; GPX1; CREB3L1; UBB; DNM1L; PARK7; KRT18	623	621
kidney epithelium development	4.99813246166e-06	6.1767965347e-05	GO:0072073	b	5	38; 627; 793; 847; 2043; 2045; 2247; 2296; 2719; 6422; 6772; 7849; 9244; 7040; 25937; 255743; 30812; 130497	TGFB1; SFRP1; STAT1; CRLF1; EPHA7; WWTR1; EPHA4; SOX8; CALB1; CAT; NPNT; ACAT1; PAX8; GPC3; OSR1; BDNF; FGF2; FOXC1	141	141		transcriptional activator activity, RNA polymerase II core promoter proximal region sequence-specific binding	5.19480851753e-10	4.07792468626e-08	GO:0001077	m	5	367; 688; 860; 1050; 1054; 1482; 1749; 1999; 2115; 2116; 2118; 2303; 2624; 2649; 2736; 2737; 468; 2908; 3091; 3175; 3607; 3670; 3725; 4208; 4211; 4212; 4222; 4223; 4286; 4605; 4609; 93649; 4656; 4773; 4774; 4781; 4782; 5013; 5080; 5087; 5307; 5308; 5324; 5359; 5452; 5454; 5457; 5465; 5970; 6495; 6656; 6657; 6662; 6664; 6720; 6722; 6925; 6943; 7003; 7019; 7020; 7021; 7022; 7030; 6666; 7294; 7849; …	NPAS4; ISL1; MAFB; NKX2-5; SIX4; SIX1; PITX1; MYC; RAX; CREB3; PATZ1; GATA2; BARHL2; RUNX2; NFATC2; FOXK2; AKNA; HIF1A; SOX18; SOX11; SOX12; OTX1; MEIS2; MEIS1; TFE3; DLX5; NR1H3; TCF4; MEIS3; PPARA; SOX2; PAX8; ARNT2; ETV1; ETV2; ETV4; PAX6; PLSCR1; MEF2C; AR; FOXC2; ONECUT2; ONECUT1; MEOX1; MEOX2; TP63; HEYL; NR6A1; TCF21; SRF; HMGA2; LEF1; RELA; SREBF1; BCL11B; MITF; SOX9; MYOCD; HAND2; PITX2;…	225	225		regulation of cell-substrate junction assembly	0.000349840298226	0.00371779435572	GO:0090109	b	5	395; 1307; 4323; 6385; 7057; 26585	MMP14; GREM1; SDC4; THBS1; ARHGAP6; COL16A1	45	45
glial cell differentiation	5.39367395798e-06	6.56759123118e-05	GO:0010001	b	5	928; 1191; 1605; 1756; 2043; 2596; 3398; 3400; 4067; 5080; 5270; 6647; 6659; 6660; 7020; 7431; 10319; 7040; 51176; 30812	TGFB1; DMD; GAP43; SOD1; TFAP2A; ID4; EPHA4; ID2; VIM; SOX8; PAX6; DAG1; LAMC3; CLU; LYN; SOX4; LEF1; CD9; SERPINE2; SOX5	170	170		ureteric bud development	5.9921666256e-10	1.41599506722e-08	GO:0001657	b	5	183; 186; 384; 596; 627; 652; 960; 1499; 2138; 2247; 2260; 2263; 2296; 2303; 2719; 2737; 3611; 3911; 4088; 4091; 4093; 4435; 4609; 5076; 5087; 5228; 5915; 6092; 6385; 6422; 6495; 6662; 6943; 7849; 9244; 9353; 9500; 10220; 10252; 10409; 7422; 79633; 7040; 51804; 55083; 55366; 6299; 255743; 64412; 130497	LGR4; TGFB1; MYC; SMAD9; CRLF1; SMAD6; ILK; KIF26B; SMAD3; CTNNB1; SPRY1; SOX9; BDNF; AGT; PGF; RARB; SIX4; SIX1; PAX8; GLI3; GZF1; SLIT2; CITED1; PBX1; EYA1; TCF21; GDF11; LAMA5; SALL1; CD44; SFRP1; OSR1; GPC3; VEGFA; PAX2; FGFR2; FGF2; FGFR1; BMP4; MAGED1; ARG2; ROBO2; SDC4; NPNT; BASP1; FAT4; AGTR2; FOXC2; FOXC1; BCL2	99	99		coated vesicle	0.000365916059968	0.00164662226985	GO:0030135	c	5	567; 1211; 1601; 2571; 3105; 3134; 3135; 5045; 8546; 9341; 51429; 22818; 23677	AP3B1; COPZ1; VAMP3; SNX9; HLA-A; HLA-G; HLA-F; SH3BP4; B2M; CLTA; DAB2; GAD1; FURIN	202	201
ribonucleotide metabolic process	6.66202113939e-06	7.99442536727e-05	GO:0009259	b	5	19; 31; 114; 133; 272; 471; 477; 498; 506; 627; 790; 799; 1738; 2535; 2597; 2696; 2771; 55753; 3614; 4436; 4704; 4728; 4879; 5142; 5209; 5213; 5578; 6019; 7057; 7077; 7384; 8811; 9061; 9568; 10203; 7385; 54963; 7040; 50808; 4697	TGFB1; TIMP2; AMPD3; MSH2; GAPDH; RLN2; ATP5B; BDNF; GNAI2; GIPR; CAD; PAPSS1; FZD2; ATP5A1; CALCRL; IMPDH1; THBS1; PFKM; OGDHL; NPPB; NDUFA4; ACACA; DLD; PRKCA; NDUFA9; GABBR2; ADM; ATIC; UCKL1; AK3; CALCR; ADCY8; GALR2; ATP1A2; ABCA1; NDUFS8; PDE4B; UQCRC2; PFKFB3; UQCRC1	509	507		myofibril	7.38979098478e-10	4.50777250072e-08	GO:0030016	c	5	70; 71; 81; 87; 88; 89; 274; 286; 287; 288; 487; 493; 667; 779; 800; 103910; 1073; 1499; 1605; 1674; 1756; 2023; 2274; 2281; 2317; 3270; 3315; 3611; 3856; 3880; 4313; 4604; 4621; 4626; 4632; 4634; 801; 4842; 5058; 5142; 5525; 5664; 6261; 6271; 6334; 6341; 6385; 6546; 6709; 6711; 23022; 7125; 7138; 7139; 7140; 7168; 7414; 8470; 8850; 9172; 9456; 9759; 10049; 7171; 10398; 10529; 10539; 10611; 10627…	ACTG1; TMOD2; GLRX3; JPH2; JPH1; MYL3; SCO1; MYL1; MYL9; CALM1; RYR1; TNNC2; NEXN; CACNA1S; MURC; ATP2B4; HRC; TWF2; FKBP1B; PAK1; SYNM; DMD; ATP2A1; SPTAN1; DES; KAT2B; HABP4; TNNT1; TNNT3; TNNT2; NEBL; AHNAK; PDLIM5; SCN8A; DST; DAG1; ARHGEF25; SDC4; MYBPC1; FLNB; PPP2R5A; KRT19; MYOM2; HDAC4; ACTC1; ILK; KRT8; MYH3; PSEN2; MYH8; TPM4; DNAJB6; TPM1; FHL2; SLC8A1; PARVA; S100A1; SYNC; ENO1; SYNE…	210	210		cellular macromolecular complex assembly	0.000368091272117	0.00384655379362	GO:0034622	b	5	395; 830; 1410; 1950; 2006; 3007; 3008; 3009; 3010; 3024; 3921; 3925; 201161; 5216; 5702; 5711; 5888; 5893; 5962; 5997; 7114; 8665; 9341; 10059; 10381; 10419; 11075; 51429; 51466; 55506; 58526; 56907; 26585	STMN1; STMN2; PSMD5; SNX9; CRYAB; HIST1H1E; EVL; ARHGAP6; EGF; EIF3F; TMSB4X; RGS2; PSMC3; MID1IP1; GREM1; ELN; HIST1H1T; H2AFY2; RDX; TUBB3; HIST1H1D; CENPV; PRMT5; HIST1H1A; HIST1H1B; CAPZA2; VAMP3; RPSA; SPIRE1; PFN1; RAD52; RAD51; DNM1L	829	826
transcriptional repressor activity, RNA polymerase II activating transcription factor binding	8.58047295568e-06	0.000376360359018	GO:0098811	m	5	1482; 3670; 3725; 4005; 5307; 5308; 6659; 9314; 10370; 116931	ISL1; LMO2; JUN; MED12L; KLF4; PITX2; CITED2; PITX1; SOX4; NKX2-5	48	48		negative regulation of cellular component organization	9.50040178001e-10	2.21100259607e-08	GO:0051129	b	5	81; 94; 119; 302; 329; 341; 348; 367; 395; 585; 598; 652; 653; 664; 672; 822; 857; 1063; 1111; 1191; 1265; 1630; 1654; 1742; 1786; 1843; 1902; 2043; 2044; 2048; 2059; 2192; 2258; 2263; 2288; 2395; 2475; 2876; 2932; 2934; 131578; 3066; 3082; 3249; 3306; 3312; 3337; 3475; 3638; 3675; 3720; 3956; 3958; 3976; 4091; 4281; 4323; 4435; 4436; 4776; 4804; 4976; 5371; 5515; 5525; 5580; 5587; 5589; 5664; 57…	BCL2L1; HSPA2; LIF; HECTD1; ADD2; ESPN; TMOD2; HSPA8; LRRC16A; FKBP4; PKDCC; CHMP2A; FRMD7; APOC1; FBLN1; SEMA4F; CAV1; PLXNA3; DLG4; LINGO1; SPG20; EML2; DNMT1; DCC; EML4; CBFA2T2; GNB2L1; ARHGAP24; TRPV4; SMAD6; BRCA1; PLK2; DDX3X; ARHGEF15; CENPF; S1PR1; TWF2; IFRD1; OPA1; FGFR2; BMP5; BMP4; CNN2; PPP2CA; LIMA1; ROBO2; H2AFY; NRXN1; GSK3B; FAT3; PTEN; PID1; NR1H3; MMP14; INPP5K; NFATC4; SPTAN1…	557	557		regulation of cellular amino acid metabolic process	0.000395693212578	0.00400900277912	GO:0006521	b	5	1312; 5689; 5695; 5702; 5710; 5711; 11315	PSMD5; PSMD4; PARK7; COMT; PSMB7; PSMC3; PSMB1	64	64
ubiquitin protein ligase binding	1.03585419913e-05	0.000376360359018	GO:0031625	m	5	408; 637; 841; 1026; 1191; 2861; 3309; 3313; 3329; 4067; 5036; 5080; 5460; 5898; 7334; 7384; 7414; 7531; 7855; 8322; 9040; 9588; 340061; 440738; 81502	HSPA5; PRDX6; HSPA9; ARRB1; TMEM173; GPR37; FZD4; FZD5; BID; HM13; HSPD1; LYN; CDKN1A; YWHAE; VCL; PAX6; POU5F1; CLU; MAP1LC3C; PA2G4; UBE2M; UBE2N; CASP8; RALA; UQCRC1	255	255		regulation of ion transmembrane transporter activity	1.06678864649e-09	2.44565277763e-08	GO:0032412	b	5	81; 88; 150; 183; 287; 288; 444; 477; 481; 482; 652; 817; 857; 1482; 1612; 1742; 1756; 1813; 2273; 2281; 2946; 3270; 3306; 3755; 4208; 4318; 4644; 801; 4842; 4987; 5142; 5348; 5349; 5566; 5581; 5649; 6271; 6327; 6330; 6786; 6844; 7341; 7402; 7531; 7533; 9378; 9446; 9456; 9478; 9943; 10345; 10681; 338440; 10891; 79026; 84502; 89832; 81831; 57555; 53822; 53826; 53827; 54997; 50944; 22871; 23542; 56…	FXYD6; HSPA2; FXYD5; DMD; FXYD3; FXYD1; SUMO1; KCNG1; AGER; PPARGC1A; STIM1; JPH1; CABP1; OXSR1; WNK2; JPH4; AGT; SHANK1; OPRL1; NKX2-5; TRDN; CACNG8; UTRN; DLG4; MAPK8IP2; CALM1; AHNAK; GNB5; ASPH; ADRA2A; SCN2B; YWHAH; FHL1; RELN; GSTO1; HOMER1; PRKACA; CAV1; S100A1; DAPK1; YWHAE; NOS1; NLGN2; NLGN1; CAMK2D; PRKCE; ATP1B2; UBQLN1; ATP1B1; VAMP2; FXYD7; PDE4B; HRC; ANO9; ACTN2; BMP4; PCSK9; JPH2…	177	176		cellular response to unfolded protein	0.000396424517234	0.00400900277912	GO:0034620	b	5	440; 1200; 1639; 1965; 4000; 6745; 7094; 100506742; 90993; 135138	PACRG; TPP1; ASNS; TLN1; SSR1; CASP12; CREB3L1; LMNA; DCTN1; EIF2S1	129	128
striated muscle cell development	1.09456218426e-05	0.000129471069796	GO:0055002	b	5	58; 1482; 1756; 2626; 2876; 4000; 4628; 5156; 5308; 6926; 7139; 7168; 8837; 10529; 51176; 55384; 58529	MYH10; PDGFRA; ACTA1; DMD; NEBL; CFLAR; TPM1; GPX1; TBX3; TNNT2; MEG3; PITX2; GATA4; MYOZ1; LEF1; LMNA; NKX2-5	135	135		regulation of cellular biosynthetic process	1.70299009659e-09	3.84675410053e-08	GO:0031326	b	5	16; 19; 37; 54; 81; 87; 88; 94; 113; 133; 142; 150; 183; 186; 196; 306; 323; 329; 333; 341; 348; 351; 367; 378; 405; 444; 65981; 467; 476; 493; 545; 64395; 566; 573; 595; 596; 602; 605; 344167; 627; 641; 646; 648; 652; 653; 657; 658; 672; 675; 677; 688; 706; 708; 197320; 718; 799; 811; 814; 817; 857; 860; 862; 865; 890; 904; 920; 975; 983; 990; 1001; 1019; 1026; 1029; 1030; 1044; 1050; 1054; 1063…	SMARCC2; ERRFI1; MOV10; FHIT; HSPA5; SUMO1; CTC1; HSPA8; SOX1; CSRNP1; HIPK2; HIPK1; FZD5; SRSF10; AGT; SEMA4D; CDCA7L; NCBP1; LHX2; ZNF708; LHX6; CDC73; LHX8; PRNP; CAMK4; APBB2; MEIS3P1; SP110; IRAK1; ZFP62; LARP1; IGF1R; PRKAG2; ARID1A; SLC38A3; CAMK2D; POLR3GL; CRB2; SERP1; ABLIM1; ATF5; ABLIM3; GATA4; GATA2; ZNF672; CCND1; GRB10; PARP14; CHRD; ZNF678; AHR; PTEN; ENC1; ZNF778; MAF; ZSCAN10; C…	4121	4112		protein localization to bicellular tight junction	0.000446411012647	0.0044428524592	GO:1902396	b	5	81; 87	ACTN1; ACTN4	2	2
regulation of cell projection organization	1.20464062821e-05	0.000140484850727	GO:0031344	b	5	627; 1072; 1268; 1382; 1756; 1826; 2017; 2043; 2258; 2596; 3397; 4067; 5176; 5270; 5789; 5868; 5898; 6383; 6695; 6696; 7431; 7436; 7473; 8507; 10084; 10716; 10769; 375790; 83478; 150696; 85442; 23043; 56963; 26052; 125058; 64284; 64786; 65009	CTTN; DMD; VLDLR; EPHA4; TBR1; AGRN; TNIK; DNM3; DSCAM; BDNF; VIM; NDRG4; SERPINE2; RGMA; CNR1; GAP43; ARHGAP24; FGF13; LYN; KNDC1; RAB17; ENC1; PLK2; RAB5A; SERPINF1; PROM2; CFL1; CRABP2; WNT3; SDC2; PQBP1; ID1; PTPRD; SPP1; SPOCK1; TBC1D16; RALA; TBC1D15	483	483		regulation of ion transport	1.75057928106e-09	3.89694170392e-08	GO:0043269	b	5	81; 88; 150; 183; 186; 287; 288; 348; 444; 476; 477; 481; 482; 493; 567; 596; 652; 706; 777; 779; 781; 817; 857; 886; 967; 1141; 1183; 1188; 1230; 1272; 1408; 1482; 1499; 1535; 1612; 5743; 1742; 1756; 1808; 1813; 1861; 1906; 1908; 2149; 2182; 2273; 2281; 2697; 2771; 468; 2897; 2946; 3270; 3306; 3356; 3383; 3718; 3746; 3748; 3750; 3751; 3755; 3756; 3759; 3760; 3761; 3762; 3768; 3773; 3778; 3790; 3…	FXYD6; PTGS2; FXYD5; FXYD3; HSPA2; SUMO1; TSPAN13; AGER; PPARGC1A; JPH2; B2M; JPH1; PKP2; JPH4; NLGN2; AGT; CAV1; CACNA1I; DLG4; CALM1; FXYD1; PRNP; ADRA2A; PIK3CG; RELN; EDN1; EDN3; CACNA1S; TRPV2; WDR1; CAMK2D; ATP1B2; ATP1B1; PLA2R1; PIK3C2A; NKAIN4; CACNA2D1; ATP2B4; HRC; BMP4; SGK1; INPP5K; MYLK; ACSL4; F2R; VIP; UTRN; FKBP1B; KCNIP1; CHRFAM7A; MYO5A; NETO2; SLC8A1; DMD; TRPC4; WNK2; KCNJ12;…	585	583		negative regulation of cell proliferation	0.000458695625017	0.00449378370134	GO:0008285	b	5	1312; 1495; 1813; 2064; 2172; 2173; 2192; 2683; 2697; 3135; 3479; 3490; 5320; 5916; 6282; 6678; 7026; 7057; 7157; 8406; 9368; 9759; 10549; 55081; 23677; 26585; 53834	FGFRL1; HDAC4; PRDX4; HLA-G; FABP6; FABP7; GREM1; S100A11; FBLN1; THBS1; RARG; SLC9A3R1; NR2F2; SPARC; B4GALT1; SH3BP4; ERBB2; IGF1; IFT57; COMT; PLA2G2A; IGFBP7; CTNNA1; GJA1; TP53; DRD2; SRPX	634	632
cardiocyte differentiation	1.52173559378e-05	0.000174999593285	GO:0035051	b	5	1482; 2626; 3670; 4000; 4628; 5156; 5308; 5460; 22943; 6926; 7291; 10370; 10529; 144165; 64321	MYH10; PRICKLE1; PDGFRA; NEBL; TWIST1; ISL1; DKK1; TBX3; POU5F1; PITX2; CITED2; GATA4; SOX17; LMNA; NKX2-5	112	111		regulation of extent of cell growth	1.86889113694e-09	4.10088112334e-08	GO:0061387	b	5	348; 627; 1382; 1630; 1808; 1826; 2033; 2258; 2932; 3475; 3611; 3897; 4131; 4137; 6405; 6696; 6722; 7473; 7474; 8153; 8829; 9353; 9423; 9706; 10371; 10505; 10507; 11344; 7422; 57142; 57611; 51330; 51393; 55558; 23011; 23111; 23499; 56963; 91584; 343472; 29882; 22902	MACF1; ILK; L1CAM; SRF; BDNF; PLXNA4; SEMA4D; SEMA4F; RGMA; APOE; CRABP2; SPG20; TNFRSF12A; DCC; DSCAM; SLIT2; ANAPC2; FGF13; TRPV2; ULK2; MAP1B; DPYSL2; RTN4; RUFY3; VEGFA; IFRD1; EP300; NRP1; SEMA3A; RAB21; TWF2; BARHL2; SEMA3F; WNT3; NTN1; GSK3B; PLXNA3; RND2; SPP1; MAPT; WNT5A; ISLR2	79	79		regulation of cellular amine metabolic process	0.000470520793625	0.00453871596312	GO:0033238	b	5	1312; 5689; 5695; 5702; 5710; 5711; 11315; 1812	PSMD5; PSMD4; PARK7; COMT; DRD1; PSMB7; PSMC3; PSMB1	86	86
negative regulation of response to wounding	1.5747387244e-05	0.000178614200521	GO:1903035	b	5	302; 613; 2043; 2247; 2876; 3670; 5154; 5156; 5176; 5270; 5627; 6696; 7010; 7057; 9314; 10203; 90102; 91662	PDGFA; PDGFRA; ANXA2; CALCRL; ISL1; EPHA4; PROS1; KLF4; THBS1; GPX1; TEK; SERPINF1; SERPINE2; NLRP12; SPP1; PHLDB2; FGF2; BCR	154	153		vascular process in circulatory system	2.01524294507e-09	4.35973685019e-08	GO:0003018	b	5	29; 59; 133; 146; 150; 151; 183; 185; 186; 348; 477; 566; 613; 624; 857; 1373; 5743; 1889; 1906; 1908; 1909; 1910; 2053; 2149; 2296; 2303; 2697; 2729; 2876; 2982; 3156; 3162; 3274; 3352; 3356; 3383; 3778; 4842; 4846; 4886; 5025; 5139; 5286; 5592; 5604; 5742; 5795; 5797; 5997; 6376; 6464; 6546; 6640; 6915; 7432; 8850; 8985; 9353; 10266; 10800; 11156; 7422; 143282; 54795; 154796; 91807; 59342; 27345	ACTA2; PTGS2; EPHX2; PTPRJ; TBXA2R; PTP4A3; PTGS1; GCLC; KCNMA1; MAP2K1; ECE1; EDNRA; EDNRB; AGT; P2RX4; BCR; CAV1; APOE; AMOT; PRKG1; PLOD3; RAMP2; PDE3A; ADRA2A; ADRA2B; SCPEP1; GUCY1A3; FOXC2; HRH2; SLIT2; ICAM1; EDN1; HTR2A; EDN3; CYSLTR1; NOS1; SNTA1; NOS3; RGS2; MYLK3; KAT2B; CX3CL1; ABR; VEGFA; HMGCR; SHC1; ADM; PTPRM; KCNMB4; GJA1; BDKRB2; ADRA1D; NPY1R; HMOX1; PIK3C2A; AZU1; GPX1; F2R; V…	156	156		ERK1 and ERK2 cascade	0.000550034494427	0.00522532769706	GO:0070371	b	5	1512; 1813; 1950; 2047; 2064; 2192; 2335; 3479; 4282; 5159; 5320; 9368; 10419; 255743	CTSH; ERBB2; EPHB1; FN1; PDGFRB; SLC9A3R1; DRD2; MIF; PLA2G2A; NPNT; IGF1; FBLN1; PRMT5; EGF	237	237
regulation of cell-substrate adhesion	1.62732629166e-05	0.000182084617499	GO:0010810	b	5	94; 285; 780; 1756; 1946; 2651; 5590; 6281; 6422; 6695; 6696; 7010; 7057; 8322; 9723; 133584; 3037; 90102; 255743	EGFLAM; ACVRL1; DMD; GCNT2; SFRP1; EFNA5; DDR1; SEMA3E; TEK; NPNT; PRKCZ; SPP1; SPOCK1; FZD4; ANGPT2; S100A10; PHLDB2; THBS1; HAS2	168	168		positive regulation of cell death	2.28472007624e-09	4.87406949598e-08	GO:0010942	b	5	29; 133; 183; 186; 220; 274; 323; 348; 355; 388; 393; 467; 573; 580; 596; 598; 652; 658; 664; 666; 706; 708; 817; 836; 857; 1019; 1026; 1029; 1075; 1191; 1490; 1499; 1545; 1611; 1612; 1613; 1654; 5743; 1843; 1848; 1902; 2033; 2045; 2149; 2308; 2487; 468; 2810; 2908; 2923; 2932; 2934; 3156; 3275; 3301; 3329; 3336; 3399; 3491; 3624; 3625; 3635; 3725; 3776; 3778; 3939; 4067; 4088; 4170; 4208; 4293; …	BCL2L1; PTGS2; TGM2; PCSK9; HRK; DYNLL2; CASP8AP2; AGER; NQO1; BOK; AGT; CAV1; LTBR; MAP3K9; TRPS1; RARG; PEA15; ARHGEF6; GADD45B; NTRK1; APBB2; GADD45G; GNB2L1; INHBA; INHBB; MYC; ZNF268; ARHGEF12; CDKN2A; DDX3X; BARD1; PRMT2; CTSC; CD24; BMP4; HMGCR; PYCARD; PRKDC; STK17B; IP6K2; STK17A; DNAJA1; INPP5D; BCLAF1; ROBO1; MAGED1; UBD; TCF7L2; GSK3B; SFN; F2R; NET1; NFATC4; CDKN1A; RASSF2; SIRT1; NF…	609	607		positive regulation of cell death	0.000560448521148	0.00524479436954	GO:0010942	b	5	220; 301; 308; 388; 1495; 1512; 2002; 2308; 2683; 5916; 6647; 7057; 7157; 7164; 7314; 8406; 5740; 8878; 9368; 9459; 9759; 10059; 11315; 50650; 55081; 64393	CTSH; HDAC4; FOXO1; ALDH1A3; RARG; ARHGEF6; SLC9A3R1; ARHGEF3; THBS1; B4GALT1; ANXA1; ANXA5; IFT57; SOD1; PTGIS; TPD52L1; RHOB; CTNNA1; SQSTM1; TP53; ZMAT3; SRPX; ELK1; UBB; DNM1L; PARK7	609	607
sequence-specific DNA binding	1.83380970524e-05	0.000499713144677	GO:0043565	m	5	1108; 1482; 1749; 1999; 2118; 2119; 2296; 2494; 2626; 2908; 3212; 3216; 3329; 3428; 3670; 3725; 4005; 4436; 4791; 5013; 5080; 5307; 5308; 5460; 6096; 6496; 6659; 6772; 6899; 6913; 6926; 7020; 7026; 7030; 7849; 8531; 9096; 9112; 9314; 9355; 9421; 9603; 10716; 11016; 11063; 84159; 89884; 113835; 30062; 132625; 51142; 51176; 84619; 84891; 54807; 54811; 54993; 22803; 27287; 30812; 64061; 64321; 5326	ISL1; MSH2; TBR1; ZNF257; TBX3; VENTX; TBX1; HAND1; PITX2; ELF3; PITX1; LEF1; SOX4; NKX2-5; CHCHD2; LHX2; SOX30; LHX4; CHD4; STAT1; ZGPAT; TFAP2A; OTX1; RORB; SIX3; HSPD1; IFI16; KLF4; NR5A2; TFE3; TBX18; DLX5; NFKB2; ZSCAN2; MTA1; RAX; TBX15; NR3C1; TSPYL2; HOXB2; HOXB6; JUN; NR2F2; PAX6; POU5F1; SOX8; ZNF586; SOX17; GATA4; PAX8; ARID5B; ETV5; ETV4; LMO2; ZFP42; NFE2L3; YBX3; XRN2; PLAGL2; ZSCAN…	985	985		actin filament organization	2.40650012134e-09	5.02575279617e-08	GO:0007015	b	5	70; 81; 87; 88; 119; 395; 585; 596; 822; 1072; 1073; 1490; 1496; 1627; 1902; 2006; 2013; 2059; 2195; 2241; 2316; 2475; 2934; 3383; 134549; 4088; 4638; 4739; 5058; 5074; 5580; 5581; 5880; 55604; 6281; 6385; 6422; 6624; 6709; 6711; 6722; 6863; 7139; 7168; 7184; 7430; 7456; 7791; 23191; 55971; 8470; 8500; 8522; 8936; 9087; 9353; 9475; 9535; 9564; 9788; 9948; 10083; 10092; 10093; 10096; 10152; 10395;…	ADD2; ESPN; TMOD2; LRRC16A; RAPGEF3; PDCD10; S100A10; ZYX; GSN; MICAL1; MICAL3; TRPV4; SLIT2; ARHGEF15; WDR1; SFRP1; PYCARD; TWF2; LIMA1; INPP5K; MYLK; VILL; FAT1; PAK1; EVL; SPTAN1; ENAH; FMN1; HSP90B1; FMN2; DBN1; PDXP; ARHGAP6; PPM1E; TNNT2; NEBL; PPP1R9A; RUFY3; ARPC5; ARPC4; DSTN; PHLDB2; CAPG; BCAR1; SDC4; GMFG; BAIAP2; ACTR3; S1PR1; GAS7; ACTC1; SMAD3; SHROOM1; AP1AR; NEDD9; FRMD7; BAIAP2L…	320	319		regulation of protein complex disassembly	0.00059286252657	0.00540003774764	GO:0043244	b	5	830; 1072; 5962; 9948; 11034; 11075; 51474; 58526	CAPZA2; WDR1; STMN2; LIMA1; RDX; DSTN; CFL1; MID1IP1	89	89
cellular response to organic cyclic compound	1.86084325216e-05	0.000205437095038	GO:0071407	b	5	103; 199; 301; 477; 627; 836; 841; 842; 1316; 1545; 2494; 2562; 2566; 2908; 2946; 3157; 3326; 3397; 3670; 5142; 5176; 6096; 6422; 6647; 7026; 9314; 10211; 340061; 7040; 51176; 81035	TGFB1; GABRG2; BDNF; CASP9; TMEM173; CYP1B1; ADAR; RORB; NR2F2; HSP90AB1; KLF6; KLF4; NR5A2; ISL1; FLOT1; ANXA1; HMGCS1; NR3C1; SOD1; SERPINF1; LEF1; GABRB3; SFRP1; CASP3; GSTM2; CASP8; ID1; COLEC12; ATP1A2; PDE4B; AIF1	366	366		regulation of osteoblast differentiation	2.42126111274e-09	5.02575279617e-08	GO:0045667	b	5	652; 657; 658; 860; 1050; 1499; 2201; 2260; 2263; 2662; 2737; 2778; 3082; 3199; 3398; 3399; 3400; 3488; 3491; 3572; 3611; 3727; 4041; 4088; 4208; 4435; 4488; 4851; 4921; 5566; 5587; 6422; 6497; 6591; 6664; 7291; 7477; 8313; 8519; 8626; 8646; 9464; 9759; 9770; 10140; 10507; 8321; 115908; 23462; 56975; 57045; 255743	FAM20C; HDAC4; RASSF2; JUND; IL6ST; CTNNB1; BMPR1A; BMPR1B; HAND2; SKI; FZD1; NPNT; MEF2C; CEBPA; TOB1; AXIN2; TWSG1; SNAI2; SOX11; NOTCH1; GLI3; CITED1; HEY1; GDF10; IFITM1; CYR61; TP63; FBN2; SEMA4D; ILK; SFRP1; IGFBP5; HGF; SMAD3; FGFR2; MSX2; FGFR1; BMP4; GNAS; DDR2; ID4; LRP5; ID2; ID3; CTHRC1; RUNX2; TWIST1; CHRD; PRKACA; HOXA2; PRKD1; WNT7B	108	108		fibril organization	0.000594262527253	0.00540003774764	GO:0097435	b	5	1281; 1289; 2876; 11315	GPX1; COL3A1; PARK7; COL5A1	19	19
cellular response to lipid	1.8963606323e-05	0.000206603500466	GO:0071396	b	5	19; 31; 301; 477; 558; 842; 1374; 1646; 2494; 2908; 3055; 3157; 3670; 4067; 5142; 5176; 5578; 6096; 6422; 6772; 6899; 7026; 7436; 7473; 7479; 8322; 9314; 7040; 51176; 85363; 54997; 130497	CPT1A; VLDLR; TGFB1; ISL1; TBX1; TESC; AKR1C2; FZD4; STAT1; RORB; NR2F2; WNT8B; KLF4; AXL; LYN; NR5A2; ANXA1; HMGCS1; NR3C1; ACACA; PRKCA; OSR1; SERPINF1; HCK; LEF1; SFRP1; WNT3; CASP9; ATP1A2; ABCA1; PDE4B; TRIM5	384	384		epithelial cell migration	2.57950030057e-09	5.28281661557e-08	GO:0010631	b	5	94; 183; 186; 285; 306; 348; 411; 652; 1545; 5743; 1906; 1948; 2013; 2113; 2247; 2303; 2876; 3091; 3315; 3675; 3690; 3815; 4017; 4318; 4627; 4763; 4846; 4851; 5155; 5168; 5176; 5335; 5578; 5581; 5587; 5607; 5728; 5781; 5793; 5797; 5872; 6091; 6662; 6672; 6678; 6722; 6772; 6863; 7026; 7057; 7474; 7857; 8828; 8829; 9314; 9353; 9475; 9564; 9839; 10371; 10563; 1839; 11156; 11235; 7422; 3688; 7040; 30…	EFNB2; PTGS2; FOXP1; EVL; TGFB1; WNT5A; STRAP; ITGA3; ITGB3; HIF1A; ITGB1; PLCG1; NOS3; ROCK2; MAP2K5; PDCD10; GLIPR2; AGT; NRP1; BCAS3; SOX18; PTPRG; LOXL2; APOE; CYP1B1; STAT1; TAC1; MYH9; AGER; NR2F2; HBEGF; SPARC; ETS1; SLIT2; NF1; MACF1; EDN1; PLXND1; RAB13; HAS2; ATOH8; PDGFB; ANXA3; ACVRL1; SRF; PTP4A3; HSPB1; PRKCA; PRKCE; ANLN; ENPP2; KLF4; SCG2; ANGPT2; FERMT1; SERPINF1; PDPK1; DAB2IP; …	208	208		cellular response to ionizing radiation	0.000624544218464	0.00559413178539	GO:0071479	b	5	388; 1410; 2002; 4255; 5888; 7157	TP53; CRYAB; ELK1; RAD51; MGMT; RHOB	50	50
transcription, DNA-templated	1.92930858678e-05	0.000207463312968	GO:0006351	b	5	94; 306; 408; 627; 689; 847; 1030; 1108; 1191; 1316; 1382; 1479; 1482; 1488; 1545; 1602; 1749; 1756; 1893; 1999; 2118; 2119; 2247; 2296; 2494; 2535; 2626; 2810; 2908; 2936; 3006; 3038; 3055; 3149; 3212; 3216; 3309; 3397; 3398; 3400; 3428; 3481; 3638; 3670; 3725; 4005; 4100; 4791; 4921; 5013; 5036; 5052; 5080; 5307; 5308; 5460; 5590; 5591; 5901; 5929; 6045; 6096; 6197; 6322; 6422; 6446; 6496; 2294…	HIF3A; GSR; HSPA5; ISL1; PAX8; BDNF; SOX17; TMEM173; NKX2-5; LHX2; GDF3; LHX4; RAN; RORB; SIX3; ZFP42; ZNF471; TARDBP; COMMD7; RAX; CDKN2B; ZNF208; LEFTY1; BAMBI; MEG3; GATA4; PA2G4; ZNF788; ZNF257; PHB; PQBP1; RBBP5; SFN; GALR2; XRN2; PLAGL2; ZSCAN10; CTBP2; RNF2; LMO2; YBX3; TRIM38; DMD; VLDLR; ZNF75D; ANXA3; KHDRBS3; VENTX; ZNF597; ZSCAN2; XPO1; DDX58; CHD4; ZGPAT; ASXL1; OTX1; MED12L; NR5A2; …	3641	3632		regulation of gene expression	2.63450010308e-09	5.32446336622e-08	GO:0010468	b	5	16; 59; 70; 72; 94; 142; 183; 186; 196; 287; 288; 306; 321; 323; 329; 348; 351; 367; 378; 405; 444; 65981; 467; 481; 493; 64395; 566; 573; 580; 585; 595; 596; 602; 605; 344167; 627; 629; 641; 646; 648; 652; 653; 657; 658; 672; 675; 677; 688; 708; 710; 197320; 717; 718; 727; 730; 799; 811; 814; 817; 857; 860; 862; 865; 890; 904; 960; 966; 975; 983; 990; 1001; 1019; 1026; 1029; 1030; 1044; 1050; 10…	SMARCC2; HIF3A; MOV10; FHIT; HSPA5; SUMO1; HSPA8; SOX1; CSRNP1; HIPK2; HIPK1; FZD5; SRSF10; PDCD10; AGT; SEMA4D; CDCA7L; NCBP1; LHX2; ZNF708; LHX6; CDC73; LHX8; PIK3CB; PIK3CD; CAMK4; APBB2; MEIS3P1; SP110; IRAK1; ZFP62; DHX9; IGF1R; ARID1A; SLC38A3; CAMK2D; POLR3GL; CRB2; SERP1; ABLIM1; ATF5; ABLIM3; GATA4; GATA2; ZNF672; CCND1; PARP14; ZNF883; ZNF678; AHR; PTEN; ENC1; ZNF778; MAF; ZSCAN10; CTBP…	4138	4128		regulation of actin polymerization or depolymerization	0.000647555509706	0.00571855358571	GO:0008064	b	5	830; 1072; 2006; 5216; 5962; 7114; 9948; 11034; 51466; 51474; 56907	CAPZA2; ELN; WDR1; DSTN; TMSB4X; LIMA1; SPIRE1; RDX; PFN1; CFL1; EVL	161	161
negative regulation of response to external stimulus	2.05435099842e-05	0.000218077259833	GO:0032102	b	5	199; 285; 302; 613; 727; 2043; 2247; 2876; 3670; 5154; 5156; 5176; 5270; 5627; 6696; 7010; 7057; 7473; 9314; 10203; 10475; 79148; 90102; 91662	PDGFRA; TRIM38; ISL1; EPHA4; PROS1; NLRP12; SERPINE2; TEK; THBS1; KLF4; BCR; ANGPT2; C5; PDGFA; ANXA2; CALCRL; SERPINF1; MMP28; PHLDB2; FGF2; WNT3; GPX1; SPP1; AIF1	250	249		regulation of transmembrane receptor protein serine/threonine kinase signaling pathway	3.78700258326e-09	7.55433242583e-08	GO:0090092	b	5	94; 142; 652; 653; 657; 857; 858; 1030; 2122; 2200; 2201; 2626; 2660; 2662; 2719; 3175; 3309; 3491; 3611; 3624; 3625; 3675; 4052; 4088; 4091; 135228; 4435; 4487; 4488; 93649; 4851; 5654; 6422; 6497; 6498; 22943; 6664; 6934; 6935; 7021; 7043; 7057; 7474; 7546; 8425; 8516; 8646; 9110; 9480; 9518; 9863; 10140; 10220; 10370; 23645; 11030; 51496; 7040; 375616; 8321; 83891; 116844; 51339; 51377; 51592;…	HSPA5; DACT2; HIPK2; CAV2; CAV1; SPG20; SYNJ2BP; STRAP; INHBA; INHBB; MAGI2; MTMR4; SMAD6; CDKN2B; BMP8A; CRB2; BAMBI; GATA4; BMP5; BMP4; TCF7L2; ITGA8; TRIM33; ITGA3; SKI; PEG10; SMURF1; NPNT; TWSG1; SOX11; THBS1; ZIC2; GDF15; RGMA; GDF11; GDF10; SIRT1; ACVRL1; PARP1; MSTN; ZEB1; RBPMS; KCP; WNT5A; SNX25; ONECUT2; ONECUT1; ILK; SMAD3; DACT1; HTRA1; HTRA3; FZD1; MECOM; CITED2; CITED1; CHRDL1; UCH…	216	216		programmed cell death in response to reactive oxygen species	0.000717806617141	0.00625089929094	GO:0097468	b	5	3082; 10808; 11315	HGF; PARK7; HSPH1	9	9
carboxylic acid metabolic process	2.5471908226e-05	0.000266971392546	GO:0019752	b	5	31; 38; 50; 301; 471; 501; 790; 1268; 1312; 1374; 1376; 1382; 1431; 1545; 5719; 1646; 1727; 1738; 1892; 2182; 2271; 2494; 2593; 2597; 2876; 3028; 3033; 55753; 3295; 3420; 3638; 4199; 5162; 5209; 5213; 5446; 5708; 5711; 5718; 5973; 6482; 7291; 7849; 8140; 8801; 9227; 9446; 9965; 10157; 10630; 10965; 11112; 122970; 51094; 51449; 84842; 58526; 23530; 25902; 29785; 29920; 64220	CPT1A; HSD17B10; GAMT; CYB5R3; PSMD5; INSIG1; GAPDH; PSMD2; HIBADH; ME1; ACSL4; FH; PYCR2; AKR1C2; CAD; CNR1; IDH3B; CYP1B1; CRABP2; ADIPOR1; TWIST1; HPDL; CPT2; FGF19; PDPN; ACAT1; PFKM; RENBP; NR5A2; STRA6; AASS; LRAT; PDHB; OGDHL; HSD17B4; MID1IP1; ANXA1; ST3GAL1; SLC7A5; ACACA; DLD; PCYOX1; COMT; SUCLG2; GSTO1; ALDH7A1; CS; PON3; ACOT4; ACO2; ACOT2; PAX8; HADH; ATIC; PFKFB3; MTHFD1L; PSMD13; …	976	975		cognition	8.61318855893e-09	1.69313238428e-07	GO:0050890	b	5	107; 114; 351; 477; 478; 585; 627; 777; 814; 836; 1141; 1312; 1501; 1622; 5743; 1742; 1813; 1956; 2033; 2048; 2237; 2258; 2534; 2760; 2778; 3091; 3156; 3274; 3356; 3675; 3725; 3776; 3815; 4208; 4763; 4891; 4914; 5176; 5577; 5621; 5649; 5664; 5728; 5742; 5764; 5803; 6310; 6446; 6484; 6509; 6616; 6722; 6863; 7416; 7432; 7436; 7832; 23191; 8516; 8850; 9369; 9378; 9379; 9610; 9980; 10152; 10396; 1063…	PTGS2; PTGS1; TMOD2; PLK2; JPH4; BDNF; CHRFAM7A; DLG4; LHX8; PRNP; CACNA1E; RELN; HTR2A; SHC3; STRA6; HMGCR; DBI; SNAP25; ADCY1; APP; GM2A; ADCY8; NRXN2; NRXN1; KIT; PTEN; VIP; MAGT1; ITGA8; VLDLR; NRXN3; ITGA3; KAT2B; HIF1A; CRTC1; FEN1; NDRG4; PTN; PPP1R1B; SLC11A2; CHD7; JUN; HRH2; NF1; EPHB2; PLCB1; SLC24A2; CUX2; SGK1; GNAS; DOPEY2; MEF2C; ATXN1; FOXP2; CAMK4; PRKAR2B; CTNND2; VDAC1; SOBP; B…	247	246		carboxylic acid biosynthetic process	0.00074707412273	0.00641665034181	GO:0046394	b	5	31; 220; 223; 301; 440; 445; 1634; 2628; 4282; 7358; 5740; 9446; 11315; 51144; 58526; 60481	ANXA1; DCN; HSD17B12; GSTO1; ACACA; UGDH; PARK7; ASNS; PTGIS; MIF; GATM; ELOVL5; ALDH9A1; ASS1; MID1IP1; ALDH1A3	302	302
regulation of striated muscle tissue development	3.03927138787e-05	0.000314564588645	GO:0016202	b	5	627; 1482; 2247; 2626; 22943; 6899; 7291; 8531; 10211; 144165; 7040; 51176; 55384; 64321	PRICKLE1; FGF2; TGFB1; TWIST1; DKK1; TBX1; MEG3; FLOT1; BDNF; SOX17; LEF1; GATA4; YBX3; NKX2-5	104	104		regulation of organ morphogenesis	8.70816786183e-09	1.69313238428e-07	GO:2000027	b	5	183; 186; 367; 596; 627; 652; 657; 860; 1101; 1499; 1906; 2118; 2119; 2138; 2260; 2263; 2296; 2303; 2535; 3082; 3249; 3670; 3976; 4300; 4435; 4487; 4609; 4781; 4804; 4851; 4920; 5076; 5154; 5371; 5469; 5764; 6422; 6495; 22943; 6591; 6662; 6772; 6899; 6909; 7020; 7128; 7291; 7474; 7494; 7849; 9464; 9500; 9620; 9863; 9968; 10252; 10370; 10409; 7422; 7040; 8321; 115908; 51339; 51804; 54880; 55366; 2…	FOXP2; TGFB1; LIF; CHAD; LGR4; ISL1; TBX2; CTNNB1; BMPR1A; PAX8; MED1; NGFR; HAND2; BDNF; AGT; DACT1; XBP1; PTN; FZD2; STAT1; CITED2; SNAI2; SIX1; SULF1; MLLT3; MED12; MAGI2; CTHRC1; EDN1; MSX1; CITED1; EYA1; PDGFA; TWIST1; CELSR1; FZD1; SALL1; SFRP1; SOX17; ROR2; SIX4; PML; AR; VEGFA; HPN; BCOR; PAX2; HGF; FGFR2; MYC; FGFR1; NFIB; BMP4; ETV5; ETV4; TBX1; MAGED1; NOTCH1; TNFAIP3; DKK1; RUNX2; TFA…	167	167		protein phosphatase binding	0.000806043261601	0.0145087787088	GO:0019903	m	5	2064; 2308; 5507; 6647; 7157; 8546; 8660; 8826; 1812	ERBB2; AP3B1; TP53; SOD1; IRS2; DRD1; FOXO1; PPP1R3C; IQGAP1	116	116
epithelial cell migration	3.36649683332e-05	0.000344130787406	GO:0010631	b	5	94; 285; 306; 1545; 2247; 2876; 3397; 4627; 5176; 5578; 5646; 6772; 7010; 7026; 7057; 7857; 9314; 9839; 7040; 3037; 55612	TGFB1; ANXA3; ACVRL1; CYP1B1; STAT1; PRKCA; THBS1; MYH9; SCG2; ID1; GPX1; PRSS3; TEK; SERPINF1; ANGPT2; FERMT1; NR2F2; KLF4; FGF2; HAS2; ZEB2	208	208		protein kinase binding	9.29523542134e-09	5.8374078446e-07	GO:0019901	m	5	59; 94; 120; 142; 150; 160; 285; 287; 476; 595; 598; 708; 857; 858; 890; 894; 904; 920; 993; 994; 1000; 1029; 1030; 1407; 1408; 1464; 1641; 1759; 1808; 1832; 1845; 1938; 1994; 2013; 2033; 2181; 2241; 2316; 2626; 2810; 2869; 2886; 2932; 3091; 3315; 3476; 3611; 3667; 3685; 3756; 3987; 4088; 4137; 4436; 4478; 4659; 4753; 801; 5074; 5080; 5111; 5159; 5223; 5318; 5332; 5335; 5422; 5566; 5569; 5577; 55…	BCL2L1; ERRFI1; ADD3; PRKAG2; GLRX3; PKP2; CCNT1; CAV2; TMEM173; CAV1; CALM1; GRK5; ADRA2A; GNB2L1; KIF13B; DCX; SV2A; TRPV4; RELA; CDH2; CDKN2B; CDKN2A; VRK1; SHC1; VRK2; TRIM22; CD24; RNF138; TNIP1; GATA4; SOCS5; TWF2; BRSK2; CSPG4; CCND1; ACSL3; PTPN11; CCND2; PKIA; TCF7L2; PTPN14; SFN; PTEN; PRKAR2B; GRB7; ELMO2; CCNK; ACTA2; ELAVL1; FBXO7; GAB2; KAT2B; HIF1A; IRS1; PDCD10; DNM1; DPYSL2; GSK3…	510	509		positive regulation of cell cycle	0.000829814712505	0.00703099763163	GO:0045787	b	5	301; 440; 896; 1813; 1950; 3479; 201161; 5159; 5689; 5695; 5702; 5710; 5711; 5962; 7157; 7314	ANXA1; PDGFRB; IGF1; TP53; PSMD5; PSMD4; CCND3; DRD2; ASNS; RDX; UBB; PSMB7; CENPV; PSMC3; EGF; PSMB1	305	305
skeletal muscle organ development	3.67279898528e-05	0.000366426814827	GO:0060538	b	5	58; 1756; 2876; 5307; 5308; 22943; 6899; 7026; 7291; 8531; 8837; 10211; 10370; 79784; 7040; 55384; 30812; 64220; 64321	TGFB1; ACTA1; DMD; MYH14; CFLAR; TWIST1; STRA6; SOX17; DKK1; GPX1; NR2F2; SOX8; TBX1; MEG3; FLOT1; PITX2; CITED2; PITX1; YBX3	178	178		apoptotic signaling pathway	1.00377011922e-08	1.9272386289e-07	GO:0097190	b	5	29; 183; 186; 309; 355; 367; 393; 467; 487; 596; 598; 599; 602; 624; 653; 658; 664; 666; 672; 675; 836; 837; 857; 960; 970; 972; 1026; 1075; 1191; 1396; 1491; 1499; 1545; 1611; 1612; 1613; 1630; 1654; 2033; 2138; 2260; 2272; 2395; 2534; 2729; 468; 2810; 2876; 2923; 2932; 2934; 2956; 3070; 3082; 3091; 3162; 3315; 3383; 3428; 3476; 3624; 3625; 3685; 3708; 3725; 3856; 3958; 4088; 4137; 4170; 4254; 4…	BCL2L1; BCL2L2; FHIT; DYNLL2; MEIS3; CASP8AP2; SCG2; HIPK2; HIPK1; BOK; KIAA0141; IKBKE; PDCD10; AGT; MLLT11; CAV1; LTBR; SNAI1; TRPS1; HYOU1; ARHGEF6; DCC; GNB2L1; INHBA; INHBB; PERP; RELA; BRCA1; ARHGEF12; BRCA2; DDX3X; CTSC; CREB3; CD24; SFRP1; HRK; OPA1; SNAI2; KITLG; PRKDC; FGFR1; BMP5; BCLAF1; EYA1; TCF7L2; GSK3B; SFN; PTEN; NET1; MAGED1; CHAC1; NFATC4; ATP2A1; CDKN1A; USP28; SIRT1; HIF1A; …	623	621		intracellular protein transport	0.000849003203798	0.00709766678376	GO:0006886	b	5	302; 388; 1211; 1434; 1513; 1601; 1896; 1950; 2040; 3479; 3875; 3921; 4000; 5052; 5476; 5695; 5869; 6133; 6159; 6175; 6201; 6447; 6745; 6890; 7157; 7307; 8546; 9341; 9368; 10791; 11315; 728489; 51429; 1812; 54469; 22818; 25873; 26585	TAP1; DNLZ; RPL9; SCG5; RPLP0; PRDX1; RPS7; STOM; ANXA2; CLTA; DAB2; EGF; AP3B1; RPL29; U2AF1; SLC9A3R1; SNX9; GREM1; COPZ1; CTSK; RAB5B; CTSA; RHOB; LMNA; VAMP5; VAMP3; EDA; TP53; RPSA; ZFAND6; RPL36; DRD1; SSR1; IGF1; PSMB7; CSE1L; PARK7; KRT18	1048	1047
negative regulation of cell growth	3.67311903752e-05	0.000366426814827	GO:0030308	b	5	94; 684; 1026; 2258; 2487; 4879; 5270; 6422; 6696; 7473; 7040; 51094; 23677; 56963; 64061; 5245; 64321	TGFB1; ACVRL1; TSPYL2; ADIPOR1; FRZB; PHB; CDKN1A; SOX17; SH3BP4; WNT3; SFRP1; SPP1; BST2; FGF13; NPPB; SERPINE2; RGMA	148	148		collagen metabolic process	1.15977964283e-08	2.19928584123e-07	GO:0032963	b	5	652; 131873; 1277; 1278; 1281; 1282; 1284; 1288; 1289; 1290; 1291; 1292; 1293; 1294; 1295; 1296; 1298; 1299; 1302; 1303; 1305; 1306; 1307; 1490; 1508; 1513; 2033; 2149; 3066; 3091; 4239; 4313; 4318; 4319; 4320; 4322; 4323; 4324; 4325; 5159; 7043; 1310; 8751; 9697; 9902; 3688; 7040; 80781; 84570; 114757; 50509; 54206; 91522; 177	MMP14; MMP15; MMP16; HDAC2; MMP10; MMP11; COL11A2; MMP13; TGFB1; HIF1A; MFAP4; ADAM15; COL3A1; COL23A1; MRC2; CYGB; AGER; TRAM2; TGFB3; PDGFRB; ITGB1; COL8A2; COL8A1; CTSK; COL25A1; COL18A1; CTSB; MMP9; COL9A2; COL9A3; COL19A1; COL5A2; COL4A6; COL5A1; COL4A2; COL4A1; COL16A1; EP300; COL15A1; BMP4; ERRFI1; COL7A1; COL5A3; F2R; CTGF; COL13A1; COL1A2; COL1A1; COL6A1; COL6A3; COL6A2; MMP2; COL12A1; C…	118	118		negative regulation of response to external stimulus	0.000891855331114	0.00723192460433	GO:0032102	b	5	302; 308; 1813; 2173; 2294; 2697; 2876; 5627; 7057; 7157; 5740; 8870; 1812; 26585	GJA1; ANXA2; ANXA5; PROS1; DRD2; PTGIS; THBS1; GPX1; FABP7; GREM1; FOXF1; DRD1; TP53; IER3	250	249
ribose phosphate biosynthetic process	3.72937922429e-05	0.000367600997979	GO:0046390	b	5	19; 31; 114; 133; 272; 471; 498; 506; 790; 799; 2696; 2771; 3614; 4879; 5578; 5836; 6019; 7077; 8811; 9061; 9568; 10203; 54963; 7040; 50808	TGFB1; TIMP2; AMPD3; RLN2; ATP5B; GABBR2; GNAI2; GIPR; CAD; PAPSS1; ATP5A1; IMPDH1; NPPB; ACACA; CALCRL; PRKCA; ADM; ATIC; UCKL1; AK3; PYGL; CALCR; ADCY8; GALR2; ABCA1	276	275		negative regulation of cellular response to growth factor stimulus	2.0474829909e-08	3.83528521223e-07	GO:0090288	b	5	183; 186; 857; 858; 2122; 2200; 2201; 2817; 3175; 3309; 4052; 4088; 4091; 135228; 4804; 4851; 5654; 5770; 6422; 6497; 6498; 22943; 6934; 7043; 7057; 7474; 7498; 8573; 8646; 9110; 9353; 9480; 10140; 10252; 10253; 10563; 23645; 11061; 51496; 7040; 81792; 8321; 83891; 51377; 51592; 25805; 153090; 23089; 23111; 23213; 23411; 57045; 94031; 28996; 91851; 57154; 390598; 5170; 11171	TGFB1; TGFB3; HIPK2; HSPA5; TRIM33; ONECUT2; ONECUT1; SMAD3; SPRY2; SPRY1; ADAMTS12; NGFR; STRAP; AGT; SKI; HTRA1; PEG10; CAV1; SMURF1; FZD1; TOB1; SPG20; MECOM; CAV2; XDH; CASK; THBS1; HTRA3; SLIT2; SULF1; CHRDL1; MTMR4; SMAD6; SIRT1; LTBP1; DAB2IP; FBN2; FBN1; GPC1; BAMBI; CXCL13; SKIL; PDPK1; UCHL5; PTPN1; SFRP1; CTDSPL2; LECT1; CD109; TWSG1; NOTCH1; TCF7L2; DKK1; PPP1R15A; CHRD; AGTR2; WNT5A;…	135	135		regulation of protein metabolic process	0.000896635369555	0.00723192460433	GO:0051246	b	5	12; 302; 629; 831; 871; 896; 1293; 1410; 1435; 1512; 1601; 1813; 1950; 1965; 2047; 2064; 2192; 2308; 2335; 2697; 2876; 3009; 3075; 3082; 3479; 4255; 4282; 4323; 4752; 4921; 5045; 5052; 5118; 5159; 5320; 5627; 5689; 5695; 5702; 5710; 5711; 5888; 5962; 5997; 5999; 6385; 6647; 7026; 7057; 7076; 7157; 7164; 7314; 6830; 8665; 8826; 8870; 8878; 9134; 9368; 9388; 9759; 10419; 10808; 10935; 11315; 51562;…	MMP14; ERBB2; AUTS2; HDAC4; TIMP1; PDGFRB; PSMD5; CFB; PRDX3; TPD52L1; CRYAB; UBB; PRDX1; MIF; FOXO1; ANXA2; DAB2; FBLN1; THBS1; EIF2S1; EGF; FURIN; IQGAP1; SERPINA3; NEK3; MBIP; CCNE2; DRD1; SLC9A3R1; EIF3F; NR2F2; RGS4; CAST; RGS2; PSMD4; PCOLCE; PSMC3; SNX9; GREM1; CTSH; EPHB1; RAD51; LIPG; SOD1; PROS1; RDX; PRMT5; PLA2G2A; SQSTM1; TIPARP; MGMT; HGF; SUPT6H; COL6A3; HIST1H1B; HSPH1; GJA1; TP53…	2498	2490
regulation of muscle organ development	3.77368174254e-05	0.000367600997979	GO:0048634	b	5	627; 1482; 2247; 2626; 22943; 6899; 7291; 8531; 10211; 144165; 7040; 51176; 55384; 64321	PRICKLE1; FGF2; TGFB1; TWIST1; DKK1; TBX1; MEG3; FLOT1; BDNF; SOX17; LEF1; GATA4; YBX3; NKX2-5	106	106		eye morphogenesis	2.35236489934e-08	4.30037844359e-07	GO:0048592	b	5	220; 585; 596; 627; 652; 1289; 1290; 1295; 1296; 1499; 1826; 2047; 2048; 2200; 2201; 2202; 2295; 2737; 4040; 4041; 4124; 4211; 4647; 4763; 5076; 5080; 5308; 5764; 5797; 5818; 5915; 5916; 6015; 6496; 6497; 6656; 6662; 6664; 6909; 6935; 7020; 7021; 7291; 7474; 7855; 8289; 8412; 8842; 121643; 10220; 10370; 338917; 7422; 24147; 204851; 84465; 120114; 55764; 4308; 25945; 4237; 28996; 64220	FJX1; MEGF11; CTNNB1; HIPK2; HIPK1; SOX9; MFAP2; PITX2; DSCAM; BDNF; SOX1; SKI; ALDH1A3; PTN; RARB; FZD5; RARG; TFAP2A; SOX11; TFAP2B; MEIS1; SIX3; PVRL1; GLI3; PVRL3; FOXF2; VSX2; CITED2; IFT122; TRPM1; GDF11; EPHB2; COL8A2; COL8A1; EPHB1; NF1; EFEMP1; STRA6; FBN2; MAN2A1; FBN1; COL5A2; COL5A1; VEGFA; PROM1; PAX2; FOXN4; ZEB1; WNT5A; BCAR3; TBX2; BMP4; LRP6; LRP5; ARID1A; BBS4; RING1; FAT3; TWIS…	148	148		regulation of intracellular signal transduction	0.000899665261783	0.00723192460433	GO:1902531	b	5	81; 388; 395; 396; 558; 1281; 1435; 1813; 1896; 1950; 2047; 2064; 2192; 2308; 2335; 2697; 2876; 3082; 3479; 3956; 4282; 5034; 5052; 5159; 5320; 5962; 5997; 5999; 6275; 6647; 7057; 7157; 7164; 7314; 8878; 9368; 9459; 10059; 10156; 10419; 10808; 11315; 51562; 50650; 90993; 54469; 23677; 57568; 255743; 26585	PDGFRB; PRDX1; MIF; SH3BP4; RASA4; FOXO1; IGF1; COL3A1; FBLN1; THBS1; ARHGAP6; AXL; NPNT; HSPH1; MBIP; ARHGEF6; SLC9A3R1; ARHGEF3; EGF; RGS4; ZFAND6; RGS2; ARHGDIA; S100A4; SIPA1L2; GREM1; ERBB2; EPHB1; SOD1; P4HB; RDX; PRMT5; PLA2G2A; SQSTM1; TPD52L1; HGF; RHOB; LGALS1; GJA1; EDA; TP53; FN1; ACTN4; DRD2; CSF1; GPX1; CREB3L1; UBB; DNM1L; PARK7	1502	1500
neural crest cell migration	4.20295595727e-05	0.000395459946889	GO:0001755	b	5	1072; 3670; 5308; 6899; 7291; 9965; 51176; 30812	TWIST1; ISL1; SOX8; FGF19; TBX1; CFL1; PITX2; LEF1	36	36		hindlimb morphogenesis	2.36176345833e-08	4.30037844359e-07	GO:0035137	b	5	652; 657; 1499; 2122; 2719; 60529; 2778; 3236; 4322; 4487; 4488; 4851; 5307; 5308; 5469; 5915; 5916; 6926; 7021; 7291; 7473; 6299; 27164; 130497; 55636	MMP13; CTNNB1; TBX3; MED1; PITX2; PITX1; RARB; RARG; TWIST1; TFAP2B; ALX4; MSX1; MSX2; OSR1; GPC3; SALL1; SALL3; BMP4; CHD7; GNAS; WNT3; NOTCH1; HOXD10; BMPR1A; MECOM	39	39		glial cell differentiation	0.00101454810523	0.00805217293646	GO:0010001	b	5	2064; 2250; 3479; 3908; 6647; 7431; 9948; 10215; 10419; 1812; 30812	ERBB2; LAMA2; IGF1; WDR1; SOD1; VIM; SOX8; DRD1; FGF5; PRMT5; OLIG2	170	170
regulation of gastrulation	4.20295595727e-05	0.000395459946889	GO:0010470	b	5	1289; 1290; 1605; 22943; 9314; 90102; 64321; 130497	OSR1; KLF4; DKK1; COL5A2; COL5A1; DAG1; PHLDB2; SOX17	36	36		regulation of epithelial cell differentiation	2.37976671683e-08	4.30037844359e-07	GO:0030856	b	5	94; 595; 596; 652; 857; 1030; 1499; 1903; 2116; 2487; 2767; 2810; 2932; 3976; 4097; 135228; 4254; 4435; 4488; 4851; 5076; 5080; 5469; 5618; 6009; 6662; 6772; 6776; 6926; 6935; 7498; 7849; 8626; 8842; 9294; 9475; 9555; 9839; 10413; 10626; 7422; 79633; 80070; 84913; 360; 54206; 55506; 23764; 56999; 6299; 27086; 100133941; 28514; 130497	ERRFI1; LIF; FOXP1; TRIM16; H2AFY2; H2AFY; CTNNB1; TBX3; PAX8; MED1; ETV2; MAFF; MAFG; TP63; STAT1; S1PR3; S1PR2; ADAMTS9; XDH; YAP1; MSX2; CAV1; ATOH8; CDKN2B; ACVRL1; AQP3; FRZB; FAT4; OSR1; CD24; DLL1; PAX6; VEGFA; PROM1; PAX2; ADAMTS20; KITLG; ZEB1; CITED1; ZEB2; BMP4; CCND1; CD109; NOTCH1; ROCK2; GSK3B; SFN; PRLR; STAT5A; SOX9; GNA11; SALL1; RHEB; BCL2	120	120		chondrocyte differentiation	0.00104835732063	0.00821650050044	GO:0002062	b	5	871; 1301; 3339; 5916; 81792; 85301; 54360; 26585	GREM1; COL11A1; RARG; HSPG2; COL27A1; ADAMTS12; CYTL1; SERPINH1	98	97
embryonic eye morphogenesis	4.20295595727e-05	0.000395459946889	GO:0048048	b	5	2201; 5080; 6496; 7020; 7291; 7855; 10370; 64220	FZD5; TFAP2A; STRA6; FBN2; SIX3; TWIST1; PAX6; CITED2	36	36		odontogenesis of dentin-containing tooth	3.15822390625e-08	5.6407347907e-07	GO:0042475	b	5	133; 652; 657; 860; 1147; 1441; 1499; 1745; 1896; 2296; 2736; 2737; 3065; 3066; 3714; 3911; 4040; 4487; 4488; 4782; 4804; 5156; 5308; 5465; 5654; 5818; 6786; 6899; 6934; 7189; 7477; 8626; 9421; 9464; 10018; 51176; 431707; 56975; 159296; 64919; 29123; 64065	HDAC1; STIM1; PDGFRA; HDAC2; BCL11B; CTNNB1; BMPR1A; TBX1; NGFR; HAND2; PITX2; NKX2-3; HTRA1; ANKRD11; PVRL1; BCL2L11; LHX8; GLI2; GLI3; PERP; JAG2; MSX1; MSX2; DLX1; LAMA5; TRAF6; TP63; HAND1; CHUK; EDA; CSF3R; PPARA; LEF1; ADM; NFIC; BMP4; LRP6; FAM20C; TCF7L2; RUNX2; FOXC1; WNT7B	85	85		mitophagy	0.00117503387992	0.00907405150417	GO:0000422	b	5	308; 1513; 1965; 2040; 4741; 5352; 7157; 7307; 8878; 10059; 11315; 55163	SQSTM1; CTSK; ANXA5; STOM; NEFM; PARK7; U2AF1; PLOD2; PNPO; DNM1L; TP53; EIF2S1	200	200
cellular response to retinoic acid	4.41894089372e-05	0.000411110456179	GO:0071300	b	5	19; 4067; 5176; 6096; 6899; 7473; 7479; 8322; 9314; 54997; 130497	FZD4; WNT3; RORB; TESC; WNT8B; TBX1; SERPINF1; ABCA1; OSR1; LYN; KLF4	69	69		axon extension	3.30449517443e-08	5.83414320451e-07	GO:0048675	b	5	348; 627; 1641; 1808; 1826; 2033; 2932; 3475; 3611; 3897; 4131; 4137; 6405; 6585; 6722; 7414; 7473; 7474; 23191; 8828; 8829; 9201; 9353; 9355; 9423; 9706; 10371; 10505; 11344; 7422; 3688; 57142; 57611; 51330; 51393; 55558; 23011; 23499; 91584; 343472; 29882; 65059; 22902	ITGB1; CYFIP1; MACF1; DCLK1; ILK; L1CAM; ANAPC2; SRF; BDNF; PLXNA4; TNFRSF12A; SEMA4F; LHX2; APOE; DSCAM; RAPH1; SLIT2; DCX; TRPV2; ULK2; MAP1B; DPYSL2; SLIT1; RTN4; RUFY3; VCL; VEGFA; IFRD1; EP300; NRP1; NRP2; SEMA3A; RAB21; TWF2; BARHL2; SEMA3F; WNT3; NTN1; GSK3B; PLXNA3; MAPT; WNT5A; ISLR2	88	88		negative regulation of nervous system development	0.00118671805956	0.00907405150417	GO:0051961	b	5	396; 1281; 1495; 1809; 3956; 7157; 7431; 10215; 10498; 11075; 57142; 28514; 30812	TP53; DPYSL3; STMN2; RTN4; CARM1; VIM; DLL1; SOX8; ARHGDIA; COL3A1; LGALS1; OLIG2; CTNNA1	228	228
regulation of Wnt signaling pathway	4.70949681474e-05	0.000433273706956	GO:0030111	b	5	1482; 5719; 1749; 2487; 2535; 3670; 5460; 5708; 5711; 5718; 6422; 6496; 22943; 6659; 7473; 7479; 7855; 9096; 144165; 79971; 115908; 51176; 51339; 25805; 25937; 64321	PSMD5; ISL1; WLS; PSMD2; PSMD12; DACT1; SOX4; NKX2-5; PRICKLE1; FZD2; FZD5; SIX3; WNT8B; TBX18; DLX5; FRZB; SOX17; BAMBI; POU5F1; LEF1; SFRP1; WNT3; PSMD13; DKK1; WWTR1; CTHRC1	297	296		chondrocyte differentiation	3.58660831533e-08	6.26026178676e-07	GO:0002062	b	5	94; 652; 657; 658; 860; 1302; 1490; 1499; 2202; 2260; 2736; 2737; 3339; 4017; 4088; 4094; 4208; 4488; 4781; 5578; 5745; 5915; 5916; 5970; 6591; 6660; 6662; 399979; 7045; 7227; 11173; 8091; 8313; 9451; 10865; 7040; 80856; 81792; 579; 51320; 54360; 54928; 55553; 23213; 91461; 130497	PTH1R; TGFB1; COL11A2; HSPG2; SMAD3; CTNNB1; BMPR1A; BMPR1B; SOX9; IMPAD1; SULF1; SOX6; SOX5; MEF2C; LOXL2; RARB; AXIN2; RARG; SNX19; MEX3C; GLI2; GLI3; CYTL1; MSX2; KIAA1715; ACVRL1; EFEMP1; HMGA2; ADAMTS7; OSR1; TRPS1; PRKCA; SNAI2; RELA; FGFR1; NFIB; BMP4; ARID5A; EIF2AK3; PKDCC; RUNX2; CTGF; ADAMTS12; NKX3-2; MAF; TGFBI	98	97		protein localization to organelle	0.00125015796306	0.00944396437154	GO:0033365	b	5	1277; 1513; 1601; 1896; 1950; 3009; 3479; 3921; 4000; 5052; 5695; 5962; 6133; 6159; 6175; 6201; 6745; 7157; 7307; 8546; 9368; 10059; 10808; 11315; 728489; 1812; 54469; 55506; 23677; 25873; 26585	DNLZ; RPL9; RPLP0; H2AFY2; PRDX1; RPS7; ZFAND6; IGF1; DAB2; EGF; AP3B1; RPL29; HSPH1; U2AF1; SLC9A3R1; GREM1; CTSK; RDX; LMNA; HIST1H1B; SH3BP4; EDA; TP53; RPSA; RPL36; DRD1; SSR1; COL1A1; PSMB7; DNM1L; PARK7	817	816
cognition	4.89609351944e-05	0.000445490707043	GO:0050890	b	5	114; 477; 627; 793; 836; 1268; 1312; 2258; 3725; 5176; 874; 5590; 6446; 7436; 23191; 8811; 10716; 10769; 84502; 55084; 26047; 64220; 65009	CYFIP1; VLDLR; PLK2; TBR1; CNTNAP2; JPH4; BDNF; NDRG4; CNR1; JUN; CBR3; SOBP; FGF13; STRA6; COMT; CALB1; PRKCZ; SERPINF1; CASP3; SGK1; ADCY8; GALR2; ATP1A2	247	246		regulatory region DNA binding	4.13264303581e-08	2.16274985541e-06	GO:0000975	m	5	60; 81; 196; 367; 405; 467; 672; 688; 860; 904; 1044; 1050; 1054; 1387; 1388; 1407; 1408; 1482; 1499; 1745; 1749; 1820; 1879; 1999; 2033; 2114; 2115; 2116; 2118; 2119; 2295; 2296; 2303; 2355; 2475; 2624; 2626; 2649; 60529; 2736; 2737; 468; 2908; 2959; 3015; 3065; 3066; 3166; 3171; 3192; 3199; 3428; 3607; 3642; 3664; 3670; 3720; 3725; 3727; 4005; 4088; 4091; 4208; 4211; 4212; 4222; 4223; 4286; 443…	SMARCC2; NPAS4; CDX1; ISL1; SOX1; CRY1; NR1H3; CCNT1; MAFB; SOX17; BASP1; NKX2-5; ETS2; RARB; KLF10; RARG; BHLHE40; NFE2L1; SIX1; RORA; SIX3; FOXF2; NKX3-2; RELB; MYC; YAP1; BRD7; RAX; BRCA1; CREB3; PATZ1; GATA4; SNAI1; GATA2; BARHL2; PCGF6; RFX5; H2AFY; H2AFZ; AHR; FOXA3; ZNF277; ACTB; PLAGL1; ZNF562; FOXP2; NFATC2; FOXP1; NFATC4; FOXK2; AKNA; JDP2; ZNF219; KAT2B; HES6; MED1; PKNOX2; RFX2; TCF7L…	792	792		ferric-chelate reductase activity	0.00132043930168	0.0190143259442	GO:0000293	m	5	79901; 391059	FRRS1; CYBRD1	3	3
negative regulation of blood vessel morphogenesis	5.06926082389e-05	0.00045623347415	GO:2000181	b	5	285; 2296; 4879; 5176; 6772; 7010; 7057; 7058; 9314; 9723; 55384	TEK; SEMA3E; STAT1; THBS2; THBS1; KLF4; SERPINF1; ANGPT2; MEG3; NPPB; FOXC1	70	70		regulation of nucleobase-containing compound metabolic process	4.21816197686e-08	7.27988404096e-07	GO:0019219	b	5	19; 81; 87; 88; 89; 94; 113; 133; 142; 150; 183; 186; 196; 306; 323; 329; 333; 348; 351; 367; 378; 405; 444; 65981; 467; 493; 545; 64395; 573; 580; 595; 602; 605; 344167; 627; 641; 646; 648; 652; 653; 657; 658; 672; 675; 677; 688; 708; 197320; 799; 811; 814; 817; 857; 860; 862; 865; 890; 904; 975; 983; 990; 1026; 1029; 1030; 1044; 1050; 1054; 1063; 1105; 1111; 1129; 1147; 1191; 1198; 1240; 1277; …	SMARCC2; HIF3A; DDIT4; MOV10; FHIT; HSPA5; SUMO1; CTC1; HSPA8; SOX1; CSRNP1; HIPK2; HIPK1; FZD5; SRSF10; AGT; SEMA4D; CDCA7L; NCBP1; LHX2; ZNF708; LHX6; CDC73; LHX8; PRNP; CAMK4; APBB2; ATPIF1; MEIS3P1; SP110; IRAK1; IGF1R; PRKAG2; SLC38A3; CAMK2D; POLR3GL; CRB2; ABLIM1; ATF5; ABLIM3; GATA4; GATA2; ZNF672; CCND1; PARP14; CHRD; ENY2; ZNF678; AHR; PTEN; ZNF778; MAF; ZSCAN10; CTBP2; ZSCAN12; EIF2AK3…	3937	3929		antigen processing and presentation of endogenous peptide antigen via MHC class I	0.00136621231858	0.0101040727987	GO:0019885	b	5	567; 3105; 6890	TAP1; B2M; HLA-A	11	11
myosin II filament	5.11323866077e-05	0.00120161108528	GO:0097513	c	5	4627; 4628; 79784	MYH10; MYH9; MYH14	3	3		regulation of endothelial cell migration	5.32456066155e-08	9.08725019571e-07	GO:0010594	b	5	94; 183; 186; 285; 306; 348; 652; 5743; 1906; 2013; 2113; 2247; 2303; 3315; 3690; 4763; 4851; 5155; 5176; 5335; 5578; 5587; 5607; 5797; 6672; 6678; 7026; 7057; 7474; 8613; 8828; 8829; 9314; 9353; 9475; 9564; 10563; 11235; 7422; 7040; 84913; 153090; 54828; 154796; 177; 27086; 22846; 5170	PTGS2; FOXP1; PPAP2B; TGFB1; WNT5A; ANXA3; ITGB3; PLCG1; MAP2K5; PDCD10; AGT; NRP1; BCAS3; APOE; NR2F2; SPARC; ETS1; SLIT2; NF1; EDN1; ATOH8; PDGFB; ACVRL1; HSPB1; PRKCA; DAB2IP; KLF4; AGER; ANGPT2; SERPINF1; PDPK1; CXCL13; BCAR1; FGF2; NRP2; BMP4; VEGFA; VASH1; THBS1; NOTCH1; ROCK2; PRKD1; EMP2; AGTR2; PTPRM; AMOT; FOXC2; SP100	104	104		endoplasmic reticulum unfolded protein response	0.00136977063459	0.0101040727987	GO:0030968	b	5	440; 1200; 1639; 1965; 4000; 6745; 7094; 100506742; 90993	TPP1; ASNS; TLN1; SSR1; CASP12; CREB3L1; LMNA; DCTN1; EIF2S1	126	125
regulatory region DNA binding	5.13889477746e-05	0.00112027906149	GO:0000975	m	5	408; 1108; 1482; 1749; 1999; 2118; 2119; 2296; 2494; 2626; 2908; 3428; 3670; 3725; 4005; 4791; 5013; 5080; 5307; 5308; 5460; 5929; 6496; 6659; 6660; 6772; 6913; 6926; 7020; 7030; 7291; 7849; 8531; 9096; 9112; 9314; 9421; 9603; 10716; 11016; 84159; 113835; 30062; 51176; 84619; 54807; 54811; 54993; 22803; 30812; 5245; 64321	NFE2L3; ISL1; TBR1; ZNF257; TBX3; SOX8; HAND1; ARRB1; PITX2; ELF3; PITX1; LEF1; SOX4; NKX2-5; CHD4; STAT1; ZGPAT; TFAP2A; OTX1; SIX3; IFI16; KLF4; NR5A2; TFE3; TBX18; DLX5; NFKB2; SOX5; MTA1; RAX; TBX15; NR3C1; ZSCAN2; SOX17; JUN; POU5F1; ZNF586; GATA4; PAX8; ARID5B; ETV5; ETV4; PHB; LMO2; RBBP5; TWIST1; PAX6; YBX3; XRN2; ATF7; ZNF562; FOXC1	792	792		regulation of actin cytoskeleton organization	5.58527882557e-08	9.42745964404e-07	GO:0032956	b	5	88; 119; 395; 585; 684; 822; 1072; 1073; 1490; 1613; 1902; 1906; 1946; 2006; 2033; 2042; 2044; 2059; 2241; 2242; 2475; 2934; 3383; 3611; 4088; 5058; 5154; 5156; 5159; 5580; 5581; 55604; 6281; 6385; 6422; 6624; 6709; 6711; 6863; 7168; 7430; 7456; 23191; 55971; 8500; 8936; 9087; 9353; 9475; 9535; 9620; 9723; 9788; 9948; 10092; 10093; 10096; 10152; 10395; 10411; 10458; 10788; 11013; 11034; 11078; 11…	ADD2; TMOD2; LRRC16A; RAPGEF3; S100A10; GSN; EDN1; SLIT2; ARHGEF15; WDR1; ARHGEF19; SFRP1; TWF2; LIMA1; INPP5K; DIXDC1; PAK1; ARPC4; EVL; SPTAN1; FMN1; FMN2; MYADM; PDXP; ARHGAP6; PPM1E; BST2; ARPC5; VILL; DSTN; PHLDB2; CAPG; F11R; SDC4; GMFG; BAIAP2; ACTR3; S1PR1; PDGFRB; PDGFRA; EPHA5; EPHA3; ILK; SMAD3; AP1AR; BCAS3; FRMD7; BAIAP2L2; BAIAP2L1; TPM1; ICAM1; TMSB4Y; DLC1; ELN; EFNA5; MYLK3; CELS…	275	275		transport vesicle	0.00140631201425	0.00556616496298	GO:0030133	c	5	567; 1211; 1809; 3105; 3134; 3135; 5045; 5122; 5799; 6645; 53834	PTPRN2; FGFRL1; SNTB2; DPYSL3; HLA-A; PCSK1; HLA-G; HLA-F; B2M; CLTA; FURIN	178	177
RNA biosynthetic process	5.64633814466e-05	0.000502706234815	GO:0032774	b	5	94; 306; 408; 627; 689; 847; 1030; 1108; 1191; 1316; 1382; 1479; 1482; 1488; 1545; 1602; 1749; 1756; 1893; 1999; 2118; 2119; 2247; 2296; 2494; 2535; 2626; 2810; 2908; 2936; 3006; 3038; 3055; 3149; 3212; 3216; 3309; 3397; 3398; 3400; 3428; 3481; 3638; 3670; 3725; 4005; 4100; 4791; 4921; 5013; 5036; 5052; 5080; 5307; 5308; 5460; 5590; 5591; 5901; 5929; 6045; 6096; 6197; 6201; 6229; 6322; 6422; 6446…	HIF3A; GSR; HSPA5; ISL1; PAX8; BDNF; SOX17; TMEM173; NKX2-5; LHX2; GDF3; LHX4; RAN; RORB; SIX3; ZFP42; ZNF471; TARDBP; COMMD7; RAX; CDKN2B; ZNF208; LEFTY1; BAMBI; MEG3; GATA4; PA2G4; ZNF788; ZNF257; PHB; PQBP1; RBBP5; SFN; GALR2; XRN2; PLAGL2; ZSCAN10; CTBP2; RNF2; LMO2; YBX3; TRIM38; DMD; VLDLR; ZNF75D; ANXA3; KHDRBS3; VENTX; ZNF597; ZSCAN2; XPO1; DDX58; CHD4; ZGPAT; ASXL1; OTX1; MED12L; NR5A2; …	3783	3773		endocytosis	6.27822399849e-08	1.04819044149e-06	GO:0006897	b	5	19; 29; 60; 71; 81; 133; 156; 160; 274; 302; 306; 311; 333; 341; 348; 351; 432; 558; 566; 567; 598; 613; 636; 717; 718; 799; 811; 821; 857; 858; 967; 1072; 1212; 1265; 1277; 1278; 1281; 1282; 1284; 1535; 1742; 1759; 1793; 1808; 1813; 1861; 1956; 2495; 2534; 2624; 2719; 2896; 2934; 3320; 3426; 3482; 3685; 3708; 3709; 3949; 3958; 3959; 4017; 4040; 4041; 4067; 4322; 4627; 4643; 4647; 4651; 4830; 505…	BCL2L1; TGM2; PCSK9; EPN2; ACTG1; PIP5K1A; FCHO1; B2M; LDLRAD3; ATP9A; APOC1; APLP1; CAV2; AXL; CAV1; MRC2; DLG4; HYOU1; PIK3CB; SYNJ2BP; PIK3CG; GNB2L1; ARHGAP21; MAGI2; CLINT1; LYN; SCAMP5; VRK1; RAB5C; VRK2; ENPP2; ENPP1; PIK3C2A; CSNK1G1; GATA2; RSPO1; SNX32; NME1; CNN2; SYT1; APP; MEGF10; MASP1; AZU1; PTEN; COLEC12; ACTB; PAK1; ELMO2; VLDLR; MMP13; DOCK1; PROS1; HSP90B1; EHD4; CALCR; DNM1; C…	630	627		skeletal muscle organ development	0.00147123985467	0.010726364987	GO:0060538	b	5	445; 1634; 2006; 2876; 4637; 5325; 7026; 9759; 10791; 53834; 30812	DCN; MYL6; FGFRL1; ELN; HDAC4; NR2F2; GPX1; SOX8; VAMP5; PLAGL1; ASS1	178	178
ureteric bud development	7.53683400255e-05	0.000663882824905	GO:0001657	b	5	627; 793; 847; 2247; 2296; 2719; 6422; 7849; 9244; 7040; 255743; 30812; 130497	TGFB1; SFRP1; CRLF1; OSR1; SOX8; CALB1; CAT; NPNT; PAX8; GPC3; BDNF; FGF2; FOXC1	99	99		regulation of macromolecule biosynthetic process	7.18680141951e-08	1.18698139574e-06	GO:0010556	b	5	16; 81; 87; 88; 94; 142; 160; 183; 186; 196; 306; 323; 329; 351; 367; 378; 405; 444; 65981; 467; 493; 545; 64395; 566; 573; 595; 596; 602; 605; 344167; 627; 641; 646; 648; 652; 653; 657; 658; 672; 675; 677; 688; 708; 197320; 811; 814; 817; 857; 860; 862; 865; 890; 904; 920; 975; 983; 990; 1019; 1026; 1029; 1030; 1044; 1050; 1054; 1063; 1105; 1111; 1147; 1153; 1191; 1240; 1277; 1316; 1382; 1387; 1…	SMARCC2; ERRFI1; MOV10; FHIT; HSPA5; SUMO1; CTC1; HSPA8; SOX1; CSRNP1; HIPK2; HIPK1; FZD5; SRSF10; AGT; SEMA4D; CDCA7L; NCBP1; LHX2; ZNF708; LHX6; CDC73; LHX8; PRNP; CAMK4; APBB2; MEIS3P1; SP110; IRAK1; ZFP62; LARP1; IGF1R; ARID1A; SLC38A3; CAMK2D; POLR3GL; CRB2; SERP1; ABLIM1; ATF5; ABLIM3; GATA4; GATA2; ZNF672; CCND1; GRB10; PARP14; CHRD; ZNF678; AHR; PTEN; ENC1; ZNF778; MAF; ZSCAN10; CTBP2; ZS…	3934	3926		positive regulation of cellular response to transforming growth factor beta stimulus	0.00149866220847	0.0108007035024	GO:1903846	b	5	1601; 5045; 7057; 255743	NPNT; DAB2; THBS1; FURIN	24	24
negative regulation of vasculature development	8.55932875957e-05	0.000743434318708	GO:1901343	b	5	285; 2296; 4879; 5176; 6772; 7010; 7057; 7058; 9314; 9723; 55384	TEK; SEMA3E; STAT1; THBS2; THBS1; KLF4; SERPINF1; ANGPT2; MEG3; NPPB; FOXC1	74	74		regulation of smooth muscle cell proliferation	7.3737810184e-08	1.2049071962e-06	GO:0048660	b	5	652; 817; 857; 1312; 1499; 1535; 5743; 1906; 2247; 2263; 3156; 3162; 3398; 3488; 3611; 3654; 3725; 4854; 5155; 5159; 5591; 6376; 6464; 6502; 6772; 6934; 7128; 7189; 7432; 7520; 9314; 9759; 10135; 10203; 10891; 1839; 1901; 57447; 177; 27086; 4969; 65009	PTGS2; FOXP1; HDAC4; PDGFRB; HMOX1; ILK; PRKDC; CTNNB1; TNFAIP3; NDRG2; XRCC5; CAV1; SKP2; STAT1; NDRG4; S1PR1; JUN; PPARGC1A; HBEGF; KLF4; CX3CL1; IRAK1; PDGFB; SHC1; TRAF6; CALCRL; CAMK2D; COMT; NAMPT; EDN1; CYBA; HMGCR; IGFBP5; FGFR2; FGF2; BMP4; AGER; ID2; TCF7L2; NOTCH3; VIP; OGN	87	87		positive regulation of cell communication	0.00151988659116	0.010829191962	GO:0010647	b	5	81; 308; 395; 558; 1277; 1281; 1435; 1495; 1512; 1601; 1813; 1896; 1950; 1965; 2040; 2064; 2697; 2876; 3082; 3479; 3908; 3956; 4282; 4741; 5045; 5159; 5320; 5352; 5689; 5695; 5702; 5710; 5711; 6275; 6647; 7057; 7157; 7164; 7314; 7546; 8406; 5740; 8660; 8878; 9368; 10059; 11315; 1812; 55163; 255743; 26585; 28514	ERBB2; PDGFRB; PSMD5; PSMD4; MIF; STOM; GREM1; COL3A1; DAB2; ARHGAP6; DRD1; EIF2S1; EGF; AXL; FURIN; NPNT; NEFM; SLC9A3R1; THBS1; ZIC2; S100A4; PSMC3; CTSH; LAMA2; IGF1; ANXA5; SOD1; PTGIS; PLA2G2A; DLL1; SQSTM1; TPD52L1; HGF; LGALS1; CTNNA1; GJA1; EDA; TP53; ACTN4; DRD2; CSF1; IRS2; SRPX; GPX1; PLOD2; PNPO; UBB; COL1A1; PSMB7; DNM1L; PARK7; PSMB1	1620	1615
regulation of RNA metabolic process	8.61952833285e-05	0.000743434318708	GO:0051252	b	5	94; 306; 408; 627; 689; 847; 1030; 1108; 1191; 1316; 1382; 1482; 1488; 1545; 1602; 1749; 1756; 1893; 1999; 2118; 2119; 2247; 2296; 2494; 2535; 2626; 2719; 2908; 3006; 3038; 3055; 3149; 3212; 3216; 3309; 3397; 3398; 3400; 3428; 3481; 3638; 3670; 3725; 4000; 4005; 4100; 4791; 4921; 5013; 5036; 5080; 5307; 5308; 5460; 5590; 5591; 5901; 5929; 6045; 6096; 6197; 6322; 6422; 6446; 6496; 22943; 6659; 666…	HIF3A; HSPA5; ISL1; PAX8; BDNF; SOX17; TMEM173; NKX2-5; LHX2; GDF3; LHX4; RAN; RORB; SIX3; ZFP42; ZNF471; TARDBP; COMMD7; RAX; CDKN2B; ZNF208; LEFTY1; BAMBI; MEG3; GATA4; PA2G4; ZNF788; PHB; PQBP1; RBBP5; GALR2; XRN2; PLAGL2; ZSCAN10; CTBP2; RNF2; LMO2; YBX3; TRIM38; DMD; VLDLR; ZNF75D; ANXA3; KHDRBS3; VENTX; ZNF597; ZSCAN2; XPO1; DDX58; SOX30; CHD4; ZGPAT; ASXL1; OTX1; MED12L; NR5A2; TFE3; DLX5;…	3637	3630		caveola	9.4831784766e-08	3.85649258048e-06	GO:0005901	c	5	476; 477; 481; 493; 657; 857; 858; 1013; 1508; 5743; 1946; 2013; 2149; 3162; 3356; 3480; 3643; 3667; 3778; 4040; 4842; 4846; 5348; 5594; 6513; 7804; 5740; 10211; 10395; 7223; 112464; 376497; 81930; 83483; 284119; 23209; 26509; 30846	PTGS2; CDH15; EHD2; FXYD1; BMPR1A; INSR; TRPC4; PRKCDBP; CAV2; MYOF; CAV1; PLVAP; KCNMA1; MAPK1; HTR2A; DLC1; EFNA5; FLOT1; NOS1; IGF1R; NOS3; CTSB; KIF18A; PTGIS; ATP1B1; SLC27A1; ATP2B4; LRP6; LRP8; HMOX1; IRS1; SLC2A1; F2R; MLC1; EMP2; ATP1A2; ATP1A1; PTRF	76	76		pigment granule	0.00154615693416	0.00556616496298	GO:0048770	c	5	302; 821; 1200; 2040; 4323; 5034; 5052; 5869	MMP14; ANXA2; RAB5B; TPP1; P4HB; PRDX1; STOM; CANX	103	103
regulation of macromolecule biosynthetic process	8.8712655303e-05	0.000757258542174	GO:0010556	b	5	94; 306; 336; 408; 627; 689; 847; 943; 1026; 1030; 1108; 1191; 1213; 1316; 1382; 1482; 1488; 1545; 1602; 1749; 1756; 1893; 1994; 1999; 2118; 2119; 2247; 2296; 2494; 2535; 2597; 2626; 2719; 2908; 3006; 3038; 3055; 3149; 3212; 3216; 3309; 3397; 3398; 3400; 3428; 3481; 3638; 3670; 3725; 4000; 4005; 4100; 4791; 4921; 5013; 5036; 5080; 5154; 5156; 5307; 5308; 5460; 5590; 5591; 5901; 5929; 6045; 6096; …	HIF3A; HSPA5; ISL1; PAX8; S100A11; BDNF; MED12L; TMEM173; NKX2-5; LHX2; GDF3; LHX4; RAN; RORB; SIX3; ZFP42; ZNF471; TARDBP; COMMD7; RAX; CDKN2B; CHCHD2; ZNF208; LEFTY1; BAMBI; MEG3; GATA4; PA2G4; ZNF788; PHB; PQBP1; RBBP5; GALR2; ENC1; XRN2; PLAGL2; ZSCAN10; CTBP2; RNF2; LMO2; YBX3; TRIM38; DMD; ELAVL1; CDKN1A; ZNF75D; GAPDH; KHDRBS3; VENTX; ZNF597; CLTC; APOA2; ZSCAN2; XPO1; DDX58; CHD4; ZGPAT; …	3934	3926		embryonic eye morphogenesis	9.48875745636e-08	1.53418225821e-06	GO:0048048	b	5	220; 2200; 2201; 2202; 2295; 5076; 5080; 5915; 5916; 6496; 6664; 6909; 6935; 7020; 7291; 7474; 7855; 8289; 10370; 204851; 4237; 28996; 64220	TBX2; HIPK2; HIPK1; MFAP2; ALDH1A3; RARB; FZD5; RARG; TWIST1; SOX11; SIX3; FOXF2; CITED2; EFEMP1; STRA6; FBN2; FBN1; PAX6; PAX2; ZEB1; ARID1A; TFAP2A; WNT5A	36	36		tissue homeostasis	0.00157523516863	0.0110974432667	GO:0001894	b	5	12; 31; 567; 1200; 1435; 1512; 1513; 5052; 5159; 6647; 7373; 54360	CTSH; PDGFRB; SERPINA3; ACACA; SOD1; TPP1; COL14A1; CSF1; PRDX1; B2M; CTSK; CYTL1	207	207
regulation of neuron death	9.50216490022e-05	0.000802835973202	GO:1901214	b	5	472; 558; 627; 836; 842; 1191; 2045; 2562; 2876; 2908; 3326; 3329; 3670; 3725; 4436; 5176; 6647; 7020; 9040; 9244; 375790; 255738	PCSK9; CRLF1; EPHA7; ISL1; MSH2; ATM; AGRN; BDNF; AXL; TFAP2A; JUN; HSP90AB1; HSPD1; NR3C1; SOD1; SERPINF1; CLU; GABRB3; UBE2M; CASP3; CASP9; GPX1	241	240		actomyosin structure organization	1.18607729395e-07	1.89772367031e-06	GO:0031032	b	5	70; 71; 88; 395; 585; 1073; 1264; 1265; 1266; 1482; 1490; 1902; 1906; 2006; 2033; 2475; 3856; 3880; 4088; 4621; 4627; 4628; 5058; 5156; 5159; 55604; 6281; 6385; 6422; 6722; 6863; 7139; 7168; 7791; 8500; 9475; 9948; 10395; 10411; 10529; 10580; 11235; 1901; 3688; 116985; 80206; 50848; 51466; 51763; 51804; 54822; 22899; 22998; 154796; 90102; 90167; 25802; 91807; 27086; 29767; 22843	MYH10; PDGFRB; PDGFRA; FOXP1; EVL; ACTG1; TMOD2; ACTC1; LRRC16A; SMAD3; PDCD10; FRMD7; RAPGEF3; SORBS1; S100A10; ARHGAP6; KRT8; ZYX; NKX2-5; MYH3; PPM1E; TNNT2; NEBL; ARAP1; PPFIA1; SRF; TAC1; S1PR1; MYH9; TPM1; EDN1; TRPM7; DLC1; LIMCH1; ITGB1; ELN; ARHGEF15; WDR1; MYLK3; FHOD3; MTOR; CFL2; PHLDB2; EP300; F11R; ACTN2; SFRP1; CNN1; CNN3; CNN2; INPP5K; SDC4; BBS4; ROCK2; SIX4; CTGF; LPAR1; LMOD1; …	147	147		negative regulation of signal transduction	0.00164240879431	0.0113578316612	GO:0009968	b	5	292; 1211; 1495; 1601; 1813; 1950; 2192; 2308; 2876; 3082; 3479; 4000; 4282; 5689; 5695; 5702; 5710; 5711; 5997; 5999; 7057; 7157; 7314; 8788; 8870; 9368; 10156; 10808; 11315; 51562; 80114; 81792; 114990; 90993; 23677; 25987; 26585	PSMD5; PSMD4; MIF; SH3BP4; RASA4; FOXO1; ADAMTS12; CLTA; DAB2; FBLN1; BICC1; EGF; HSPH1; MBIP; SLC9A3R1; THBS1; RGS4; RGS2; PSMC3; GREM1; IGF1; VASN; SLC25A5; HGF; LMNA; CTNNA1; TP53; DRD2; IER3; GPX1; TSKU; CREB3L1; UBB; PSMB7; DLK1; PARK7; PSMB1	1051	1049
blood circulation	0.000101652759283	0.000850186714003	GO:0008015	b	5	94; 128; 133; 477; 613; 1268; 1482; 1727; 1756; 2296; 2626; 2642; 2876; 2946; 3212; 3398; 4311; 4879; 5142; 5578; 5973; 6446; 6647; 6772; 7010; 7134; 7139; 7168; 7531; 9446; 143282; 59272	CYB5R3; TNNC1; DMD; BCR; NKX2-5; CNR1; TEK; STAT1; TPM1; PRKCA; FGFBP3; NPPB; YWHAE; RENBP; ACVRL1; SOD1; HOXB2; TNNT2; GCGR; GATA4; ADM; GSTO1; ADH5; SGK1; GSTM2; ID2; GPX1; ATP1A2; MME; ACE2; PDE4B; FOXC1	421	419		positive regulation of vasculature development	1.33607523422e-07	2.11568202037e-06	GO:1904018	b	5	94; 133; 285; 306; 388; 672; 718; 727; 1116; 1545; 5743; 1893; 2113; 2247; 2303; 2321; 2624; 2626; 3082; 3091; 3162; 3315; 3670; 93649; 4846; 4914; 5155; 5228; 5335; 5578; 5587; 6019; 6376; 6915; 7057; 7291; 7474; 5740; 8877; 10266; 10411; 10800; 7422; 79031; 89832; 146850; 204851; 51129; 116844; 55109; 23576; 92140; 28996	PTGS2; SPHK1; RLN2; AGGF1; ISL1; PDGFB; ECM1; HIPK2; PLCG1; NOS3; MYOCD; CHI3L1; RAPGEF3; MTDH; LRG1; FLT1; PGF; CYP1B1; TWIST1; NTRK1; THBS1; PIK3R6; ETS1; C3; CX3CL1; CYSLTR1; C5; BRCA1; TBXA2R; ANXA3; ACVRL1; PDCL3; HSPB1; PRKCA; PTGIS; RAMP2; ANGPT2; VEGFA; HIF1A; HGF; RHOB; GATA4; ADM; GATA2; FGF2; HMOX1; HIPK1; PRKD1; ANGPTL4; CHRFAM7A; WNT5A; FOXC2; DDAH1	122	122		regulation of response to oxidative stress	0.00164842532882	0.0113578316612	GO:1902882	b	5	2876; 3082; 5034; 6647; 10808; 11315	HSPH1; SOD1; P4HB; GPX1; HGF; PARK7	60	60
transcriptional activator activity, RNA polymerase II core promoter proximal region sequence-specific binding	0.000105427990702	0.00191527516442	GO:0001077	m	5	1482; 1749; 1999; 2118; 2494; 2908; 3670; 3725; 4791; 5013; 5080; 5307; 5308; 6659; 7020; 7030; 7849; 9314; 30062; 51176; 5326	NR3C1; OTX1; ETV4; TFAP2A; ISL1; JUN; KLF4; RAX; PAX8; PLAGL2; PAX6; NR5A2; TFE3; PITX2; DLX5; ELF3; PITX1; LEF1; NFKB2; SOX4; NKX2-5	225	225		adherens junction organization	1.44286187273e-07	2.26146513929e-06	GO:0034332	b	5	60; 71; 87; 88; 89; 94; 395; 596; 1000; 1001; 1004; 1009; 1013; 1307; 1499; 1613; 1832; 1946; 2042; 3911; 3987; 4088; 4323; 5318; 5728; 5795; 5796; 5818; 5819; 5829; 6281; 6385; 6422; 7057; 7414; 8394; 9475; 9788; 10266; 10395; 10420; 10580; 7422; 79778; 204851; 54828; 23499; 23705; 90102; 25945; 5170	CDH11; MMP14; CDH15; ACTG1; MACF1; EPHA3; SMAD3; CTNNB1; HIPK1; LIMS1; PKP2; SORBS1; S100A10; ARHGAP6; BCAS3; PHLDB2; THBS1; PVRL1; PVRL3; PVRL2; PXN; CDH3; CDH2; DAPK3; CDH6; ACVRL1; LAMA5; EFNA5; VCL; DSP; RAMP2; MTSS1; VEGFA; COL16A1; TESK2; ACTN3; ACTN2; ACTN1; SFRP1; DLC1; PIP5K1A; MICALL2; SDC4; ROCK2; PTEN; PDPK1; ACTB; CADM1; PTPRK; PTPRJ; BCL2	116	116		transmembrane receptor protein kinase activity	0.00175094613907	0.0208310644764	GO:0019199	m	5	558; 2047; 2050; 2064; 4921; 5159; 53834	ERBB2; PDGFRB; FGFRL1; EPHB1; EPHB4; DDR2; AXL	82	82
collagen fibril organization	0.000112636005755	0.000932626127652	GO:0030199	b	5	302; 1281; 1289; 1290; 1545; 2296; 4015; 4921	ANXA2; CYP1B1; DDR2; COL5A2; COL5A1; COL3A1; LOX; FOXC1	41	41		striated muscle cell development	1.50418660266e-07	2.33376830473e-06	GO:0055002	b	5	70; 71; 88; 183; 186; 596; 652; 779; 817; 858; 1073; 1482; 1525; 1756; 1906; 2033; 2274; 2626; 2876; 3856; 3880; 4621; 4628; 4656; 4773; 5156; 5159; 5308; 6261; 6497; 6546; 6722; 6926; 7139; 7168; 7345; 8470; 9456; 9759; 9948; 10290; 10529; 10611; 10939; 7422; 3688; 80206; 51176; 117166; 51804; 57190; 25802; 91807; 27086; 29767; 91624; 92737	MYH10; PDGFRB; NFATC2; FOXP1; DMD; ACTG1; TMOD2; HOMER1; ACTC1; SORBS2; PDGFRA; TBX3; AFG3L2; PITX2; AGT; CAV2; LEF1; NKX2-5; MYH3; KRT8; NEBL; RYR1; MYOG; TPM1; FHL2; NEXN; EDN1; CACNA1S; ITGB1; PDLIM5; SRF; WDR1; CXADR; CAMK2D; FHOD3; MYLK3; SLC8A1; SEPN1; TNNT2; VEGFA; CFL2; SPEG; GATA4; EP300; UCHL1; DNER; ACTN2; BMP4; WFIKKN1; GPX1; SIX4; SKI; HDAC4; AGTR2; LMOD1; KRT19; BCL2	135	135		muscle cell differentiation	0.00176027056088	0.0119966265399	GO:0042692	b	5	831; 1495; 2294; 2876; 3479; 3956; 4000; 5159; 6862; 7373; 6830; 9759; 9948; 50804; 255743; 26585; 30812	NPNT; PDGFRB; MYEF2; IGF1; SUPT6H; HDAC4; WDR1; COL14A1; GPX1; CAST; SOX8; LMNA; FOXF1; LGALS1; CTNNA1; GREM1; T	360	359
actomyosin structure organization	0.000117787873952	0.000965627323093	GO:0031032	b	5	58; 408; 1264; 1482; 4627; 4628; 5156; 6281; 6422; 7139; 7168; 8837; 10529; 79784; 90102; 58529	MYH10; PDGFRA; ACTA1; CNN1; TNNT2; MYH14; MYH9; TPM1; NEBL; CFLAR; SFRP1; ARRB1; S100A10; PHLDB2; MYOZ1; NKX2-5	147	147		cellular response to peptide	2.48745046719e-07	3.8207239176e-06	GO:1901653	b	5	107; 109; 113; 114; 142; 525; 526; 533; 534; 857; 858; 983; 1316; 1373; 196883; 132864; 1796; 1906; 1975; 1977; 1981; 2200; 2241; 2247; 2260; 2263; 2303; 2308; 2475; 2534; 2660; 2778; 2782; 2791; 2887; 3416; 3480; 3481; 3625; 3643; 3667; 3718; 4067; 4303; 4644; 4790; 4804; 4893; 5164; 5166; 5167; 5286; 5291; 5563; 5565; 5566; 5577; 5578; 5580; 5591; 5594; 5604; 5605; 5618; 5770; 5777; 5781; 5791;…	ERRFI1; PCSK9; FYN; PRKAG2; CAV2; CAV1; LMBRD1; PIK3CB; GNG11; INHBB; KLF4; EDN1; LYN; RNASEL; IGF1R; SHC1; SHC3; RANGAP1; ENPP1; PIK3C2A; FGFR2; FGFR1; ADCY4; ADCY7; ADCY1; ADCY3; GRB10; PTPN11; INPP5K; ADCY8; GNG2; PID1; MYO5A; EIF4G1; VLDLR; KAT2B; IRS1; SLC25A33; PRLR; JAK3; NR1H3; IGF2; SIRT1; PRKAB2; PARP1; MSTN; EIF4E; PTPN1; BCAR1; PTPN6; EIF4B; GNAS; CPS1; TCIRG1; ATP6V1G2; ATP6V1G1; BAI…	356	354		myofibril	0.00177813653845	0.00581935594401	GO:0030016	c	5	81; 87; 308; 1410; 4313; 6385; 23022; 9759; 7169; 10979; 79026; 55742	ACTN1; ANXA5; HDAC4; ACTN4; SDC4; AHNAK; CRYAB; TPM2; FERMT2; PALLD; PARVA; MMP2	210	210
actin cytoskeleton	0.000127595158399	0.00199899081492	GO:0015629	c	5	31; 58; 199; 824; 1072; 1756; 2017; 2319; 3055; 134265; 3936; 4627; 4628; 5590; 5868; 6337; 7010; 23022; 7134; 7139; 7168; 7414; 10211; 10529; 79784; 80179; 55612; 23586; 58498; 58529; 26512; 4646; 10296	MYH10; ACTA1; DMD; AFAP1L1; MYH14; MYL7; CTTN; TNNC1; ACACA; INTS6; DDX58; TEK; NEBL; MYH9; TPM1; CAPN2; SCNN1A; FERMT1; RAB5A; MYO19; VCL; TNNT2; CFL1; HCK; LCP1; MAEA; MYO6; PALLD; PRKCZ; FLOT1; FLOT2; MYOZ1; AIF1	444	443		establishment of protein localization to plasma membrane	2.52925684307e-07	3.84647377323e-06	GO:0090002	b	5	88; 286; 287; 288; 302; 367; 481; 582; 598; 2181; 131578; 3675; 3911; 5318; 5525; 5872; 6249; 6281; 6711; 6844; 7430; 8394; 8500; 8674; 9378; 9648; 10098; 10133; 10211; 10399; 10580; 10627; 10959; 11031; 9312; 3688; 81619; 50848; 51763; 54997; 55022; 23499; 23555; 91461; 25999; 26119; 91663; 57154; 30845; 5170; 63971; 64083; 64114	BCL2L1; INPP5K; EHD3; ITGA3; TSPAN14; TSPAN15; PKDCC; KIF13A; PKP2; MYADM; SORBS1; S100A10; SPTBN1; SMURF1; CLIP3; OPTN; TMED2; RAB31; PPFIA1; GOLPH3; GNB2L1; CLIP1; GCC2; TMBIM1; RAB13; ITGB1; ANXA2; MACF1; LAMA5; ATP1B1; NRXN1; AR; TSPAN5; KCNB2; F11R; ACTN2; VAMP2; VAMP4; MYL12A; BBS1; ACSL3; PIP5K1A; LRRC15; EZR; TESC; ANK1; ANK2; ANK3; FLOT1; LDLRAP1; PID1; PDPK1; PPP2R5A	124	124		chordate embryonic development	0.00180077351616	0.012140698867	GO:0043009	b	5	1072; 1277; 1301; 2294; 2896; 3339; 3479; 4323; 4325; 5159; 5216; 5702; 5916; 6201; 6385; 6862; 7026; 7157; 7546; 8788; 8985; 55081; 6297; 28514; 30812	MMP14; PDGFRB; MMP16; COL11A1; HSPG2; RPS7; SOX8; DLK1; RARG; PLOD3; NR2F2; ZIC2; FOXF1; PSMC3; IGF1; IFT57; DLL1; T; CFL1; SALL2; GRN; TP53; SDC4; PFN1; COL1A1	624	624
eye morphogenesis	0.000127612926507	0.00103591669753	GO:0048592	b	5	627; 793; 1289; 1290; 1826; 2201; 5080; 5308; 6096; 6496; 7020; 7291; 7855; 10370; 30812; 64220	FZD5; PAX6; TFAP2A; STRA6; FBN2; RORB; CALB1; SIX3; COL5A2; TWIST1; SOX8; COL5A1; CITED2; PITX2; DSCAM; BDNF	148	148		adherens junction assembly	3.31960947486e-07	4.99894132684e-06	GO:0034333	b	5	87; 88; 89; 94; 395; 596; 1307; 1499; 1613; 1946; 2042; 3911; 3987; 4088; 4323; 5728; 5795; 5796; 5829; 6281; 6385; 6422; 7057; 7414; 8394; 9475; 10266; 10395; 10420; 10580; 7422; 79778; 204851; 54828; 23499; 90102; 5170	MMP14; MACF1; EPHA3; SMAD3; CTNNB1; HIPK1; LIMS1; SORBS1; S100A10; ARHGAP6; BCAS3; PHLDB2; THBS1; PXN; DAPK3; ACVRL1; LAMA5; EFNA5; VCL; RAMP2; VEGFA; COL16A1; TESK2; ACTN3; ACTN2; ACTN1; SFRP1; DLC1; PIP5K1A; MICALL2; SDC4; ROCK2; PTEN; PDPK1; PTPRK; PTPRJ; BCL2	76	76		protein complex disassembly	0.00185302696727	0.0123600841327	GO:0043241	b	5	830; 1072; 3921; 3925; 5962; 6133; 6159; 6175; 6201; 9948; 11034; 11075; 51474; 58526; 25873	CAPZA2; STMN1; WDR1; RPSA; RPL9; RPL36; LIMA1; RPLP0; STMN2; RDX; RPS7; DSTN; CFL1; RPL29; MID1IP1	300	299
response to estrogen	0.000144473920214	0.00116140199939	GO:0043627	b	5	301; 336; 637; 836; 841; 842; 847; 2626; 2876; 3329; 4133; 5156; 5929; 6422; 7010; 7026; 7479; 10370; 7040	ANXA1; MAP2; PDGFRA; SFRP1; CASP3; TGFB1; BID; CASP8; CASP9; GPX1; HSPD1; WNT8B; TEK; NR2F2; RBBP5; CITED2; GATA4; CAT; APOA2	197	197		cell-substrate junction assembly	3.49777820709e-07	5.21610420009e-06	GO:0007044	b	5	87; 88; 89; 94; 395; 596; 667; 1307; 1613; 1946; 2042; 3690; 3911; 3914; 3915; 3918; 3987; 4088; 4323; 5728; 5795; 5796; 5829; 6281; 6385; 6422; 7057; 7094; 7145; 8394; 9475; 10395; 10420; 10580; 7422; 54828; 23499; 90102; 5170	MMP14; MACF1; EPHA3; SMAD3; LIMS1; SORBS1; S100A10; LAMB3; TLN1; ARHGAP6; PHLDB2; THBS1; PXN; TNS1; DAPK3; EFNA5; ITGB3; ACVRL1; LAMA5; DST; VEGFA; LAMC2; COL16A1; LAMC1; TESK2; ACTN3; ACTN2; ACTN1; SFRP1; BCAS3; DLC1; PIP5K1A; SDC4; ROCK2; PTEN; PDPK1; PTPRK; PTPRJ; BCL2	82	82		nucleoside diphosphate metabolic process	0.00197087534521	0.0130077772784	GO:0009132	b	5	203; 3098; 3479; 5230; 7157; 8870; 9759; 51727	IGF1; TP53; HDAC4; CMPK1; AK1; HK1; IER3; PGK1	107	107
regulation of muscle system process	0.00016489177571	0.00131279221431	GO:0090257	b	5	199; 477; 1264; 1482; 1756; 2017; 2626; 2946; 5142; 5578; 6647; 7134; 7139; 7168; 9314; 9446; 10203; 255743; 59272	CTTN; DMD; SOD1; PRKCA; GSTM2; CALCRL; TNNC1; KLF4; TPM1; NPNT; PDE4B; TNNT2; ATP1A2; GSTO1; ACE2; CNN1; GATA4; AIF1; NKX2-5	199	199		regulation of organelle organization	3.59607274427e-07	5.31112282231e-06	GO:0033043	b	5	88; 119; 286; 302; 395; 481; 585; 596; 598; 652; 664; 672; 684; 708; 727; 811; 817; 822; 827; 857; 858; 990; 1029; 1063; 1072; 1073; 1111; 1404; 1490; 1499; 1513; 1613; 1736; 1786; 1843; 1902; 1906; 1908; 1946; 1965; 2006; 2033; 2042; 2044; 2059; 2241; 2242; 2258; 2263; 2288; 2395; 2475; 2542; 2624; 2660; 2810; 2876; 2932; 2934; 3082; 3091; 3176; 3383; 3480; 3481; 3611; 3638; 3643; 3670; 3720; 39…	BCL2L1; LIF; UBQLN1; ADD2; ESPN; DPF3; ISL1; HUWE1; LRRC16A; FKBP4; HHAT; CHMP2A; GMIP; FRMD7; RAPGEF3; S100A10; BOC; CAV2; PHYHIP; CAV1; MYADM; LMCD1; ADAMTS7; KANK1; EML2; FGFR2; DNMT1; YWHAH; EML4; TBC1D22B; KIRREL; CAPN6; CUL9; EVI5; EDN1; TRPV4; MYC; FMN2; SLIT2; BRCA1; IGF1R; CDKN2A; ARHGEF15; WDR1; CAMK2D; CENPF; PLCB1; S1PR1; ATP1B1; TRPS1; HRK; OPA1; SNAI2; SIRT2; BRD7; GATA2; USP6NL; SE…	1132	1132		negative regulation of cell adhesion	0.00200204231899	0.0130758388959	GO:0007162	b	5	81; 395; 396; 1277; 445; 2064; 2192; 3135; 3956; 4323; 5962; 7057	ERBB2; MMP14; ACTN4; ARHGDIA; HLA-G; RDX; LGALS1; THBS1; COL1A1; ARHGAP6; ASS1; FBLN1	215	213
endodermal digestive tract morphogenesis	0.000198851821998	0.00155329536429	GO:0061031	b	5	3398; 5308; 64321	PITX2; ID2; SOX17	4	4		DNA replication	4.0633045232e-07	5.94403404537e-06	GO:0006260	b	5	94; 150; 545; 641; 652; 653; 672; 675; 811; 983; 990; 993; 1111; 1499; 1602; 11201; 1736; 1956; 2237; 2272; 2736; 3399; 3480; 3643; 3725; 4172; 4173; 4175; 4176; 4254; 4678; 4774; 4781; 4782; 4784; 4928; 4999; 5000; 5111; 5154; 5155; 5156; 5371; 5422; 5429; 5515; 5763; 5888; 5937; 5980; 5981; 5983; 6118; 6241; 6282; 6418; 6464; 7011; 7015; 7019; 7043; 7884; 8099; 8208; 8243; 23244; 9126; 9314; 94…	FHIT; CTC1; POLG2; S100A11; CDK2AP1; ADRA2A; BRCA1; IGF1R; BRCA2; TEP1; SHC1; NUP98; RNASEH1; BAZ1A; REV3L; KITLG; BMP5; BMP4; PPP2CA; PTMS; PID1; RECQL5; SLBP; DTL; TBRG1; PDS5A; PDGFC; FEN1; SLC25A33; JUN; ORC6; CDC6; DBF4; TNKS2; CHEK1; SMC1A; SIRT1; ACVRL1; RAD51; TSPYL2; CDC25A; MMS22L; BLM; ING4; GINS2; GINS3; NASP; GINS4; GTPBP4; FAM111A; PDGFRA; POLQ; POLA2; RFC1; RFC3; ATR; POLL; POLI; P…	311	310		regulation of protein catabolic process	0.00213999230462	0.0138327337628	GO:0042176	b	5	302; 1601; 1950; 2308; 2697; 2876; 5045; 5689; 5695; 5702; 5710; 5711; 5962; 7076; 7314; 8870; 11315; 51429; 25976	GJA1; ANXA2; SNX9; TIMP1; PSMD5; PSMD4; PARK7; RDX; IER3; GPX1; FOXO1; TIPARP; UBB; PSMB7; DAB2; PSMC3; EGF; PSMB1; FURIN	431	430
cardiac cell fate determination	0.000198851821998	0.00155329536429	GO:0060913	b	5	3670; 5460; 64321	ISL1; POU5F1; SOX17	4	4		embryonic epithelial tube formation	4.15147220243e-07	6.01571821031e-06	GO:0001838	b	5	133; 585; 652; 1072; 1499; 2535; 3091; 4040; 4976; 5076; 5566; 5916; 6385; 6422; 6495; 6497; 6662; 6664; 7050; 7189; 7291; 7403; 7474; 7546; 7798; 7849; 7976; 8092; 8289; 8463; 8543; 9355; 9421; 9475; 9620; 9968; 10370; 10395; 10653; 144165; 131405; 8321; 115908; 51804; 151449; 54815; 55740; 55764; 56963; 57619; 6299; 25831; 25902; 26160; 130497	HECTD1; TRIM71; LMO4; ENAH; OPA1; HIF1A; CTNNB1; SOX9; HAND1; TEAD2; SKI; RGMA; SPINT2; PRICKLE1; FZD2; FZD3; RARG; CITED2; TWIST1; SOX11; ALX1; GDF7; SIX1; MED12; KDM6A; ZIC2; IFT122; DLC1; TRAF6; FZD1; LHX2; CELSR1; OSR1; SFRP1; SALL1; LUZP1; CFL1; PAX2; ADM; PAX8; SHROOM3; BMP4; LRP6; IFT172; ARID1A; MTHFD1L; SDC4; BBS4; ROCK2; SIX4; PRKACA; WNT5A; GATAD2A; CTHRC1; TGIF1	132	132		regulation of actin cytoskeleton organization	0.00227080991129	0.0145285491263	GO:0032956	b	5	395; 830; 1072; 2006; 5159; 5216; 5962; 6385; 7114; 9948; 11034; 51466; 51474; 56907	CAPZA2; ELN; WDR1; PDGFRB; TMSB4X; LIMA1; SDC4; RDX; PFN1; CFL1; EVL; ARHGAP6; SPIRE1; DSTN	275	275
collagen receptor activity	0.000198851821998	0.00309640694254	GO:0038064	m	5	780; 4921; 22801	DDR2; DDR1; ITGA11	4	4		regulation of Wnt signaling pathway	4.28650110453e-07	6.15333242669e-06	GO:0030111	b	5	65981; 595; 857; 1000; 1277; 1482; 1499; 1501; 1613; 1749; 1896; 2263; 2308; 2487; 2535; 2737; 2887; 2889; 2932; 3611; 3670; 3675; 4040; 4041; 4088; 4300; 4435; 4790; 4851; 4920; 5515; 5690; 5701; 5704; 5707; 5708; 5711; 5713; 6422; 6496; 6497; 22943; 6591; 6657; 6662; 6663; 6934; 7015; 7088; 7089; 7097; 7473; 7474; 7478; 7479; 7855; 8313; 8549; 8613; 9096; 9861; 9968; 10146; 10197; 10213; 10399;…	PPAP2B; ISL1; WLS; CAPRIN2; RAPGEF1; GRB10; CAV1; GLI3; WNT8B; SIX3; GNB2L1; CDH2; SPIN1; BAMBI; EDA; SNAI2; FGFR2; ROR2; RSPO3; RSPO1; CCND1; PSMC4; TCF7L2; GSK3B; TLR2; PPP2CA; DIXDC1; LGR5; LGR4; ITGA3; WIF1; KREMEN1; KIAA0922; SKI; NKX2-5; SOX10; SOX17; TRPM4; DLX5; TNKS2; FRZB; COL1A1; PSMD14; CDC73; PSMB2; WNT5A; TLE2; TLE1; SCYL2; ILK; SMAD3; CTNND2; DACT1; GPRC5B; FZD1; FZD2; FZD5; TBX18;…	297	296		phospholipase inhibitor activity	0.00229475118325	0.0208310644764	GO:0004859	m	5	301; 302; 308	ANXA1; ANXA2; ANXA5	13	13
neural tube closure	0.00020521743289	0.00157683187259	GO:0001843	b	5	133; 2535; 5898; 6201; 6422; 7291; 9355; 10370; 144165; 115908; 56963; 25902	PRICKLE1; FZD2; SFRP1; TWIST1; MTHFD1L; LHX2; RPS7; CITED2; ADM; CTHRC1; RALA; RGMA	95	95		anterior/posterior pattern specification	4.7295073675e-07	6.72641047822e-06	GO:0009952	b	5	652; 657; 1044; 1499; 1952; 2018; 2033; 2114; 2296; 2303; 2626; 2637; 2719; 60529; 2737; 3199; 3200; 3212; 3216; 3218; 3236; 3955; 4040; 4041; 4088; 4222; 4223; 4300; 4487; 4488; 4851; 4920; 5013; 5080; 5087; 5591; 5664; 5916; 6015; 6045; 6422; 6496; 6497; 22943; 6722; 6899; 6926; 7026; 7403; 7473; 7474; 7478; 7832; 7855; 8092; 8313; 9096; 9620; 9968; 10220; 10409; 10512; 10655; 10683; 56033; 799…	DMRT2; HIPK2; DLL3; CDX1; HOXC10; WLS; SMAD3; CTNNB1; BMPR1A; HIPK1; TBX1; RING1; SIX3; MLLT3; SKI; MEOX1; MEOX2; GBX2; HEY1; BTG2; RARG; WNT8A; OSR1; PSEN2; ALX1; BARX1; OTX1; ALX4; ETS2; GLI3; MED12; KDM6A; TBX18; MSX1; MSX2; LFNG; GDF11; HOXB8; SRF; NRARP; DLL1; HOXB2; TBX3; SFRP1; HOXB6; CELSR2; CELSR1; LEF1; NR2F2; GPC3; SOX17; GATA4; EP300; ROR2; CRB2; PBX1; SEMA3C; BMP4; LRP6; FEZF2; LRP5;…	209	209		striated muscle tissue development	0.00260306192712	0.0164860588717	GO:0014706	b	5	1301; 1634; 2006; 2697; 2876; 3339; 4000; 4637; 5159; 5325; 7026; 7373; 9759; 10791; 26585; 30812	DCN; GJA1; GREM1; ELN; COL11A1; MYL6; PDGFRB; HSPG2; COL14A1; NR2F2; GPX1; SOX8; VAMP5; LMNA; PLAGL1; HDAC4	342	341
protein processing	0.000205673722512	0.00157683187259	GO:0016485	b	5	637; 727; 730; 824; 836; 840; 841; 842; 3329; 3428; 4311; 4627; 5270; 5627; 5646; 6447; 7057; 7113; 7384; 8837; 9131; 7385; 91662; 255738; 59272; 5245	PCSK9; SCG5; PROS1; PRSS3; NLRP12; SERPINE2; HSPD1; BID; MYH9; THBS1; CFLAR; IFI16; CAPN2; C7; C5; TMPRSS2; CASP7; CASP3; PHB; CASP8; CASP9; MME; ACE2; AIFM1; UQCRC2; UQCRC1	324	324		cellular response to peptide hormone stimulus	4.98471191692e-07	7.02432798567e-06	GO:0071375	b	5	107; 109; 113; 114; 142; 525; 526; 533; 534; 857; 858; 983; 1373; 196883; 132864; 1796; 1906; 1975; 1977; 1981; 2200; 2241; 2247; 2260; 2263; 2303; 2308; 2475; 2534; 2660; 2778; 2782; 2791; 2887; 3416; 3480; 3481; 3625; 3643; 3667; 3718; 4067; 4303; 4644; 4790; 4804; 4893; 5164; 5166; 5167; 5286; 5291; 5563; 5565; 5566; 5577; 5578; 5580; 5591; 5594; 5604; 5605; 5618; 5770; 5777; 5781; 5791; 5829;…	ERRFI1; PCSK9; FYN; PRKAG2; CAV2; CAV1; LMBRD1; PIK3CB; GNG11; INHBB; EDN1; LYN; RNASEL; IGF1R; SHC1; SHC3; RANGAP1; ENPP1; PIK3C2A; FGFR2; FGFR1; ADCY4; ADCY7; ADCY1; ADCY3; GRB10; PTPN11; INPP5K; ADCY8; GNG2; PID1; MYO5A; EIF4G1; VLDLR; KAT2B; IRS1; SLC25A33; PRLR; JAK3; NR1H3; IGF2; SIRT1; PRKAB2; PARP1; MSTN; EIF4E; PTPN1; BCAR1; PTPN6; EIF4B; GNAS; CPS1; TCIRG1; ATP6V1G2; ATP6V1G1; BAIAP2; F…	342	340		collagen receptor activity	0.00260388305955	0.0208310644764	GO:0038064	m	5	4921; 22801	DDR2; ITGA11	4	4
cardiac right ventricle morphogenesis	0.000217023038715	0.00163973449379	GO:0003215	b	5	1482; 2626; 3670; 6659; 9421	ISL1; GATA4; HAND1; SOX4; NKX2-5	16	16		neural tube closure	5.06195960303e-07	7.06833631841e-06	GO:0001843	b	5	133; 585; 652; 2535; 4040; 4976; 5076; 5566; 5916; 6385; 6422; 6497; 7050; 7189; 7291; 7403; 7474; 7546; 7976; 8092; 8289; 8463; 8543; 9355; 9475; 9620; 9968; 10370; 10395; 10653; 144165; 131405; 8321; 115908; 54815; 55740; 55764; 56963; 57619; 6299; 25831; 25902; 26160	HECTD1; TRIM71; LMO4; ENAH; OPA1; SHROOM3; TEAD2; SKI; RGMA; SPINT2; PRICKLE1; FZD2; FZD3; RARG; CITED2; TWIST1; ALX1; MED12; ZIC2; KDM6A; IFT122; DLC1; TRAF6; FZD1; LHX2; CELSR1; SFRP1; SALL1; PAX2; ADM; BMP4; LRP6; IFT172; ARID1A; MTHFD1L; SDC4; BBS4; ROCK2; PRKACA; WNT5A; GATAD2A; CTHRC1; TGIF1	95	95		peptidyl-lysine 5-dioxygenase activity	0.00260388305955	0.0208310644764	GO:0070815	m	5	5352; 8985	PLOD2; PLOD3	4	4
ERK1 and ERK2 cascade	0.000217839123571	0.00163973449379	GO:0070371	b	5	408; 1230; 1756; 1845; 2045; 2247; 2651; 4067; 5154; 5156; 5578; 5590; 7010; 9314; 9965; 10344; 81848; 91662; 255743; 5245; 65009	PDGFA; PDGFRA; TEK; DMD; GCNT2; EPHA7; PHB; SPRY4; KLF4; NPNT; CCR1; FGF19; PRKCZ; PRKCA; ARRB1; LYN; NLRP12; NDRG4; FGF2; DUSP3; CCL26	237	237		response to insulin	6.33488062561e-07	8.76610508193e-06	GO:0032868	b	5	133; 142; 525; 526; 533; 534; 858; 983; 1407; 1408; 132864; 1796; 1975; 1977; 1981; 2170; 2241; 2247; 2260; 2263; 2303; 2308; 2475; 2650; 2660; 2887; 3030; 3416; 3480; 3481; 3485; 3625; 3643; 3667; 4067; 4303; 4435; 4644; 4804; 4893; 5155; 5164; 5166; 5167; 5286; 5291; 5465; 5563; 5565; 5578; 5580; 5591; 5594; 5604; 5605; 5770; 5781; 5791; 5872; 5919; 5970; 6009; 6041; 6272; 6464; 6720; 6844; 742…	ERRFI1; PCSK9; PRKAG2; CAV2; PIK3CB; INHBB; LYN; RNASEL; IGF1R; SHC1; SHC3; ENPP1; PIK3C2A; FGFR2; FGFR1; GRB10; EIF4G1; INPP5K; PID1; MYO5A; PTPN11; VLDLR; KAT2B; IRS1; SLC25A33; NR1H3; IGF2; SIRT1; PRKAB2; VGF; PARP1; IGFBP2; MSTN; PPARA; EIF4E; PTPN1; BCAR1; FGF2; EIF4B; RELA; TCIRG1; ATP6V1G2; ATP6V1G1; SORT1; BAIAP2; FOXC2; NAMPT; PRKDC; LMBRD1; FABP3; IDE; NCOA5; BAIAP2L2; BAIAP2L1; TBC1D4;…	292	291		pinosome	0.00260388305955	0.00781164917866	GO:0044352	c	5	302; 4323	MMP14; ANXA2	4	4
endocytic vesicle	0.000217839123571	0.00255960970196	GO:0030139	c	5	19; 161; 163; 306; 928; 1173; 1213; 2319; 2535; 3107; 3119; 3320; 5868; 5898; 7855; 8322; 11021; 81035; 4646; 64284; 55647	RAB20; COLEC12; ANXA3; FZD4; RAB5A; FLOT2; HLA-C; ABCA1; FZD2; AP2B1; AP2M1; RAB35; HLA-DQB1; RAB17; CLTC; AP2A2; HSP90AA1; MYO6; CD9; RALA; FZD5	238	237		regulation of chondrocyte differentiation	6.73380004302e-07	9.23492577328e-06	GO:0032330	b	5	94; 652; 860; 1490; 1499; 2202; 2736; 2737; 4017; 4088; 4094; 5915; 5916; 5970; 6591; 6660; 6662; 7227; 11173; 8313; 80856; 81792; 579; 55553; 91461	SMAD3; CTNNB1; PKDCC; ADAMTS12; SOX6; SOX5; LOXL2; RARB; AXIN2; RARG; GLI2; GLI3; RELA; KIAA1715; ACVRL1; EFEMP1; ADAMTS7; TRPS1; SNAI2; BMP4; RUNX2; CTGF; SOX9; NKX3-2; MAF	45	44		regulation of establishment of protein localization	0.00263035810825	0.0164923453387	GO:0070201	b	5	292; 301; 1513; 1601; 1813; 1896; 1950; 2040; 2192; 2219; 2335; 2697; 3479; 4282; 5052; 5122; 5695; 7157; 7307; 8660; 8826; 9341; 9368; 10059; 10808; 11315; 51092; 23705; 26585	PCSK1; PRDX1; MIF; STOM; IGF1; DAB2; FBLN1; IQGAP1; HSPH1; U2AF1; SLC9A3R1; EGF; GREM1; CADM1; ANXA1; FCN1; CTSK; SLC25A5; SIDT2; GJA1; VAMP3; EDA; TP53; FN1; DRD2; IRS2; PSMB7; DNM1L; PARK7	785	784
regulation of lipid metabolic process	0.000221991715078	0.00165593819896	GO:0019216	b	5	301; 336; 887; 1268; 1374; 1738; 2247; 2908; 3398; 3638; 4067; 5154; 5156; 5162; 5919; 6647; 7010; 7291; 9314; 9965; 7040; 51094; 58526	TGFB1; PDGFRA; ID2; APOA2; CCKBR; TEK; ADIPOR1; TWIST1; SOD1; FGF2; FGF19; KLF4; PDHB; MID1IP1; CNR1; ANXA1; PDGFA; NR3C1; DLD; INSIG1; LYN; RARRES2; CPT1A	273	272		central nervous system neuron development	7.38500594992e-07	1.00383797691e-05	GO:0021954	b	5	1009; 1141; 1630; 1641; 1813; 2043; 2047; 2048; 2260; 2263; 2624; 2637; 2736; 4133; 4781; 5728; 6091; 6092; 6585; 6656; 7474; 7832; 8828; 8829; 9201; 9353; 10371; 84894; 431707; 55079; 55558; 22809; 91584; 200933; 26468; 27164	CDH11; FBXO45; EPHA4; DCLK1; PLXNA3; MAP2; SOX1; GBX2; BTG2; LINGO1; LHX8; FGFR2; CHRNB2; DCC; GLI2; SLIT2; SLIT1; LHX6; EPHB2; EPHB1; DCX; SALL3; GATA2; NRP1; NRP2; FGFR1; SEMA3A; NFIB; FEZF2; ROBO1; ROBO2; DRD2; PLXNA4; PTEN; ATF5; WNT5A	75	75		regulation of DNA metabolic process	0.0029455268577	0.0182855974236	GO:0051052	b	5	2697; 3082; 3479; 4255; 5159; 5888; 5893; 6282; 7157; 6830; 8870; 10419; 10735; 26585	GJA1; IGF1; TP53; PDGFRB; STAG2; IER3; S100A11; GREM1; RAD52; RAD51; MGMT; HGF; SUPT6H; PRMT5	283	283
actin cytoskeleton reorganization	0.000244343058306	0.00180639332391	GO:0031532	b	5	2017; 3055; 4627; 5156; 5590; 5898; 7010; 9723; 7040; 23043; 27032	TGFB1; PDGFRA; CTTN; SEMA3E; MYH9; TEK; TNIK; PRKCZ; HCK; ATP2C1; RALA	83	83		homophilic cell adhesion via plasma membrane adhesion molecules	8.16789956801e-07	1.10051699443e-05	GO:0007156	b	5	634; 1000; 1001; 1004; 1009; 1013; 1824; 1829; 1951; 1952; 2195; 56106; 3897; 4345; 5097; 5098; 5099; 5291; 5793; 5797; 5818; 5819; 6091; 6092; 7216; 8641; 56100; 56128; 9620; 9746; 10205; 3688; 56101; 56104; 341640; 79633; 56133; 56138; 51294; 90952; 54510; 120114; 56098; 56112; 56121; 56124; 56134; 56144; 23705; 57463; 57526; 57575; 56099; 25945; 27020; 27253; 28316; 56125; 64084; 64881; 65217	CDH11; CDH15; DSC2; PCDHGB4; PCDHGB1; PCDHGB7; PCDHGB6; PCDHGB5; L1CAM; CD200; PCDHGA3; CLSTN2; CLSTN3; PCDH20; PVRL1; PCDHB8; MPZL2; PCDHB2; PIK3CB; PCDHB11; PCDHGA10; PCDH10; CEACAM1; PCDHB12; PVRL3; PVRL2; PCDHB15; DSG2; CDH3; CDH2; CDH6; ITGB1; TRO; FAT3; CDH20; PCDHAC2; CELSR3; CELSR2; CELSR1; PCDH15; PCDHGC3; PCDHGC4; PCDHA11; NPTN; PCDH18; PCDH19; PCDHA4; ROBO1; PCDH1; ROBO2; PCDH7; PTPRG;…	154	154		regulation of protein polymerization	0.00299482808092	0.0183028791069	GO:0032271	b	5	830; 2006; 3925; 5216; 5962; 5997; 7114; 11075; 51466; 56907	CAPZA2; EVL; STMN1; STMN2; TMSB4X; SPIRE1; RDX; PFN1; RGS2; ELN	167	167
negative regulation of cellular component organization	0.000247490772396	0.00181347220835	GO:0051129	b	5	94; 302; 336; 472; 1173; 1191; 1213; 2043; 2258; 2876; 3306; 3397; 3638; 3925; 4000; 4436; 5590; 6422; 22943; 6695; 6696; 6772; 7057; 7291; 7431; 7473; 8837; 10769; 11013; 7040; 83478; 150696; 347730; 58526; 56963; 90102; 26052; 147138	PLK2; HSPA2; STMN1; DNM3; TGFB1; MSH2; EPHA4; TMC8; ANXA2; CLTC; DKK1; PHLDB2; APOA2; RGMA; STAT1; ATM; THBS1; AP2M1; CFLAR; LRRTM1; ARHGAP24; FGF13; MID1IP1; ACVRL1; PRKCZ; PROM2; INSIG1; CLU; LMNA; VIM; SFRP1; WNT3; ID1; GPX1; TWIST1; SPP1; SPOCK1; TMSB15A	557	557		skeletal muscle organ development	9.46956275517e-07	1.26480420799e-05	GO:0060538	b	5	89; 467; 596; 688; 779; 857; 858; 1144; 1499; 1508; 1756; 2006; 2033; 2317; 2660; 2817; 2876; 3156; 3236; 3488; 4208; 4223; 93649; 4634; 4637; 4656; 4763; 4804; 4851; 4893; 5307; 5308; 5325; 6261; 6495; 6497; 6498; 22943; 6664; 6899; 6901; 6934; 6943; 7026; 7291; 7832; 1310; 9215; 9456; 9759; 10211; 10362; 10370; 10409; 341405; 7040; 84466; 51804; 56261; 23764; 57190; 26508; 27086; 93986; 29895; …	FOXP2; TGFB1; FOXP1; DMD; HDAC4; SEPN1; LARGE; TCF7L2; CTNNB1; TBX1; MYOCD; ANKRD33; PITX2; PITX1; CAV2; MEOX2; CAV1; MEF2C; HEYL; BTG2; MYLPF; RYR1; MYOG; NRAS; SIX1; TAZ; NR2F2; KLF5; MAFF; NF1; HOMER1; CITED2; CACNA1S; TCF21; HMG20B; GPCPD1; ELN; SIX4; NGFR; STRA6; CTSB; COL19A1; GPC1; MSTN; SKIL; HMGCR; IGFBP5; SOX17; EP300; MYL3; DNER; ACTN3; MYL6; MEGF10; NOTCH1; HOXD10; DKK1; GPX1; TWIST1;…	178	178		regulation of cellular ketone metabolic process	0.00300669305902	0.0183028791069	GO:0010565	b	5	301; 1312; 2308; 5689; 5695; 5702; 5710; 5711; 8660; 11315; 58526	ANXA1; PSMD5; PSMD4; PARK7; COMT; IRS2; FOXO1; MID1IP1; PSMB7; PSMC3; PSMB1	196	195
segmentation	0.000250186817845	0.00181714636119	GO:0035282	b	5	472; 2296; 5591; 6422; 22943; 6926; 7855; 9096; 9573; 51176; 23509; 130497	SFRP1; FZD5; GDF3; ATM; OSR1; DKK1; TBX3; TBX18; LEF1; PRKDC; FOXC1; POFUT1	97	97		pigment granule	9.48995153588e-07	2.89443521844e-05	GO:0048770	c	5	302; 304; 309; 311; 476; 526; 534; 813; 821; 822; 967; 1267; 1508; 1638; 2194; 2923; 3309; 3312; 3320; 3690; 4323; 4644; 4647; 5052; 5176; 5878; 5901; 6490; 6509; 6510; 6513; 7037; 7184; 7531; 9145; 9601; 10211; 3688; 80331; 51393; 84958; 55161; 55686; 23682; 25924	MMP14; SYTL1; HSPA5; HSPA8; FLOT1; PRDX1; RAB38; CANX; RAB5C; RAN; TMEM33; ANXA2P2; FASN; ANXA11; ATP6V1B2; YWHAE; ITGB1; ITGB3; ANXA2; CD63; CNP; ANXA6; CTSB; PDIA4; PDIA3; MREG; MYRIP; SERPINF1; HSP90B1; SLC1A5; CAPG; DCT; PMEL; SYNGR1; DNAJC5; CALU; SLC2A1; ATP6V1G2; ATP1A1; SLC1A4; HSP90AA1; MYO5A; TRPV2; MYO7A; TFRC	103	103		chondroitin sulfate proteoglycan biosynthetic process	0.00308239406286	0.0185832795905	GO:0050650	b	5	1634; 3479; 51363; 54360	DCN; CYTL1; IGF1; CHST15	29	29
regulation of receptor internalization	0.000257542930983	0.00183832367977	GO:0002090	b	5	302; 408; 22943; 10211; 347730; 55333; 255738	ANXA2; SYNJ2BP; DKK1; PCSK9; LRRTM1; FLOT1; ARRB1	35	35		sequence-specific DNA binding	1.15360588121e-06	4.71659445794e-05	GO:0043565	m	5	60; 81; 196; 367; 405; 467; 596; 344167; 688; 860; 1044; 1050; 1054; 1387; 1388; 1396; 1407; 1408; 1482; 1745; 1749; 1786; 1820; 1879; 1999; 2018; 2033; 2078; 2113; 2114; 2115; 2116; 2118; 2119; 2295; 2296; 2303; 2306; 2307; 2308; 2355; 2475; 2624; 2626; 2637; 2649; 60529; 2736; 2737; 468; 2908; 3015; 3065; 3066; 3091; 3166; 3171; 3182; 3199; 3200; 3212; 3216; 3218; 3236; 3329; 3428; 3607; 3642; …	SMARCC2; NPAS4; FOXP2; CDX1; ISL1; TNRC18; SOX1; PPARGC1A; PAX8; SIRT1; TP63; FOXI3; ZIK1; NR1H3; KIF2C; NKX2-5; CREBZF; ETS2; LHX2; RARB; KLF10; RARG; GLI3; NFE2L3; NFE2L1; DNMT1; THRB; SIX1; RORA; SIX3; POU5F1B; FOXF2; NKX3-2; RELB; MYC; HEY1; RAX; CREB5; PRRX2; CREB3; KLF4; SNAI2; PATZ1; GATA4; SNAI1; GATA2; BARHL2; PCGF6; RFX5; H2AFY; H2AFZ; AHR; FOXA3; ZNF277; MAF; PRRX1; ZSCAN10; ACTB; PLAG…	985	985		aminoglycan catabolic process	0.00312973001919	0.0186889592574	GO:0006026	b	5	1634; 2720; 3339; 6383; 6385; 221914	DCN; SDC2; HSPG2; SDC4; GLB1; GPC2	68	68
fibroblast migration	0.000257542930983	0.00183832367977	GO:0010761	b	5	2247; 2768; 199953; 4921; 7057; 84159; 7040	TGFB1; ARID5B; DDR2; THBS1; TMEM201; GNA12; FGF2	35	35		cell differentiation involved in kidney development	1.1955238461e-06	1.58303847208e-05	GO:0061005	b	5	59; 652; 1499; 2303; 2737; 3976; 4208; 4643; 4851; 5076; 5155; 5455; 6772; 6943; 7849; 8842; 9788; 9863; 10409; 10413; 79633; 28999; 55366; 100133941; 130497	ACTA2; LGR4; LIF; MYO1E; CTNNB1; KLF15; GLI3; MAGI2; TCF21; POU3F3; PDGFB; OSR1; CD24; MTSS1; PROM1; PAX2; PAX8; YAP1; BMP4; STAT1; NOTCH1; MEF2C; BASP1; FAT4; FOXC2	45	45		regulation of protein transport	0.00321067242872	0.0188313171794	GO:0051223	b	5	292; 301; 1513; 1601; 1813; 1896; 1950; 2040; 2192; 2219; 2335; 2697; 3479; 4282; 5052; 5122; 5695; 7307; 8660; 8826; 9341; 9368; 10059; 11315; 51092; 23705; 26585	PCSK1; PRDX1; MIF; STOM; IGF1; DAB2; FBLN1; IQGAP1; U2AF1; SLC9A3R1; EGF; GREM1; CADM1; ANXA1; FCN1; CTSK; SLC25A5; SIDT2; GJA1; VAMP3; EDA; FN1; DRD2; IRS2; PSMB7; DNM1L; PARK7	724	723
muscle contraction	0.000263246062853	0.00186297213711	GO:0006936	b	5	58; 477; 1264; 1482; 1756; 2017; 2593; 2626; 2946; 5142; 5578; 6647; 7134; 7139; 7168; 7414; 7431; 8811; 9446; 10203; 79784; 58498; 255743; 59272	CTTN; DMD; MYL7; ACTA1; TNNC1; GAMT; MYH14; NKX2-5; TNNT2; CALCRL; TPM1; SOD1; PRKCA; VCL; GATA4; GSTO1; CNN1; GSTM2; VIM; NPNT; GALR2; ATP1A2; ACE2; PDE4B	293	293		protein kinase activity	1.20168011667e-06	4.71659445794e-05	GO:0004672	m	5	94; 156; 545; 558; 595; 613; 657; 658; 780; 814; 817; 983; 1019; 1026; 1111; 1147; 1198; 1612; 1613; 1641; 1949; 1956; 2042; 2043; 2044; 2045; 2047; 2048; 2051; 2202; 2241; 2242; 2260; 2263; 2321; 2475; 2534; 166614; 2869; 2932; 3480; 3482; 3611; 3643; 3645; 3654; 3718; 3756; 3815; 3985; 4052; 4067; 4139; 4293; 4638; 4882; 4914; 4920; 4921; 5058; 5129; 5156; 5159; 5164; 5166; 5256; 5294; 5563; 55…	SNRK; PDGFRB; STK10; PLK2; HIPK2; HIPK1; INSRR; IKBKE; TYK2; CDK15; AXL; MAP3K9; STK17B; GRK5; MAP3K6; CAMK4; PIK3CG; RELN; DCX; LYN; IRAK1; RNASEL; IRAK4; NPR2; PRKAG2; VRK1; SHC1; VRK2; CAMK2D; SCYL2; CAMKV; NTRK1; LMTK3; FGFR2; ROR2; TESK2; FGFR1; PNCK; BRSK2; CCND1; MYLK; GSK3B; CSNK1G1; HUNK; SPEG; PAK1; CCNK; OXSR1; NUAK1; CDKN1A; DCLK1; DCLK2; ACVRL1; EPHB6; KIT; ADRBK1; LMTK2; NEK6; NEK9;…	608	601		regulation of cellular protein metabolic process	0.00321363785997	0.0188313171794	GO:0032268	b	5	12; 302; 831; 871; 896; 1293; 1410; 1435; 1512; 1601; 1813; 1950; 1965; 2047; 2064; 2192; 2308; 2335; 2876; 3009; 3082; 3479; 4282; 4323; 4752; 4921; 5045; 5052; 5118; 5159; 5320; 5627; 5689; 5695; 5702; 5710; 5711; 5888; 5962; 5997; 5999; 6385; 6647; 7026; 7057; 7076; 7157; 7164; 7314; 6830; 8665; 8826; 8878; 9134; 9368; 9759; 10419; 10808; 10935; 11315; 51562; 51429; 1812; 55081; 25816; 26053; …	MMP14; ERBB2; AUTS2; HDAC4; TIMP1; PDGFRB; PSMD5; PSMD4; PRDX3; CRYAB; UBB; PRDX1; MIF; FOXO1; ANXA2; DAB2; FBLN1; THBS1; EIF2S1; EGF; FURIN; IQGAP1; SERPINA3; NEK3; MBIP; CCNE2; SLC9A3R1; EIF3F; NR2F2; RGS4; CAST; RGS2; PCOLCE; PSMC3; SNX9; GREM1; CTSH; EPHB1; RAD51; IFT57; SOD1; PROS1; RDX; PRMT5; PLA2G2A; TPD52L1; HGF; SUPT6H; COL6A3; HIST1H1B; HSPH1; SQSTM1; TP53; TNFAIP8; FN1; DDR2; CCND3; D…	2329	2321
morphogenesis of an epithelial sheet	0.000304625641896	0.00213754263975	GO:0002011	b	5	94; 780; 1289; 1605; 3212; 3936; 83478; 90102	ACVRL1; HOXB2; DDR1; COL5A1; DAG1; ARHGAP24; LCP1; PHLDB2	47	47		actin-mediated cell contraction	1.41768767084e-06	1.84539683255e-05	GO:0070252	b	5	70; 88; 89; 287; 476; 477; 817; 1674; 1756; 2013; 2626; 4604; 4606; 4621; 4626; 4632; 4634; 4637; 5142; 5348; 7125; 7138; 7139; 7140; 7168; 7341; 7404; 7431; 7171; 55742; 122786	DMD; FXYD1; SUMO1; ACTC1; DES; MYL6; MYL3; TNNC2; MYL1; FRMD6; TNNT1; MYH3; TNNT3; TNNT2; MYH8; TPM4; TPM1; PARVA; MYBPC2; ATP1A1; CAMK2D; GATA4; UTY; ACTN3; ACTN2; VIM; ANK2; EMP2; ATP1A2; MYBPC1; PDE4B	62	62		glycolytic process	0.00336799904493	0.0193890335511	GO:0006096	b	5	3098; 3479; 5230; 7157; 8870; 9759	IGF1; TP53; HDAC4; HK1; IER3; PGK1	69	69
embryonic limb morphogenesis	0.000318034363231	0.00221287775425	GO:0030326	b	5	1382; 1749; 2201; 2719; 2768; 5307; 5308; 22943; 6926; 7020; 7291; 7473; 51176; 130497	WNT3; TWIST1; CRABP2; TFAP2A; FBN2; OSR1; DKK1; TBX3; GPC3; GNA12; PITX2; DLX5; LEF1; PITX1	129	129		regulation of cartilage development	1.41768767084e-06	1.84539683255e-05	GO:0061035	b	5	94; 649; 652; 658; 860; 1490; 1499; 2202; 2487; 2736; 2737; 3491; 4017; 4088; 4094; 5915; 5916; 5970; 6591; 6660; 6662; 7227; 7474; 11173; 8313; 7040; 80856; 81792; 579; 55553; 91461	TGFB1; SMAD3; CTNNB1; BMPR1B; SOX9; SOX6; SOX5; LOXL2; RARB; AXIN2; RARG; GLI2; GLI3; RELA; KIAA1715; ACVRL1; CYR61; EFEMP1; ADAMTS7; TRPS1; SNAI2; FRZB; BMP4; BMP1; PKDCC; RUNX2; CTGF; ADAMTS12; NKX3-2; MAF; WNT5A	63	62		positive regulation of nervous system development	0.00337066133504	0.0193890335511	GO:0051962	b	5	396; 1435; 1809; 1813; 1950; 2047; 2335; 2896; 3082; 3479; 4758; 6860; 7520; 10215; 10419; 11075; 57633; 30812	OLIG2; EPHB1; DPYSL3; FN1; STMN2; SYT4; DRD2; CSF1; LRRN1; NEU1; HGF; SOX8; IGF1; ARHGDIA; GRN; PRMT5; XRCC5; EGF	415	415
regulation of response to wounding	0.000330895266604	0.00225612211775	GO:1903034	b	5	302; 613; 727; 730; 1268; 2043; 2247; 2876; 3055; 3329; 3670; 4067; 5154; 5156; 5176; 5270; 5578; 5627; 6696; 55773; 7010; 7057; 9112; 9314; 10203; 90102; 91662; 59272; 5245	PDGFRA; ISL1; EPHA4; PROS1; NLRP12; SERPINE2; CNR1; TEK; THBS1; TBC1D23; HSPD1; KLF4; BCR; LYN; C7; MTA1; C5; PDGFA; ANXA2; CALCRL; PRKCA; SERPINF1; HCK; PHLDB2; FGF2; PHB; GPX1; SPP1; ACE2	391	390		cardiocyte differentiation	1.63053735854e-06	2.10462637203e-05	GO:0035051	b	5	70; 183; 186; 652; 811; 817; 1482; 1525; 1948; 2274; 2475; 2626; 3670; 4208; 4628; 93649; 4851; 5156; 5159; 5308; 5915; 6257; 6546; 22943; 6722; 6909; 6926; 7291; 7478; 8289; 8470; 9464; 10290; 10370; 10529; 10611; 7422; 3688; 144165; 80206; 54345; 55553; 91807; 27086; 27101; 64321; 91624	EFNB2; PDGFRB; PDGFRA; FOXP1; ACTC1; SORBS2; MYH10; TBX2; TBX3; MYOCD; HAND2; PITX2; AGT; SOX6; NKX2-5; SOX18; PRICKLE1; RARB; NEBL; TWIST1; SOX17; FHL2; WNT8A; NEXN; ISL1; SLC8A1; CITED2; ITGB1; PDLIM5; SRF; CAMK2D; MYLK3; RXRB; CACYBP; FHOD3; MTOR; SPEG; GATA4; CXADR; BMP4; VEGFA; CALR; NOTCH1; DKK1; MEF2C; AGTR2; ARID1A	112	111		positive regulation of cell differentiation	0.00344467372639	0.0196346402404	GO:0045597	b	5	396; 558; 1277; 1435; 1495; 1601; 1809; 1813; 2335; 2683; 2896; 3082; 3135; 3479; 4758; 4921; 5320; 6860; 7520; 8546; 10215; 10419; 10498; 11075; 55506; 56999; 255743; 26585; 30812	STMN2; DRD2; HLA-G; CARM1; GRN; SOX8; GREM1; DAB2; XRCC5; AXL; AP3B1; ADAMTS9; ARHGDIA; B4GALT1; IGF1; DPYSL3; H2AFY2; PRMT5; PLA2G2A; HGF; OLIG2; CTNNA1; FN1; DDR2; SYT4; CSF1; NPNT; COL1A1; NEU1	799	799
membrane raft assembly	0.000332127564165	0.00225612211775	GO:0001765	b	5	302; 2319; 6281; 10211	S100A10; ANXA2; FLOT1; FLOT2	10	10		regulation of kidney development	1.79269006038e-06	2.29464327728e-05	GO:0090183	b	5	183; 186; 652; 1499; 3976; 4435; 4609; 5076; 5154; 5155; 5159; 6495; 6662; 6772; 7849; 8842; 9500; 10409; 10413; 7422; 79633; 7040; 51804; 79727; 55366; 6299; 100133941; 130497	TGFB1; LIF; MYC; PDGFRB; LGR4; CTNNB1; SOX9; AGT; STAT1; SIX4; SIX1; CITED1; PDGFA; PDGFB; SALL1; OSR1; LIN28A; CD24; VEGFA; PROM1; PAX2; PAX8; YAP1; BMP4; MAGED1; BASP1; FAT4; AGTR2	54	54		apoptotic mitochondrial changes	0.00362256091391	0.020462573811	GO:0008637	b	5	292; 2876; 3082; 3479; 4000; 7157; 8870; 10059	IGF1; TP53; SLC25A5; IER3; GPX1; HGF; DNM1L; LMNA	118	118
nucleoside monophosphate metabolic process	0.000332423790296	0.00225612211775	GO:0009123	b	5	272; 471; 477; 498; 506; 627; 790; 1738; 2597; 55753; 3614; 4436; 4704; 4728; 5209; 5213; 7384; 7385; 54963; 7040; 50808; 4697	TGFB1; AMPD3; MSH2; GAPDH; ATP5B; BDNF; CAD; ATP5A1; IMPDH1; PFKM; OGDHL; NDUFA4; DLD; NDUFA9; ATIC; UCKL1; AK3; PFKFB3; ATP1A2; NDUFS8; UQCRC2; UQCRC1	262	262		fat cell differentiation	2.231038506e-06	2.83212821919e-05	GO:0045444	b	5	585; 595; 664; 688; 862; 1050; 1240; 1488; 5743; 2122; 2167; 2308; 2487; 2624; 2662; 2869; 2876; 2932; 3356; 3398; 3400; 3625; 3638; 3910; 3914; 4041; 4091; 4320; 4329; 4488; 5167; 5469; 5919; 5997; 6041; 6095; 6422; 22933; 6591; 6934; 7021; 7474; 7494; 8091; 9314; 9451; 10124; 10891; 11197; 84159; 79689; 79969; 7040; 114882; 114885; 56246; 116844; 51320; 51339; 84230; 55022; 55885; 23236; 23411;…	PTGS2; TFAP2B; MMP11; TGFB1; RARRES2; SMAD6; STEAP4; PPARGC1A; FOXO1; MED1; RUNX1T1; LAMB3; DACT1; XBP1; CEBPA; MECOM; FNDC5; GRK5; KLF5; RORA; MEX3C; CLIP3; ALOXE3; INHBB; KLF4; HTR2A; RGS2; MSX2; ARL4A; ATAT1; RNASEL; GDF10; SIRT2; SIRT1; LAMA4; LRRC8C; FRZB; PLCB1; HMGA2; WNT5A; MRAP; ENPP1; ALDH6A1; EBF2; INSIG1; SNAI2; LRG1; SAV1; GATA2; CTBP2; BNIP3; BBS9; OSBPL11; SFRP1; OSBPL8; ARID5B; LR…	192	192		catechol-containing compound metabolic process	0.00366841639058	0.0205365810437	GO:0009712	b	5	1312; 1813; 11315; 1812; 4128	MAOA; PARK7; DRD2; COMT; DRD1	50	49
positive regulation of cell death	0.000347805838453	0.00232343918169	GO:0010942	b	5	133; 301; 388; 408; 472; 637; 836; 840; 841; 842; 943; 1026; 1191; 1268; 1545; 2045; 2487; 2810; 2908; 3329; 3725; 4067; 4616; 5591; 6422; 6647; 6659; 7020; 7057; 7153; 23087; 7531; 8837; 9040; 9131; 7040; 375790; 91662; 255738; 5326	TGFB1; PCSK9; EPHA7; CDKN1A; ATM; TRIM35; PRKDC; AGRN; NLRP12; AIFM1; ARRB1; SOX4; CNR1; CYP1B1; CFLAR; TFAP2A; BID; JUN; THBS1; HSPD1; TNFRSF8; LYN; TOP2A; ANXA1; NR3C1; SOD1; FRZB; CLU; RHOB; ADM; CASP7; SFRP1; UBE2M; CASP3; CASP8; CASP9; SFN; PLAGL2; YWHAE; GADD45B	609	607		platelet-derived growth factor receptor binding	3.27974564573e-06	0.000114426681418	GO:0005161	m	5	2277; 3554; 3690; 4067; 5154; 5155; 5156; 5159; 5728; 5795; 7422; 56034	FIGF; PDGFA; ITGB3; PDGFC; PDGFRB; PDGFRA; PDGFB; PTEN; VEGFA; LYN; PTPRJ; IL1R1	15	15		peptide transport	0.00373913213455	0.020747219897	GO:0015833	b	5	292; 301; 1813; 1896; 2697; 5052; 5122; 5798; 6890; 8660; 8826; 9368; 51092; 27445; 26585	ANXA1; GJA1; EDA; IRS2; TAP1; SLC9A3R1; PCSK1; DRD2; PRDX1; SIDT2; GREM1; PCLO; SLC25A5; PTPRN; IQGAP1	324	322
negative regulation of nervous system development	0.00034795466006	0.00232343918169	GO:0051961	b	5	627; 1281; 2043; 2258; 3397; 3398; 3400; 3670; 5080; 6496; 6695; 6696; 7431; 7473; 10439; 10769; 7040; 56963; 26052; 30812	TGFB1; PLK2; WNT3; ISL1; ID4; EPHA4; ID2; SOX8; VIM; ID1; OLFM1; PAX6; SPP1; SPOCK1; DNM3; FGF13; COL3A1; BDNF; SIX3; RGMA	228	228		neuromuscular process	3.35513250303e-06	4.22416682349e-05	GO:0050905	b	5	16; 29; 220; 334; 351; 613; 1144; 1496; 1742; 1813; 2173; 2307; 2395; 2548; 2743; 2760; 2906; 3236; 3756; 3778; 4628; 4647; 4747; 5457; 5728; 6334; 6507; 7345; 8506; 8514; 8925; 9378; 9543; 10083; 112476; 84502; 57555; 116443; 53405; 54715; 50944; 23111; 3226; 64220; 65217	MYH10; AARS; CNTNAP1; FABP7; NRXN1; JPH4; APLP2; BCR; ALDH1A3; DLG4; SPG20; NEFL; KCNMA1; GRIN3A; SHANK1; USH1C; GAA; CLIC5; NLGN2; GRIN2D; STRA6; SCN8A; GLRB; FOXS1; KCNAB2; HERC1; POU4F1; ABR; FXN; UCHL1; CTNNA2; KCNH1; RBFOX1; HOXC10; APP; GM2A; DRD2; HOXD10; PRRT2; PTEN; CHRND; PCDH15; IGDCC3; MYO7A; SLC1A3	107	107		osteoblast differentiation	0.00393073248845	0.0216190286865	GO:0001649	b	5	338773; 1277; 3082; 3479; 4921; 22801; 9759; 9902; 90993; 255743; 30812	MRC2; IGF1; HDAC4; DDR2; NPNT; TMEM119; SOX8; ITGA11; COL1A1; HGF; CREB3L1	202	202
negative regulation of epithelial cell migration	0.000353804605232	0.00232500169152	GO:0010633	b	5	94; 285; 2247; 5176; 7026; 7057; 9314; 7040	TGFB1; ACVRL1; THBS1; KLF4; SERPINF1; ANGPT2; NR2F2; FGF2	48	48		regulation of fibroblast proliferation	3.39053681323e-06	4.23403621555e-05	GO:0048145	b	5	183; 186; 302; 648; 890; 972; 1019; 1026; 1499; 1602; 1956; 2192; 2355; 2495; 3725; 4609; 4763; 4804; 4921; 5154; 5155; 5156; 5371; 5591; 5828; 6277; 6422; 6497; 7050; 7474; 8877; 10437; 79577; 153090; 80169; 56034; 177	CD74; PDGFRA; CTC1; CDKN1A; EGFR; SPHK1; PRKDC; CTNNB1; PDGFC; NGFR; FBLN1; AGT; SKI; S100A6; CCNA2; CDC73; JUN; NF1; FOSL2; PML; MYC; FTH1; PDGFA; PDGFB; ANXA2; DAB2IP; BMI1; IFI30; AGER; SFRP1; DACH1; PEX2; DDR2; CDK4; AGTR2; WNT5A; TGIF1	82	82		muscle contraction	0.00401190775021	0.0216751308224	GO:0006936	b	5	1410; 1813; 2697; 4637; 5997; 6647; 7094; 7402; 7431; 9446; 9759; 7169; 1812; 255743	GJA1; GSTO1; HDAC4; SOD1; CRYAB; DRD2; TPM2; TLN1; MYL6; NPNT; UTRN; RGS2; DRD1; VIM	293	293
anterior/posterior axis specification	0.000353804605232	0.00232500169152	GO:0009948	b	5	2719; 6045; 6926; 7473; 7855; 9096; 9573; 79971	GDF3; FZD5; WNT3; WLS; TBX3; GPC3; TBX18; RNF2	48	48		nephron epithelium morphogenesis	3.49202929383e-06	4.30846309502e-05	GO:0072088	b	5	183; 186; 596; 652; 960; 1499; 2138; 2247; 2719; 2737; 3611; 3911; 3976; 4435; 4609; 5076; 5087; 5228; 6495; 6662; 6772; 6943; 7849; 9500; 7422; 79633; 7040; 51804; 55083; 55366; 6299; 26249; 255743; 64412; 130497	TGFB1; LIF; LGR4; ILK; KIF26B; CTNNB1; PAX8; SOX9; AGT; PGF; STAT1; SIX4; SIX1; FGF2; GLI3; GZF1; MYC; EYA1; TCF21; LAMA5; SALL1; CD44; OSR1; GPC3; VEGFA; KLHL3; PAX2; CITED1; PBX1; BMP4; MAGED1; NPNT; FAT4; AGTR2; BCL2	76	76		neural tube closure	0.0040316079161	0.0216751308224	GO:0001843	b	5	5216; 5916; 6201; 6385; 6862; 7546; 55081	IFT57; RARG; SDC4; RPS7; PFN1; ZIC2; T	95	95
negative regulation of muscle tissue development	0.000369686735255	0.00241024107709	GO:1901862	b	5	627; 22943; 7291; 8531; 144165; 7040; 51176	PRICKLE1; TGFB1; TWIST1; DKK1; BDNF; LEF1; YBX3	37	37		mammary gland epithelium development	3.50623624269e-06	4.30846309502e-05	GO:0061180	b	5	367; 595; 675; 780; 1147; 2118; 2119; 2263; 2736; 2876; 2908; 3091; 3398; 3664; 4041; 4255; 4487; 4488; 5371; 5469; 5594; 5618; 6091; 6558; 6776; 6778; 6926; 7022; 7473; 7474; 7477; 9353; 9423; 7040	TGFB1; HIF1A; TBX3; MED1; STAT6; PRLR; WNT3; TFAP2C; GLI2; MAPK1; SLIT2; SLC12A2; PML; MSX1; MSX2; NR3C1; BRCA2; CHUK; AR; MGMT; FGFR2; IRF6; ETV5; ETV4; LRP5; CCND1; NTN1; DDR1; ID2; GPX1; ROBO1; STAT5A; WNT5A; WNT7B	73	73		regulation of response to wounding	0.0041139762754	0.0216751308224	GO:1903034	b	5	302; 308; 629; 2294; 2697; 2876; 3075; 5320; 5627; 7057; 100506742; 7791; 5740; 8870; 9341; 11315; 81792	GJA1; VAMP3; ANXA2; ANXA5; CFH; PROS1; PARK7; CFB; PTGIS; THBS1; GPX1; CASP12; ADAMTS12; FOXF1; PLA2G2A; IER3; ZYX	391	390
nucleotide biosynthetic process	0.000396429623449	0.00256440412669	GO:0009165	b	5	19; 31; 114; 133; 272; 471; 498; 506; 790; 799; 2696; 2771; 3614; 4199; 4879; 5578; 6019; 7077; 8811; 9061; 9568; 10203; 54963; 7040; 50808; 91373	TGFB1; TIMP2; AMPD3; ME1; RLN2; ATP5B; GABBR2; GNAI2; GIPR; CAD; PAPSS1; ATP5A1; IMPDH1; NPPB; ACACA; CALCRL; PRKCA; UAP1L1; ADM; ATIC; UCKL1; AK3; CALCR; ADCY8; GALR2; ABCA1	339	338		regulation of lipid metabolic process	3.56491838928e-06	4.34580527455e-05	GO:0019216	b	5	12; 37; 150; 183; 185; 341; 348; 476; 585; 653; 672; 706; 718; 857; 887; 975; 1374; 5743; 1737; 2053; 2170; 2181; 2247; 2321; 2475; 2908; 3356; 3398; 3417; 3480; 3491; 3638; 3667; 3778; 3815; 3949; 4067; 4790; 4907; 5154; 5155; 5156; 5159; 5164; 5166; 5294; 5465; 5525; 5563; 5565; 5580; 5581; 5601; 5828; 5919; 5933; 6095; 6591; 6615; 6720; 6776; 6934; 7291; 7494; 8660; 9314; 9451; 9555; 1717; 105…	PTGS2; ACADVL; PRKAG2; PDGFRA; DHCR7; KCNMA1; APOC1; AGT; CAV1; NPC2; TSPO; ADRA2A; RORA; PIK3CG; DNAJC15; LYN; BRCA1; IGF1R; IDH1; SNAI2; SNAI1; BMP5; ACSL3; H2AFY; TCF7L2; KIT; TYSND1; PDGFB; CCKBR; APOE; ID2; NT5E; PPARGC1A; PIK3R6; HTR2A; PIK3IP1; NR1H3; SIRT1; PRKAB2; PDP1; PDP2; DLAT; PPARA; FGF2; PEX2; AGTR1; PPP2R5A; PDGFRB; EPHX2; SEC14L2; INSIG1; FABP3; FLT1; CD81; C3; NFKB1; MAPK9; RBL…	273	272		regulation of phosphorus metabolic process	0.00416358824965	0.0216751308224	GO:0051174	b	5	135; 302; 896; 1435; 1601; 1813; 1950; 2047; 2064; 2192; 2308; 2335; 3082; 3479; 4176; 4282; 4921; 5052; 5159; 5320; 5888; 5934; 5997; 5999; 6385; 6647; 7026; 7057; 7157; 7164; 7314; 8660; 8826; 8870; 8878; 9134; 9368; 9759; 10059; 10419; 10808; 10935; 11315; 51562; 51429; 1812; 255743; 26472; 26585	PDGFRB; HDAC4; IQGAP1; SDC4; SNX9; PRDX3; PRDX1; MIF; FOXO1; EPHB1; DAB2; FBLN1; THBS1; EGF; ADORA2A; HSPH1; MBIP; CCNE2; SLC9A3R1; NR2F2; RGS4; RGS2; DRD1; PPP1R14B; GREM1; ERBB2; ANXA2; UBB; RBL2; SOD1; PRMT5; MCM7; SQSTM1; TPD52L1; HGF; IGF1; PLA2G2A; TP53; FN1; DDR2; CCND3; DRD2; CSF1; IRS2; IER3; NPNT; RAD51; DNM1L; PARK7	1581	1576
cellular response to cytokine stimulus	0.000437030620922	0.0027948269255	GO:0071345	b	5	103; 199; 558; 627; 684; 841; 1230; 1893; 2597; 3055; 3107; 3119; 3309; 3313; 3326; 3560; 3575; 4311; 4600; 6422; 6772; 6773; 7334; 7436; 8531; 10344; 10346; 10475; 340061; 83483; 3037; 51094; 51176; 51191; 149951; 85363; 25939; 91662; 255743; 5245	IL7R; TRIM38; VLDLR; HSPA5; HLA-C; HSPA9; MX2; GAPDH; ECM1; CCR1; NLRP12; BDNF; TMEM173; AXL; PLVAP; STAT2; STAT1; ADIPOR1; ADAR; COMMD7; HSP90AB1; HLA-DQB1; HAS2; CCL26; TRIM22; HERC5; HCK; LEF1; IL2RB; SFRP1; SAMHD1; UBE2N; PHB; CASP8; NPNT; BST2; MME; TRIM5; AIF1; YBX3	615	614		bone mineralization	3.94503601295e-06	4.77131914637e-05	GO:0030282	b	5	652; 657; 658; 1230; 5743; 1893; 2201; 2263; 2719; 3091; 4088; 4208; 4256; 4322; 4921; 5167; 5745; 5764; 6546; 6662; 6934; 7020; 7043; 7071; 7291; 8313; 9451; 9788; 1901; 51119; 7286; 7040; 56172; 50506; 55787; 54880; 55366; 55589; 22904; 56975; 91461; 130497	PTH1R; PTGS2; TGFB3; MMP13; ANKH; DUOX2; LGR4; ECM1; SMAD3; CCR1; BMPR1B; SOX9; MTSS1; PTN; KLF10; AXIN2; TFAP2A; S1PR1; BMP2K; TXLNG; SLC8A1; TGFB1; SBDS; FBN2; OSR1; ENPP1; GPC3; HIF1A; BCOR; FGFR2; TUFT1; SBNO2; BMP4; BMPR1A; DDR2; EIF2AK3; FAM20C; PKDCC; TCF7L2; MEF2C; TWIST1; MGP	99	98		low-density lipoprotein particle receptor catabolic process	0.00427911587685	0.0216751308224	GO:0032802	b	5	302; 5045	ANXA2; FURIN	5	5
negative regulation of muscle organ development	0.000438801328883	0.0027948269255	GO:0048635	b	5	627; 22943; 7291; 8531; 144165; 7040; 51176	PRICKLE1; TGFB1; TWIST1; DKK1; BDNF; LEF1; YBX3	38	38		mammary gland morphogenesis	4.24742593883e-06	5.09691112659e-05	GO:0060443	b	5	367; 652; 780; 823; 857; 1999; 2118; 2119; 2263; 2736; 2737; 2908; 3488; 4041; 4488; 5371; 5469; 6091; 6558; 6778; 6909; 6926; 7022; 7474; 9353; 9423; 7040	TGFB1; TBX2; TBX3; MED1; ELF3; CAV1; STAT6; TFAP2C; GLI2; GLI3; SLIT2; CAPN1; SLC12A2; PML; MSX2; NR3C1; AR; IGFBP5; FGFR2; BMP4; ETV5; ETV4; LRP5; ROBO1; NTN1; DDR1; WNT5A	53	53		dopamine catabolic process	0.00427911587685	0.0216751308224	GO:0042420	b	5	1312; 4128	MAOA; COMT	5	5
actin-mediated cell contraction	0.000447199789765	0.00282657577042	GO:0070252	b	5	58; 477; 1756; 2626; 5142; 7134; 7139; 7168; 7431	ACTA1; DMD; TPM1; VIM; TNNT2; ATP1A2; PDE4B; GATA4; TNNC1	62	62		nucleotide metabolic process	4.57753171236e-06	5.45045636448e-05	GO:0009117	b	5	19; 31; 47; 89; 100; 107; 109; 113; 114; 133; 150; 271; 272; 333; 348; 405; 477; 481; 513; 516; 517; 525; 526; 627; 799; 1129; 205; 1267; 1635; 196883; 5743; 1719; 1742; 1813; 1841; 1906; 1909; 1910; 2023; 2026; 2027; 2232; 2272; 2326; 2327; 2395; 2530; 2535; 2550; 2592; 2617; 2696; 2762; 2771; 2773; 2778; 2876; 2912; 2913; 2977; 2978; 2982; 3091; 3098; 3099; 3156; 55753; 3274; 3312; 3356; 3417; …	PTGS2; FHIT; HSPA8; PPARGC1A; DHTKD1; RLN2; RAPGEF3; FDXR; APLP1; BDNF; XDH; OGG1; TIMP2; ASPDH; DLG4; CALM1; ADSSL1; MPP1; ADRA2A; RORA; PDE7A; GUCY1A2; EDN1; HTR2A; GMPS; PFAS; FMO2; MC1R; NPR2; FMO1; DDIT4; PRPSAP2; HK2; IDH1; HK1; ATP1B1; SMARCAD1; HMGCR; SLC25A25; ACOT7; PDE8A; NME1; ADCY4; ADCY7; ADCY1; UXS1; ADCY3; ADCY8; NT5C2; VIP; PID1; ACLY; PGK1; HAAO; DCAKD; HIF1A; PMM2; SLC25A33; ED…	678	675		negative regulation of cell junction assembly	0.00428662874319	0.0216751308224	GO:1901889	b	5	395; 4323; 7057	MMP14; ARHGAP6; THBS1	16	16
response to cobalt ion	0.000506597513048	0.00317774803639	GO:0032025	b	5	836; 841; 842; 5176	SERPINF1; CASP3; CASP8; CASP9	11	11		actin cytoskeleton reorganization	4.81597021625e-06	5.69025404012e-05	GO:0031532	b	5	886; 1525; 1613; 2059; 2241; 2242; 2316; 2934; 3645; 3815; 4627; 5058; 5156; 5770; 6464; 203447; 7430; 55971; 8394; 9294; 9535; 9723; 10411; 10458; 1901; 116985; 79778; 80115; 7040; 50848; 84168; 9024; 54828; 55742; 23043; 26037; 59341	TGFB1; PDGFRA; ANTXR1; TNIK; INSRR; EPS8; RAPGEF3; BCAS3; GSN; ARAP1; S1PR2; BAIAP2L1; MYH9; SIPA1L1; TRPV4; PARVA; DAPK3; SHC1; S1PR1; BAIAP2L2; FER; FES; BAIAP2; PTPN1; F11R; NRK; CXADR; SEMA3E; BRSK2; PIP5K1A; MICALL2; CCKAR; EZR; KIT; GMFG; FLNA; PAK1	83	83		basement membrane organization	0.00428662874319	0.0216751308224	GO:0071711	b	5	1282; 8985; 22795	PLOD3; COL4A1; NID2	16	16
hindlimb morphogenesis	0.000517849012636	0.00322390212378	GO:0035137	b	5	2719; 5307; 5308; 6926; 7291; 7473; 130497	TWIST1; WNT3; OSR1; TBX3; GPC3; PITX2; PITX1	39	39		negative regulation of developmental growth	5.13895217371e-06	6.00364931135e-05	GO:0048640	b	5	652; 1525; 1630; 2258; 2395; 2660; 2697; 2778; 3475; 3776; 5600; 5728; 6405; 6422; 6696; 6934; 7473; 7474; 8614; 8829; 9353; 9423; 9706; 10371; 10505; 80014; 57142; 55558; 55841; 23111; 23286; 56963; 60485	STC2; SAV1; MAPK11; SEMA4F; RGMA; PLXNA3; SPG20; WWC3; WWC2; WWC1; DCC; KCNK2; SLIT2; FGF13; ULK2; GJA1; RTN4; MSTN; SFRP1; IFRD1; NRP1; SEMA3A; CXADR; BMP4; SEMA3F; WNT3; NTN1; GNAS; TCF7L2; PTEN; FXN; SPP1; WNT5A	71	71		regulation of catecholamine metabolic process	0.00428662874319	0.0216751308224	GO:0042069	b	5	1312; 11315; 1812	PARK7; COMT; DRD1	16	16
regulation of epithelial cell differentiation	0.000523725547823	0.00323615487759	GO:0030856	b	5	94; 1030; 2487; 2810; 3397; 5080; 6772; 6926; 7849; 9573; 9839; 25937; 130497	CDKN2B; WWTR1; ACVRL1; STAT1; FRZB; OSR1; ID1; SFN; TBX3; PAX6; GDF3; PAX8; ZEB2	120	120		cellular response to organic cyclic compound	5.21512070992e-06	6.00364931135e-05	GO:0071407	b	5	186; 249; 333; 367; 476; 477; 478; 493; 627; 641; 652; 672; 836; 857; 1050; 1277; 1316; 1373; 1499; 164091; 1535; 1545; 5743; 1906; 1956; 2033; 2562; 2566; 2649; 2660; 2736; 2778; 2782; 2889; 2908; 2946; 3015; 3066; 3157; 3488; 3624; 3670; 3709; 3956; 4040; 4088; 4093; 4208; 4255; 4478; 4488; 4656; 4790; 4914; 5025; 5074; 5139; 5142; 5155; 5176; 5294; 5465; 5469; 5566; 5764; 5888; 5899; 5902; 591…	PTGS2; ERRFI1; ISL1; AGER; RAPGEF1; RAPGEF3; APLP1; BDNF; LEF1; LGALS1; CAV1; EP300; ADAMTS1; RARG; RYR1; THRB; NTRK1; RORA; PIK3CG; INHBA; ZC3HAV1; EDN1; RELA; BRCA1; MGMT; SNAI2; ATP2B4; SHMT1; BMP4; INPP5K; HCN4; H2AFZ; GNG2; CPS1; COLEC12; GABRG2; NR3C1; HSP90B1; MED1; PDXP; PTN; TMEM173; ATP1A3; NR1H3; SIRT2; SIRT1; ATP1A1; LIN28B; LIN28A; BLM; MSTN; RARB; IGFBP5; ITPR2; LRP8; GNAS; SEPN1; M…	366	366		neurotransmitter reuptake	0.00428662874319	0.0216751308224	GO:0098810	b	5	1813; 11315; 1812	PARK7; DRD2; DRD1	16	16
DNA binding, bending	0.000526584513415	0.00717471399529	GO:0008301	m	5	2296; 3149; 7153; 7155; 51176	HMGB3; LEF1; TOP2B; FOXC1; TOP2A	19	19		cell communication by electrical coupling involved in cardiac conduction	5.23755864402e-06	6.00364931135e-05	GO:0086064	b	5	476; 477; 478; 481; 482; 817; 857; 2281; 2697; 3270; 801; 5318; 5566; 6546; 10345	TRDN; GJA1; CALM1; CAMK2D; ATP1B2; ATP1B1; PRKACA; PKP2; ATP1A3; ATP1A2; ATP1A1; SLC8A1; FKBP1B; HRC; CAV1	22	22		response to gamma radiation	0.00436654282112	0.0219025787907	GO:0010332	b	5	1410; 2002; 2876; 5888; 7157	GPX1; TP53; ELK1; CRYAB; RAD51	51	51
homophilic cell adhesion via plasma membrane adhesion molecules	0.000632335671163	0.0038783254498	GO:0007156	b	5	1004; 1009; 56106; 56123; 56101; 56113; 56143; 83259; 90952; 56098; 56112; 57575; 56099; 27328; 65217	CDH11; PCDH11Y; ESAM; PCDHA5; PCDH11X; PCDHGA10; PCDHGB7; PCDHB13; PCDH10; PCDHGC4; PCDHGB5; PCDH15; PCDHGA2; PCDHGA3; CDH6	154	154		smooth muscle tissue development	5.23755864402e-06	6.00364931135e-05	GO:0048745	b	5	652; 1281; 4638; 4763; 5159; 6495; 6662; 6722; 7763; 8516; 8626; 27086; 93986; 64220; 130497	ITGA8; PDGFRB; BMP4; SRF; TP63; OSR1; STRA6; SIX1; MYLK; ZFAND5; SOX9; FOXP1; NF1; COL3A1; FOXP2	22	22		positive regulation of macromolecule metabolic process	0.00444107486142	0.0220996344294	GO:0010604	b	5	302; 896; 1277; 1435; 1512; 1601; 1813; 1896; 1950; 2002; 2064; 2192; 2294; 2308; 2335; 2697; 3009; 3082; 3182; 3479; 3983; 4000; 4192; 4255; 4282; 4323; 4921; 5045; 5118; 5159; 5320; 5325; 5689; 5695; 5702; 5710; 5711; 5888; 5916; 5962; 6385; 6647; 6862; 7025; 7026; 7057; 7157; 7164; 7314; 7431; 7546; 6830; 8660; 8826; 8870; 8878; 9282; 9341; 9759; 10274; 10735; 10808; 10935; 11315; 51566; 51429…	MMP14; ERBB2; TIPARP; HDAC4; SNX9; PDGFRB; PSMD5; PSMD4; IER3; TPD52L1; PRDX3; MIF; FOXO1; IGF1; CHURC1; DAB2; FBLN1; THBS1; EGF; FURIN; MDK; SDC4; RARG; PARK7; NR2F1; NR2F2; CREB3L1; ZIC2; FOXF1; HNRNPAB; MED14; PSMC3; ARMCX3; GREM1; CTSH; ANXA2; UBB; IQGAP1; SOD1; STAG2; IFT57; STAG1; RDX; PLA2G2A; PCOLCE; SQSTM1; ABLIM1; T; MGMT; HGF; SUPT6H; LMNA; HIST1H1B; HSPH1; GJA1; VAMP3; EDA; TP53; FN1;…	2691	2686
nucleoside triphosphate metabolic process	0.000643232487581	0.00391615073322	GO:0009141	b	5	272; 477; 498; 506; 627; 790; 1738; 2597; 55753; 4436; 4704; 4728; 5209; 5213; 7384; 7385; 54963; 7040; 50808; 25939; 4697	TGFB1; NDUFA4; SAMHD1; DLD; AMPD3; ATP5A1; UCKL1; GAPDH; NDUFA9; AK3; PFKFB3; PFKM; ATP1A2; UQCRC1; NDUFS8; ATP5B; BDNF; OGDHL; UQCRC2; MSH2; CAD	258	257		regulation of RNA metabolic process	5.42452620199e-06	6.1719053676e-05	GO:0051252	b	5	81; 87; 88; 94; 142; 183; 186; 196; 306; 323; 329; 351; 367; 378; 405; 444; 65981; 467; 493; 64395; 573; 580; 595; 602; 605; 344167; 627; 641; 646; 648; 652; 653; 657; 658; 672; 675; 677; 688; 708; 197320; 811; 814; 817; 857; 860; 862; 865; 890; 904; 975; 983; 990; 1029; 1030; 1044; 1050; 1054; 1063; 1105; 1111; 1147; 1191; 1198; 1240; 1277; 1316; 1382; 1387; 1388; 1407; 1408; 1482; 1488; 1491; 1…	SMARCC2; HIF3A; MOV10; FHIT; HSPA5; SUMO1; HSPA8; SOX1; CSRNP1; HIPK2; HIPK1; FZD5; SRSF10; AGT; SEMA4D; CDCA7L; NCBP1; LHX2; ZNF708; LHX6; CDC73; LHX8; PRNP; CAMK4; APBB2; MEIS3P1; SP110; IRAK1; IGF1R; SLC38A3; CAMK2D; POLR3GL; CRB2; ABLIM1; ATF5; ABLIM3; GATA4; GATA2; ZNF672; CCND1; PARP14; LITAF; ZNF678; AHR; PTEN; ZNF778; MAF; ZSCAN10; CTBP2; ZSCAN12; EIF2AK3; ZNF770; MMP14; LGR4; LMO3; HMGN3…	3637	3630		regulation of neural precursor cell proliferation	0.00476680997742	0.0235337783925	GO:2000177	b	5	1495; 1813; 1950; 2308; 3479; 7157	IGF1; TP53; DRD2; EGF; FOXO1; CTNNA1	74	74
cardiac muscle cell development	0.000705987480375	0.00424785260964	GO:0055013	b	5	1482; 2626; 4000; 4628; 5156; 5308; 6926; 10529	MYH10; PDGFRA; NEBL; TBX3; PITX2; GATA4; LMNA; NKX2-5	53	53		regulation of stem cell differentiation	5.66517749298e-06	6.39831810972e-05	GO:2000736	b	5	653; 1277; 1482; 1499; 1605; 1994; 2042; 2296; 2626; 2660; 2932; 3066; 3249; 4088; 4851; 5076; 5156; 5515; 6422; 6615; 6660; 6662; 6934; 7003; 7043; 7291; 7849; 8091; 8092; 8313; 8463; 10413; 10439; 144165; 7040; 51176; 51804; 152007; 25805; 153090; 55553; 286204; 90102; 177; 60485; 11171	TGFB1; PDGFRA; HDAC2; ELAVL1; EPHA3; AGER; SMAD3; CTNNB1; OLFM1; SOX9; BAMBI; TEAD2; TEAD1; SOX6; LEF1; SOX5; PRICKLE1; AXIN2; TWIST1; ALX1; STRAP; PHLDB2; NKX2-5; GLIPR2; DAB2IP; HMGA2; CRB2; MSTN; HPN; PAX2; SAV1; GATA4; SNAI1; PAX8; YAP1; BMP5; SFRP1; PPP2CA; NOTCH1; TCF7L2; GSK3B; SIX4; COL1A1; TGFB3; FOXC1; DAG1	112	112		negative regulation of cellular response to oxidative stress	0.0049697808056	0.0241554462412	GO:1900408	b	5	2876; 3082; 10808; 11315	GPX1; HGF; PARK7; HSPH1	33	33
purine-containing compound biosynthetic process	0.000707975434939	0.00424785260964	GO:0072522	b	5	19; 31; 114; 133; 272; 471; 498; 506; 799; 2696; 2771; 3614; 4879; 5578; 6019; 7077; 8811; 9061; 9568; 10203; 7040; 50808	TGFB1; TIMP2; AMPD3; RLN2; ATP5B; GABBR2; GNAI2; GIPR; PAPSS1; ATP5A1; IMPDH1; NPPB; ACACA; CALCRL; PRKCA; ADM; ATIC; AK3; CALCR; ADCY8; GALR2; ABCA1	278	277		regulation of muscle organ development	6.46494081278e-06	7.24828400615e-05	GO:0048634	b	5	89; 596; 627; 652; 1063; 1482; 1499; 1525; 1948; 2247; 2260; 2263; 2626; 2660; 2697; 2817; 3156; 3776; 4088; 4208; 93649; 4656; 4851; 4893; 5600; 6495; 22933; 22943; 6899; 6909; 6934; 7291; 9759; 10211; 144165; 7040; 51176; 51460; 84466; 51804; 57158; 27086; 60485; 64321	EFNB2; TGFB1; FOXP1; HDAC4; TBX2; SMAD3; CTNNB1; SFMBT1; TBX1; MYOCD; BDNF; MYOG; LEF1; NKX2-5; PRICKLE1; TWIST1; NRAS; SIX1; KCNK2; SOX17; MAPK11; SIRT2; GJA1; CENPF; GPC1; MSTN; HMGCR; GATA4; SAV1; FGFR2; FGF2; FGFR1; ACTN3; CXADR; BMP4; JPH2; MEGF10; NOTCH1; TCF7L2; DKK1; MEF2C; SIX4; FLOT1; BCL2	106	106		negative regulation of response to oxidative stress	0.0049697808056	0.0241554462412	GO:1902883	b	5	2876; 3082; 10808; 11315	GPX1; HGF; PARK7; HSPH1	33	33
structure-specific DNA binding	0.00071115331966	0.00861285687143	GO:0043566	m	5	301; 1108; 1316; 2494; 2956; 3006; 3024; 3149; 3329; 3428; 3725; 4436; 201254; 5308; 5591; 6772; 8531; 9314; 23435; 23586; 55601	ANXA1; DDX58; CHD4; STAT1; HSPD1; HMGB3; MSH2; JUN; MSH6; PRKDC; KLF6; IFI16; KLF4; STRA13; NR5A2; DDX60; PITX2; TARDBP; HIST1H1A; YBX3; HIST1H1C	259	259		positive regulation of kidney development	6.52080918097e-06	7.25794413186e-05	GO:0090184	b	5	183; 186; 652; 3976; 4609; 5076; 5154; 5155; 5159; 6495; 6662; 7849; 8842; 9500; 10409; 7422; 7040; 51804; 79727; 55366; 6299; 100133941	TGFB1; LIF; LGR4; SOX9; AGTR2; AGT; SIX4; SIX1; MYC; PDGFRB; PDGFA; PDGFB; LIN28A; CD24; SALL1; PROM1; PAX2; PAX8; BMP4; MAGED1; BASP1; VEGFA	40	40		cellular response to organic cyclic compound	0.0051514932432	0.0248460481807	GO:0071407	b	5	301; 396; 1277; 445; 1495; 2002; 2294; 3956; 4255; 5888; 5916; 6647; 7025; 7026; 1812; 25976	ANXA1; RARG; SOD1; MGMT; ARHGDIA; NR2F1; NR2F2; ELK1; TIPARP; FOXF1; RAD51; COL1A1; LGALS1; DRD1; ASS1; CTNNA1	366	366
regulation of extracellular matrix organization	0.000713776079818	0.00425184600064	GO:1903053	b	5	780; 1605; 2876; 4921; 7040; 90102	TGFB1; DDR2; DDR1; GPX1; DAG1; PHLDB2	30	30		cellular ion homeostasis	6.68552773208e-06	7.38774863056e-05	GO:0006873	b	5	22; 133; 146; 183; 185; 186; 287; 309; 334; 348; 351; 444; 476; 477; 478; 481; 482; 487; 488; 493; 525; 526; 533; 534; 596; 624; 652; 799; 811; 817; 857; 886; 887; 1043; 1152; 1203; 1230; 1317; 1535; 1742; 1756; 1813; 1902; 1903; 1906; 1908; 1909; 1910; 2053; 2149; 2247; 2281; 2395; 2495; 2542; 2624; 2696; 2697; 2782; 2946; 3091; 3162; 3270; 3356; 3708; 3718; 3759; 3778; 4067; 4097; 4502; 4609; 8…	TGM2; CKB; PDGFRA; JPH2; JPH1; SCO1; APLP2; AGT; CAV1; DLG4; SLC39A14; CALM1; RYR1; PIK3CB; FXYD1; PRNP; PIK3CG; CLN5; EDN1; TRPV4; MYC; PYGM; LYN; CAMK2D; ATP1B2; ENPP1; SV2A; CXCL13; GATA2; ATP2B4; HRC; BMP4; ADRA1D; APP; NPY1R; F2R; FKBP1B; CHRFAM7A; STC2; SLC8A1; DMD; ATP2A1; ATP2A2; HIF1A; SWAP70; SLC31A1; EDNRA; EDNRB; CYSLTR1; CCKBR; FLVCR1; APOE; SLC11A2; KCNMA1; TFRC; HTR2A; JAK3; PRKACA…	505	504		regulation of intracellular transport	0.0052439131424	0.0250987293151	GO:0032386	b	5	292; 1410; 1513; 1601; 1896; 1950; 2040; 2294; 3479; 5052; 5695; 5962; 7157; 7307; 6830; 8870; 9341; 9368; 9446; 11315; 1812; 26585	CRYAB; PRDX1; STOM; IGF1; DAB2; DRD1; EGF; U2AF1; SLC9A3R1; FOXF1; GREM1; CTSK; RDX; SLC25A5; GSTO1; SUPT6H; VAMP3; EDA; TP53; IER3; PSMB7; PARK7	573	571
response to corticosteroid	0.000723579523877	0.00427347238312	GO:0031960	b	5	133; 199; 301; 306; 336; 790; 799; 836; 842; 1026; 2908; 3670; 5176; 11063; 7040	ANXA1; TGFB1; ANXA3; SOX30; CASP3; ISL1; CALCR; NR3C1; CASP9; SERPINF1; CDKN1A; ADM; AIF1; APOA2; CAD	156	156		positive regulation of ossification	7.00473190036e-06	7.68519157068e-05	GO:0045778	b	5	652; 657; 658; 860; 1050; 1499; 2201; 2737; 2778; 3082; 3400; 3491; 3572; 3611; 3727; 4088; 4208; 4488; 4921; 5587; 6546; 6664; 6863; 7020; 7043; 7474; 7477; 8519; 8626; 7040; 115908; 23462; 56975; 91461; 255743; 130497	TGFB1; TGFB3; JUND; IL6ST; CTNNB1; BMPR1A; BMPR1B; MEF2C; CEBPA; TFAP2A; SOX11; GLI3; SLC8A1; MSX2; IFITM1; CYR61; TP63; FBN2; OSR1; ILK; HGF; SMAD3; HEY1; BMP4; GNAS; DDR2; ID4; FAM20C; PKDCC; CTHRC1; RUNX2; NPNT; TAC1; WNT5A; PRKD1; WNT7B	81	81		negative regulation of response to wounding	0.00534133878841	0.0253713592449	GO:1903035	b	5	302; 308; 2294; 2697; 2876; 5627; 7057; 5740; 8870	GJA1; ANXA2; ANXA5; PROS1; PTGIS; THBS1; GPX1; FOXF1; IER3	154	153
protein complex assembly	0.000727728992777	0.00427347238312	GO:0006461	b	5	31; 38; 163; 199; 302; 637; 841; 847; 1108; 1191; 1374; 1429; 1482; 1756; 2017; 2258; 2271; 3006; 3024; 3028; 3055; 3320; 3329; 3560; 3638; 3725; 3748; 3750; 3915; 3925; 3936; 4199; 201254; 4728; 4753; 5018; 5213; 5590; 5711; 6281; 6450; 22943; 7010; 7139; 7291; 8968; 9131; 9371; 10157; 10211; 10344; 10346; 10439; 11013; 80274; 7040; 81502; 51129; 85363; 85453; 22953; 58526; 23562; 25939; 222663;…	KCND1; HSD17B10; CTTN; DMD; CLDN14; KCNC3; OXA1L; TMC8; TGFB1; CAT; OLFM1; ME1; CLU; FH; STMN1; P2RX2; AP2B1; NKX2-5; STRA13; TEK; S100A10; CHD4; HSPD1; TWIST1; BID; JUN; HM13; ACAT1; PFKM; FGF13; MID1IP1; CCL26; CPT1A; TSPYL5; PSMD5; ANXA2; ACACA; CRYZ; NELL2; TSPYL2; TRIM22; PRKCZ; HIST1H3F; INSIG1; HCK; LCP1; LAMC1; KIF3B; HIST1H1A; HIST1H1C; SCUBE3; IL2RB; SCUBE1; SAMHD1; TNNT2; CASP8; DKK1; …	1239	1235		regulation of embryonic development	7.51372613137e-06	8.18516548779e-05	GO:0045995	b	5	367; 652; 657; 983; 1289; 1290; 1499; 1605; 1848; 2260; 2535; 3643; 3910; 3911; 3955; 4851; 5566; 5607; 6422; 6495; 22943; 6615; 203447; 6909; 7050; 7474; 7976; 8324; 9096; 9314; 9620; 10399; 10655; 441478; 8321; 51804; 84667; 284217; 23213; 23236; 154796; 90102; 91663; 28514; 64321; 130497	DMRT2; PLCB1; CTNNB1; BMPR1A; INSR; MAP2K5; MYADM; FZD1; FZD2; FZD3; FZD7; SIX4; SIX1; SULF1; SOX17; GNB2L1; KLF4; TBX18; LFNG; LAMA1; LAMA4; LAMA5; OSR1; CELSR1; COL5A2; DLL1; SFRP1; DAG1; PHLDB2; SNAI1; FGFR1; NRK; TBX2; BMP4; DUSP6; NOTCH1; NRARP; DKK1; CDK1; COL5A1; PRKACA; TGIF1; WNT5A; AMOT; AR; HES7	113	113		regulation of response to extracellular stimulus	0.00559787545738	0.0263899842991	GO:0032104	b	5	308; 1513; 1965; 2040; 4741; 5352; 7157; 7307; 8878; 10059; 11315; 55163	SQSTM1; CTSK; ANXA5; STOM; NEFM; PARK7; U2AF1; PLOD2; PNPO; DNM1L; TP53; EIF2S1	242	242
regulation of mitotic cell cycle	0.000799284700782	0.00466061783273	GO:0007346	b	5	199; 301; 472; 637; 1026; 1030; 5719; 1845; 2296; 3398; 3481; 4436; 5578; 5591; 5708; 5711; 5718; 6659; 6990; 7077; 7153; 7155; 23087; 10630; 10769; 11040; 22974; 7040; 51339; 84967; 23043; 10296	CDKN2B; TIMP2; TGFB1; PSMD5; CDKN1A; ATM; TRIM35; PRKDC; TNIK; PDPN; IGF2; SOX4; TPX2; LSM10; DACT1; BID; DYNLT3; TOP2B; MSH2; DUSP3; TOP2A; ANXA1; PLK2; PIM2; PRKCA; PSMD2; MAEA; ID2; PSMD13; PSMD12; AIF1; FOXC1	472	471		segmentation	7.74584255942e-06	8.37860152907e-05	GO:0035282	b	5	648; 652; 657; 2033; 2296; 2303; 3199; 3955; 4040; 4088; 4222; 4223; 4300; 4851; 4920; 5591; 5664; 6405; 6422; 22943; 6926; 7403; 7474; 7855; 8313; 8828; 8829; 9096; 9935; 9968; 10371; 10409; 10512; 10655; 10683; 441478; 51176; 84667; 286204; 28514; 130497	DMRT2; SMAD3; TBX3; MAFB; NRP1; MEOX1; MEOX2; EP300; FZD5; PSEN2; MLLT3; MED12; KDM6A; TBX18; OSR1; LFNG; BMI1; CRB2; DLL1; SFRP1; LEF1; PRKDC; ROR2; NRP2; AXIN2; SEMA3A; SEMA3C; BMP4; LRP6; SEMA3F; NOTCH1; NRARP; DKK1; BMPR1A; BASP1; DLL3; HOXA2; WNT5A; FOXC2; FOXC1; HES7	97	97		regulation of secretion	0.00566856681834	0.0265238163813	GO:0051046	b	5	292; 301; 1312; 1813; 1950; 2192; 2219; 2294; 2335; 2683; 2697; 3479; 4282; 5122; 6385; 6447; 6860; 8660; 8826; 9341; 9368; 10059; 51092; 23705; 27445	SDC4; SCG5; PCSK1; MIF; FBLN1; IQGAP1; SLC9A3R1; EGF; PCLO; FOXF1; B4GALT1; CADM1; ANXA1; FCN1; IGF1; COMT; SLC25A5; SIDT2; DRD2; GJA1; VAMP3; FN1; SYT4; IRS2; DNM1L	685	682
stress fiber	0.000802216135676	0.00754083167535	GO:0001725	c	5	58; 3936; 4627; 4628; 7010; 7168; 10529; 79784	MYH10; ACTA1; MYH14; NEBL; MYH9; TPM1; TEK; LCP1	54	54		cellular response to lipid	8.04299377357e-06	8.63918771762e-05	GO:0071396	b	5	19; 31; 186; 367; 476; 477; 478; 558; 652; 706; 1277; 1373; 1374; 164091; 1906; 1910; 1911; 1956; 2033; 2042; 2649; 2660; 2778; 2782; 2908; 3015; 3066; 3157; 3199; 3383; 3624; 3654; 3670; 4040; 4067; 4208; 4478; 4488; 4656; 4790; 4846; 5074; 5076; 5142; 5166; 5176; 5465; 5469; 5563; 5578; 5581; 5594; 5601; 5764; 5902; 5915; 5916; 5970; 6095; 6257; 6422; 6591; 6662; 6720; 6751; 6772; 6899; 7003; 7…	ERRFI1; ISL1; AGER; LEF1; AXL; RARB; ADAMTS1; RARG; CDC73; THRB; RORA; INHBA; PHC1; EDN1; RELA; IRAK1; TWF2; PYCARD; SNAI2; OSBPL7; BMP4; LITAF; HCN4; H2AFZ; TLR2; GNG2; PID1; NR1H3; CPS1; WNT7B; VLDLR; MED1; EDNRB; MTDH; PTN; HEY1; DGAT2; PPARGC1A; LANCL2; ATP1A2; SIRT1; COL1A1; MSTN; PPARA; TNFRSF1B; GNAS; TNFAIP3; MEF2C; SIGIRR; AGTR2; WNT5A; TRIM5; HDAC2; PAX2; EPHA3; TBX1; BCAS3; FZD1; FZD4;…	384	384		cytoplasmic transport	0.00572182942469	0.0265747188836	GO:0016482	b	5	388; 1434; 1513; 1601; 1813; 1896; 1950; 3479; 3875; 3921; 4000; 5052; 5695; 5869; 5962; 6133; 6159; 6175; 6201; 6745; 6890; 7157; 7307; 6830; 8546; 8870; 9341; 9368; 9446; 10791; 11315; 728489; 1812; 54469; 25873; 26585	TAP1; DNLZ; RPL9; RPLP0; PRDX1; RPS7; ZFAND6; IGF1; DAB2; DRD1; EGF; AP3B1; RPL29; U2AF1; SLC9A3R1; GREM1; CTSK; RAB5B; RDX; GSTO1; SUPT6H; RHOB; LMNA; VAMP5; VAMP3; EDA; TP53; RPSA; RPL36; DRD2; IER3; SSR1; PSMB7; CSE1L; PARK7; KRT18	1094	1093
positive regulation of nervous system development	0.000895669181341	0.00515346630706	GO:0051962	b	5	627; 1268; 1382; 1482; 1756; 1826; 2043; 2119; 3398; 4067; 5080; 5176; 5270; 5789; 7058; 7077; 7436; 7473; 8507; 375790; 347730; 54674; 23767; 23769; 57556; 94030; 30812; 392255; 65009	DMD; TIMP2; ID2; EPHA4; AGRN; SOX8; DSCAM; BDNF; NDRG4; SERPINE2; VLDLR; CNR1; CRABP2; THBS2; GDF6; LRRTM1; LYN; NKX2-5; FLRT1; FLRT3; PAX6; SERPINF1; LRRC4B; ETV5; WNT3; LRRN3; SEMA6A; PTPRD; ENC1	415	415		ion homeostasis	8.12482104585e-06	8.66647578224e-05	GO:0050801	b	5	19; 22; 133; 146; 183; 185; 186; 287; 288; 309; 334; 348; 351; 444; 476; 477; 478; 481; 482; 487; 488; 493; 525; 526; 533; 534; 567; 596; 624; 652; 706; 771; 799; 811; 817; 857; 886; 887; 1043; 1152; 1203; 1230; 1312; 1317; 1373; 1535; 1742; 1756; 1813; 1902; 1903; 1906; 1908; 1909; 1910; 2053; 2149; 2170; 2247; 2273; 2281; 2395; 2495; 2542; 2624; 2696; 2697; 2729; 2782; 2946; 3091; 3162; 3270; 3…	TGM2; CKB; PDGFRA; SLC9A9; JPH2; B2M; JPH1; SCO1; WNK2; APLP2; AGT; CAV1; DLG4; SLC39A14; CALM1; RYR1; PIK3CB; FXYD1; PRNP; PIK3CG; GNB2L1; CLN5; SLC12A2; EDN1; TRPV4; MYC; PYGM; LYN; LIPG; CAMK2D; TMC8; ATP1B2; ATP1B1; KLHL3; SV2A; CXCL13; GATA2; ATP2B4; HRC; BMP4; ADRA1D; STEAP4; APP; NPY1R; HCN4; F2R; FKBP1B; CHRFAM7A; STC2; CPS1; SLC8A1; DMD; ATP2A1; ATP2A2; HIF1A; SWAP70; SLC31A1; SFXN2; SFX…	658	657		negative regulation of cell communication	0.00580364431507	0.0267565072467	GO:0010648	b	5	292; 1211; 1495; 1601; 1813; 1950; 2192; 2308; 2876; 3082; 3479; 4000; 4282; 5689; 5695; 5702; 5710; 5711; 5997; 5999; 7057; 7157; 7314; 8788; 8870; 9368; 10156; 10808; 11315; 51562; 80114; 81792; 114990; 1812; 90993; 23677; 25987; 26585	PSMD5; PSMD4; MIF; SH3BP4; RASA4; FOXO1; ADAMTS12; CLTA; DAB2; FBLN1; BICC1; EGF; HSPH1; MBIP; SLC9A3R1; THBS1; RGS4; RGS2; DRD1; PSMC3; GREM1; IGF1; VASN; SLC25A5; HGF; LMNA; CTNNA1; TP53; DRD2; IER3; GPX1; TSKU; CREB3L1; UBB; PSMB7; DLK1; PARK7; PSMB1	1174	1171
regulation of fibroblast proliferation	0.000902835961558	0.00515346630706	GO:0048145	b	5	302; 1026; 1602; 3725; 4921; 5154; 5156; 5591; 6277; 6422	PDGFA; PDGFRA; ANXA2; DDR2; CDKN1A; JUN; PRKDC; SFRP1; DACH1; S100A6	82	82		embryonic skeletal system morphogenesis	8.18192252983e-06	8.66719517643e-05	GO:0048704	b	5	652; 860; 1499; 2138; 2263; 2303; 60529; 2737; 2778; 3199; 3200; 3212; 3216; 3218; 3236; 3339; 3340; 4088; 4323; 4325; 4613; 5156; 5396; 6495; 6664; 6899; 6913; 6935; 7020; 7043; 7291; 8092; 79925; 9775; 51450; 51804; 25902; 157506; 28982; 130497	MMP14; MMP16; TGFB3; HSPG2; PDGFRA; SMAD3; CTNNB1; TBX1; MYCN; FLVCR1; TFAP2A; NDST1; ALX1; SIX1; ALX4; GLI3; TBX15; RDH10; EYA1; HOXB8; SPEF2; SIX4; HOXB2; HOXB6; OSR1; ZEB1; FGFR2; BMP4; GNAS; MTHFD1L; HOXD10; RUNX2; TWIST1; HOXA3; HOXA2; SOX11; PRRX1; PRRX2; FOXC2; EIF4A3	94	94		protein-DNA complex assembly	0.00592179129858	0.0270784811566	GO:0065004	b	5	3007; 3008; 3009; 3010; 3024; 201161; 5702; 5888; 5893; 55506	HIST1H1T; H2AFY2; RAD52; RAD51; CENPV; HIST1H1D; HIST1H1E; PSMC3; HIST1H1A; HIST1H1B	184	184
somite development	0.000902835961558	0.00515346630706	GO:0061053	b	5	472; 2296; 2487; 5591; 6422; 22943; 9096; 9573; 51176; 23509	SFRP1; FRZB; ATM; DKK1; GDF3; TBX18; LEF1; PRKDC; FOXC1; POFUT1	82	82		regulation of striated muscle tissue development	9.23276932937e-06	9.58211735805e-05	GO:0016202	b	5	89; 596; 627; 652; 1063; 1482; 1499; 1525; 1948; 2247; 2260; 2263; 2626; 2660; 2697; 2817; 3156; 3776; 4088; 4208; 93649; 4656; 4851; 4893; 5600; 6495; 22933; 22943; 6899; 6909; 6934; 7291; 9759; 10211; 144165; 7040; 51176; 84466; 51804; 57158; 27086; 60485; 64321	EFNB2; TGFB1; FOXP1; HDAC4; TBX2; SMAD3; CTNNB1; TBX1; MYOCD; BDNF; MYOG; LEF1; NKX2-5; PRICKLE1; TWIST1; NRAS; SIX1; KCNK2; SOX17; MAPK11; SIRT2; GJA1; CENPF; GPC1; MSTN; HMGCR; GATA4; SAV1; FGFR2; FGF2; FGFR1; ACTN3; CXADR; BMP4; JPH2; MEGF10; NOTCH1; TCF7L2; DKK1; MEF2C; SIX4; FLOT1; BCL2	104	104		regulation of inflammatory response	0.00595985709667	0.0270784811566	GO:0050727	b	5	629; 2294; 2876; 3075; 5320; 5627; 100506742; 7791; 5740; 8870; 9341; 11315; 81792	PLA2G2A; VAMP3; CFH; CFB; PARK7; PROS1; PTGIS; IER3; GPX1; CASP12; ADAMTS12; FOXF1; ZYX	276	275
cardiac muscle tissue morphogenesis	0.000908702996172	0.00515346630706	GO:0055008	b	5	1482; 2296; 3670; 5308; 7134; 7139; 7168; 9421	TNNT2; HAND1; ISL1; TPM1; TNNC1; PITX2; FOXC1; NKX2-5	55	55		endothelium development	9.23276932937e-06	9.58211735805e-05	GO:0003158	b	5	94; 183; 652; 1499; 1756; 1903; 2116; 2303; 2697; 2876; 2889; 3383; 3911; 4478; 4851; 7026; 7082; 7430; 7477; 7498; 8829; 8985; 9294; 9414; 10411; 11061; 1901; 7422; 80274; 80781; 81792; 50848; 84913; 54345; 23462; 25932; 57493; 57826; 26084; 91663; 27086; 64102; 64321	FOXP1; DMD; MYADM; CTNNB1; MSN; ADAMTS12; RAPGEF1; RAPGEF3; NR2F2; HEG1; SOX18; AGT; S1PR3; PLOD3; S1PR1; XDH; ICAM1; TJP1; ATOH8; RAP2C; CLIC4; ACVRL1; LAMA5; SCUBE1; COL18A1; SOX17; ETV2; VEGFA; NRP1; F11R; HEY1; TJP2; GJA1; BMP4; TNMD; LECT1; NOTCH1; EZR; GPX1; S1PR2; ARHGEF26; FOXC2; WNT7B	104	104		aldehyde dehydrogenase (NAD) activity	0.00605379034697	0.0435872904982	GO:0004029	m	5	220; 223; 224	ALDH3A2; ALDH9A1; ALDH1A3	18	18
determination of bilateral symmetry	0.000935797831951	0.00527102452283	GO:0009855	b	5	1482; 2626; 5308; 6899; 6926; 7479; 9371; 9421; 10370; 10637; 64321; 65009	NDRG4; LEFTY1; TBX3; WNT8B; TBX1; HAND1; PITX2; CITED2; GATA4; SOX17; KIF3B; NKX2-5	112	112		regulation of synapse organization	9.23276932937e-06	9.58211735805e-05	GO:0050807	b	5	348; 1000; 1141; 1496; 1813; 2044; 2047; 2048; 2119; 4208; 4776; 4914; 5649; 5728; 5818; 6092; 6495; 6585; 7474; 9369; 9378; 9746; 9863; 10611; 139065; 57555; 51804; 347730; 54674; 153090; 22871; 22899; 23316; 23767; 23768; 57463; 57633; 26050; 266727; 94030; 29882; 64084; 64101	NFATC4; DRD2; EPHA5; SIX1; SLITRK5; LRRN1; LRRN3; CLSTN2; CLSTN3; APOE; SIX4; CHRNB2; NTRK1; PVRL1; LRRTM1; RELN; SLIT1; CDH2; MAGI2; EPHB2; PDLIM5; SLITRK4; EPHB1; NLGN2; ARHGEF15; NLGN1; LRRC4; DAB2IP; CUX2; FLRT2; ANAPC2; CTNNA2; LRRC4B; ETV5; ROBO2; NRXN3; FLRT3; NRXN1; MEF2C; PTEN; AMIGO1; WNT5A; MDGA1	104	104		catecholamine catabolic process	0.00632907064351	0.028144165202	GO:0042424	b	5	1312; 4128	MAOA; COMT	6	6
negative regulation of ossification	0.000992186291778	0.00555088006481	GO:0030279	b	5	799; 1230; 1893; 3397; 3398; 6096; 6422; 7291; 7040	TGFB1; SFRP1; TWIST1; CALCR; ID2; RORB; ECM1; ID1; CCR1	70	69		negative regulation of cell adhesion	9.35142235462e-06	9.64012398436e-05	GO:0007162	b	5	81; 94; 285; 395; 398; 652; 836; 868; 972; 1029; 1277; 1545; 1826; 1845; 2192; 2737; 2796; 3566; 3718; 3956; 3958; 4323; 4763; 4851; 5074; 5270; 5580; 5592; 5604; 5607; 5621; 5728; 5777; 5781; 6591; 6695; 7045; 7057; 8322; 8324; 8573; 8751; 9314; 9655; 9723; 10385; 10395; 10507; 10653; 7422; 7040; 57162; 441478; 114897; 51176; 84807; 84959; 8764; 53827; 54828; 55435; 55824; 23075; 23189; 23240; 9…	CD74; MMP14; RND1; C1QTNF1; TNFRSF14; TGFB1; PAG1; MYADM; AGER; NFKBID; SWAP70; FXYD5; SNAI2; MAP2K1; CDKN2A; ADAM15; MAP2K5; BTN2A2; DSCAM; ARHGAP6; KIAA0922; SEMA4D; FBLN1; SERPINE2; DACT2; SPINT2; PLXNB3; UBASH3B; CYP1B1; GLI3; PHLDB2; AP1AR; PRNP; CASK; THBS1; ARHGDIG; KLF4; PRKG1; JAK3; NF1; ANGPT2; BCAS3; PAWR; DUSP3; CBLB; ACVRL1; IL4R; JAM2; PELI1; COL1A1; PRKCD; LEF1; GTPBP4; TNFRSF21; V…	215	213		peptide cross-linking via chondroitin 4-sulfate glycosaminoglycan	0.00632907064351	0.028144165202	GO:0019800	b	5	1634; 9806	DCN; SPOCK2	6	6
positive regulation of cytokine production	0.001000503571	0.00555984534758	GO:0001819	b	5	336; 727; 943; 1191; 1545; 2277; 2626; 3329; 3428; 3670; 4791; 5142; 5590; 5591; 6647; 55773; 7010; 7057; 7291; 7855; 10211; 340061; 7040; 51728; 23586; 91662; 55601	TGFB1; ISL1; POLR3K; PRKDC; NLRP12; TMEM173; APOA2; DDX58; TEK; CYP1B1; FZD5; TWIST1; THBS1; TBC1D23; HSPD1; IFI16; TNFRSF8; NFKB2; C5; FIGF; SOD1; PRKCZ; DDX60; CLU; GATA4; FLOT1; PDE4B	381	379		transmembrane receptor protein kinase activity	9.83323240333e-06	0.000308763497464	GO:0019199	m	5	94; 558; 657; 658; 780; 1949; 1956; 2042; 2043; 2044; 2045; 2047; 2048; 2051; 2202; 2260; 2263; 2321; 3480; 3482; 3643; 3645; 3815; 4052; 4914; 4920; 4921; 5156; 5159; 7075; 8425; 8828; 8829; 10461; 51232; 27020	EFNB3; PDGFRA; PDGFRB; EPHA7; EPHA5; EPHA4; EPHA3; BMPR1A; INSR; EPHB1; INSRR; IGF2R; AXL; FLT1; NPTN; NTRK1; LTBP4; NRP1; EPHB2; IGF1R; ACVRL1; EPHB6; LTBP1; EFEMP1; EGFR; MERTK; FGFR2; ROR2; NRP2; FGFR1; CRIM1; DDR2; DDR1; BMPR1B; KIT; TIE1	82	82		cerebral cortex GABAergic interneuron migration	0.00632907064351	0.028144165202	GO:0021853	b	5	1813; 1812	DRD2; DRD1	6	6
regulation of embryonic development	0.00101241629176	0.0055885379305	GO:0045995	b	5	1289; 1290; 1605; 2535; 6422; 22943; 9096; 9314; 55384; 90102; 64321; 130497	FZD2; SFRP1; OSR1; KLF4; DKK1; COL5A2; COL5A1; MEG3; DAG1; TBX18; PHLDB2; SOX17	113	113		purine nucleotide metabolic process	9.90968037099e-06	0.000101475126999	GO:0006163	b	5	19; 31; 47; 89; 100; 107; 109; 113; 114; 133; 150; 271; 272; 333; 348; 405; 477; 481; 513; 516; 517; 525; 526; 627; 799; 1129; 205; 196883; 1813; 1906; 1909; 1910; 2023; 2026; 2027; 2272; 2395; 2535; 2550; 2696; 2771; 2773; 2778; 2876; 2912; 2913; 2977; 2978; 2982; 3091; 3098; 3099; 3156; 55753; 3274; 3312; 3356; 3614; 3615; 3643; 3939; 4157; 4436; 4621; 4626; 4656; 4720; 4763; 4830; 4842; 4846; …	FHIT; HSPA8; PPARGC1A; DHTKD1; RLN2; RAPGEF3; APLP1; BDNF; XDH; OGG1; TIMP2; ADSSL1; ADRA2A; RORA; PDE7A; EDN1; HTR2A; GMPS; PFAS; MC1R; NPR2; PRKAG2; DDIT4; HK2; HK1; ENPP1; HMGCR; SLC25A25; ACOT7; PDE8A; ADCY1; ADCY4; ADCY7; NME1; ADCY3; ADCY8; NT5C2; VIP; PID1; ACLY; PGK1; HIF1A; SLC25A33; EDNRA; EDNRB; COASY; PANK1; PANK3; APOE; NT5E; CAP1; CAP2; THBS1; PAICS; GUCY1A3; GUCY1A2; HRH2; NF1; SUR…	517	515		negative regulation of cellular metabolic process	0.0064860843942	0.0286392599659	GO:0031324	b	5	12; 302; 831; 871; 1293; 1312; 1410; 1601; 1813; 2077; 2192; 2294; 2308; 2697; 2876; 3007; 3008; 3009; 3082; 3182; 3479; 4282; 5045; 5627; 5689; 5695; 5702; 5710; 5711; 5814; 5916; 5997; 5999; 6282; 6862; 7025; 7026; 7057; 7076; 7157; 7314; 7520; 7546; 6830; 5740; 8660; 8804; 8826; 8870; 9368; 9759; 10215; 10419; 10735; 10808; 10935; 11315; 51562; 1812; 55506; 6297; 25816; 26137; 26585; 30812	CREG1; TIMP1; PSMD5; PSMD4; PRDX3; CRYAB; MIF; HIST1H1D; FOXO1; IGF1; H2AFY2; S100A11; DAB2; FBLN1; THBS1; XRCC5; IQGAP1; FURIN; SERPINA3; HSPH1; RARG; SLC9A3R1; NR2F1; NR2F2; RGS4; CAST; ZIC2; FOXF1; RGS2; DRD1; HNRNPAB; SUPT6H; PSMC3; GREM1; ANXA2; STAG2; PROS1; COMT; PTGIS; PRMT5; T; SALL2; HGF; HIST1H1E; OLIG2; COL6A3; HIST1H1B; TNFAIP8; GJA1; TP53; MBIP; DRD2; ERF; IRS2; IER3; GPX1; PURB; HD…	2272	2267
phospholipase inhibitor activity	0.00103426759281	0.0107738313182	GO:0004859	m	5	301; 302; 304; 306	ANXA1; ANXA2P2; ANXA3; ANXA2	13	13		protein complex assembly	1.13956934094e-05	0.000115919106469	GO:0006461	b	5	31; 88; 119; 27338; 196; 210; 302; 309; 329; 355; 367; 395; 585; 617; 641; 811; 817; 822; 857; 858; 972; 1000; 1047; 1063; 1141; 1143; 1191; 1277; 1278; 1291; 1292; 1307; 1374; 1387; 1409; 1429; 1482; 1491; 1499; 1535; 1654; 1666; 1725; 1742; 1756; 1759; 1861; 2006; 2059; 2241; 2242; 2258; 2288; 2316; 2475; 2491; 2697; 2743; 2752; 2878; 2932; 2934; 3005; 3108; 3155; 3156; 3162; 3308; 3320; 3329; …	KIRREL; STX1A; ATPIF1; ADD2; HSPA4; SUMO1; SCUBE3; LRRC16A; RIC3; FCHO1; PPARGC1A; FKBP4; ATXN10; SBF2; DCTPP1; MLH1; SCO1; IKBKE; S100A10; NUDT21; TMEM33; CAV2; HIST1H3A; GSN; MPP6; HAUS6; DLG4; BCS1L; SRF; CCDC88C; PRNP; CLIP1; TAZ; GNB2L1; MAGI2; MAGI1; PRND; TRPV4; OFD1; CDH2; SLIT2; ATPAF2; CENPN; IGF1R; DDX3X; CENPI; NUP98; HMGCL; CENPF; TSPYL2; TRIM22; CD24; SMARCAD1; PIK3C2A; FHOD3; SEC24…	1239	1235		stress fiber assembly	0.00655199194186	0.0287279646681	GO:0043149	b	5	395; 2006; 5216; 6385; 7791; 51466	EVL; SDC4; PFN1; ELN; ARHGAP6; ZYX	79	79
negative regulation of cell adhesion	0.00104038425448	0.00570488849479	GO:0007162	b	5	94; 285; 506; 836; 1545; 1826; 1845; 2651; 5270; 6695; 7045; 7057; 8322; 9314; 9723; 7040; 51176; 90102	TGFB1; ACVRL1; CYP1B1; CASP3; GCNT2; PHLDB2; SEMA3E; KLF4; THBS1; TGFBI; SERPINE2; DSCAM; ANGPT2; ATP5B; LEF1; FZD4; DUSP3; SPOCK1	215	213		relaxation of muscle	1.25799109551e-05	0.000127123310704	GO:0090075	b	5	476; 477; 481; 487; 488; 817; 2946; 2982; 3270; 3759; 3778; 5025; 5074; 5142; 5592; 5997; 6546	KCNJ2; ATP2A1; ATP2A2; RGS2; CAMK2D; GSTM2; KCNMA1; ATP1B1; PDE4B; GUCY1A3; PRKG1; ATP1A2; ATP1A1; SLC8A1; PAWR; P2RX4; HRC	28	28		endothelium development	0.00660034072752	0.0287389835844	GO:0003158	b	5	2697; 2876; 3911; 5962; 7026; 8985; 81792	GJA1; LAMA5; PLOD3; RDX; NR2F2; GPX1; ADAMTS12	104	104
Wnt-activated receptor activity	0.00108726738074	0.0107738313182	GO:0042813	m	5	2487; 2535; 6422; 7855; 8322	FRZB; FZD2; SFRP1; FZD4; FZD5	22	22		negative regulation of DNA binding	1.36728247141e-05	0.000137264436345	GO:0043392	b	5	3066; 3162; 3398; 3428; 3725; 4487; 4488; 4781; 5465; 6664; 6672; 7341; 8091; 8904; 9355; 9421; 9464; 341405; 146198; 51176; 117166; 22927; 23462; 58499	HDAC2; HAND2; SUMO1; ID2; HABP4; HAND1; ZFP90; ANKRD33; LHX2; SOX11; CPNE1; JUN; IFI16; MSX1; MSX2; HMGA2; PPARA; LEF1; HEY1; NFIB; WFIKKN1; HMOX1; ZNF462; SP100	47	47		negative regulation of cell cycle	0.00680283117014	0.0292363218564	GO:0045786	b	5	203; 388; 831; 2273; 4282; 5325; 5689; 5695; 5702; 5710; 5711; 7026; 7057; 7157; 7314; 8870; 9368; 10735; 26959	PSMC3; TP53; SLC9A3R1; PSMD5; PSMD4; AK1; STAG2; MIF; NR2F2; CAST; FHL1; HBP1; UBB; IER3; PSMB7; RHOB; PLAGL1; THBS1; PSMB1	480	479
cellular response to reactive oxygen species	0.00109417833907	0.00593625081478	GO:0034614	b	5	301; 388; 1316; 1545; 2861; 5052; 5156; 6647; 7057; 7168; 7001; 9314	ANXA1; PDGFRA; CYP1B1; SOD1; PRDX2; PRDX1; THBS1; KLF6; KLF4; TPM1; RHOB; GPR37	114	114		neural crest cell migration	1.40212140856e-05	0.000139847953477	GO:0001755	b	5	1072; 1908; 1910; 2637; 3091; 3670; 3911; 4254; 4902; 5308; 6405; 6663; 6899; 7291; 8828; 8829; 9464; 10371; 10512; 51176	SEMA3A; GBX2; SEMA3C; KITLG; LAMA5; HAND2; SEMA3F; SOX10; ISL1; HIF1A; NRP1; TWIST1; TBX1; NRP2; CFL1; PITX2; EDN3; LEF1; EDNRB; NRTN	36	36		neural crest cell migration	0.00680781976241	0.0292363218564	GO:0001755	b	5	1072; 1947; 3911; 30812	SOX8; EFNB1; LAMA5; CFL1	36	36
positive regulation of immune response	0.00109691591143	0.00593625081478	GO:0050778	b	5	727; 730; 841; 930; 1072; 1191; 1268; 5719; 1690; 1845; 2319; 3055; 3119; 3320; 3326; 3329; 3428; 3725; 4067; 4791; 5142; 5590; 5627; 5708; 5711; 5718; 6197; 7010; 7334; 7855; 23191; 9040; 10211; 340061; 7040; 51279; 85363; 23586; 81035; 55601; 5245	TGFB1; CYFIP1; PSMD5; PROS1; PSMD2; PSMD13; CLU; TMEM173; CNR1; DDX58; TEK; FZD5; C1RL; JUN; HSP90AB1; HSPD1; IFI16; HLA-DQB1; LYN; C7; DUSP3; COCH; FLOT1; PRKCZ; CFL1; DDX60; HCK; NFKB2; RPS6KA3; UBE2M; UBE2N; PHB; CASP8; PSMD12; COLEC12; C5; FLOT2; HSP90AA1; PDE4B; TRIM5; CD19	668	665		epidermis development	1.41713836972e-05	0.000140433841025	GO:0008544	b	5	16; 488; 596; 646; 652; 836; 1001; 1294; 1382; 1490; 1499; 1622; 1638; 1832; 1896; 1956; 1999; 2012; 2260; 2263; 2317; 60529; 2736; 2778; 2810; 3065; 3066; 3480; 3488; 3624; 3643; 3664; 3714; 3778; 3911; 3914; 3918; 4097; 135228; 4488; 4647; 4664; 4804; 4851; 5080; 5154; 5308; 5351; 5453; 5454; 5465; 5469; 5493; 5604; 5664; 5970; 22943; 6615; 6662; 7022; 23022; 7357; 7474; 7976; 8394; 8549; 8626;…	ERRFI1; TRIM16; SAV1; ALX4; MAFF; MAFG; LHX2; INHBA; CDH3; IGF1R; AQP3; LDB2; SNAI1; FGFR2; FGFR1; DBI; BMP4; COL7A1; H2AFY; SFN; PIP5K1A; LGR5; LGR4; UGCG; ATP2A2; PDGFA; MED1; LAMB3; TNFRSF19; SOX18; KCNMA1; DSP; PAX6; PPARA; LAMC2; EDA2R; RELA; IRF6; GNAS; PDZD7; PCDH15; WNT5A; NAB1; HDAC1; HDAC2; IGFBP5; H2AFY2; TXNIP; TP63; FZD3; NSDHL; PSEN2; CLIC4; CLIC5; LAMA5; CELSR1; DLL1; DCT; YAP1; ED…	307	306		positive regulation of signal transduction	0.00703520461624	0.0299835289653	GO:0009967	b	5	81; 395; 558; 1277; 1281; 1435; 1495; 1512; 1601; 1813; 1896; 1950; 2064; 2697; 2876; 3082; 3479; 3956; 4282; 5045; 5159; 5320; 5689; 5695; 5702; 5710; 5711; 6275; 6647; 7057; 7157; 7164; 7314; 7546; 8406; 5740; 9368; 10059; 11315; 255743; 26585; 28514	ERBB2; PDGFRB; PSMD5; PSMD4; MIF; GREM1; COL3A1; DAB2; ARHGAP6; EGF; AXL; FURIN; NPNT; SLC9A3R1; THBS1; ZIC2; S100A4; PSMC3; CTSH; IGF1; SOD1; PTGIS; PLA2G2A; DLL1; TPD52L1; HGF; LGALS1; CTNNA1; GJA1; EDA; TP53; ACTN4; DRD2; CSF1; SRPX; GPX1; UBB; COL1A1; PSMB7; DNM1L; PARK7; PSMB1	1345	1342
regulation of innate immune response	0.00118844910997	0.00638984326657	GO:0045088	b	5	103; 841; 5719; 1690; 1845; 2319; 3055; 3326; 3329; 3428; 3725; 4067; 4791; 5708; 5711; 5718; 6197; 6772; 6773; 7334; 9040; 10211; 340061; 85363; 23586; 25939; 81035; 55601	PSMD5; PSMD2; CASP8; TMEM173; DDX58; STAT2; STAT1; ADAR; JUN; SAMHD1; HSP90AB1; HSPD1; IFI16; LYN; DUSP3; COCH; DDX60; HCK; NFKB2; RPS6KA3; UBE2M; UBE2N; PSMD13; PSMD12; COLEC12; FLOT1; FLOT2; TRIM5	403	403		regulation of reactive oxygen species metabolic process	1.45568198048e-05	0.000143328687309	GO:2000377	b	5	54; 183; 185; 186; 329; 378; 493; 596; 664; 672; 706; 857; 1026; 1191; 1535; 1545; 5743; 1719; 1906; 1956; 2308; 3091; 3099; 3320; 3383; 3643; 4613; 4804; 5025; 5076; 5155; 5159; 5547; 5580; 5601; 5806; 5880; 22933; 7020; 7057; 7097; 7498; 5740; 9314; 9759; 10193; 10516; 84275; 7040; 55022; 9263; 23408; 23410; 23576; 90527; 177	DUOXA1; ACP5; HDAC4; PTGS2; DHFR; CDKN1A; PAX2; EGFR; BIRC2; HIF1A; FOXO1; NGFR; SLC25A33; AGT; P2RX4; FBLN5; CAV1; MYCN; CYP1B1; TFAP2A; PTX3; XDH; ARF4; KLF4; ICAM1; EDN1; MAPK9; PDGFRB; BRCA1; SIRT2; PDGFB; RAC2; SIRT5; HK2; SIRT3; PRKCD; PTGIS; AGER; STK17A; CYBA; RNF41; HSP90AA1; CLU; TSPO; ATP2B4; BNIP3; TGFB1; INSR; DDAH1; TLR2; PID1; AGTR2; AGTR1; PRCP; THBS1; BCL2	149	149		cell death in response to hydrogen peroxide	0.00707745181317	0.0299835289653	GO:0036474	b	5	3082; 10808; 11315	HGF; PARK7; HSPH1	19	19
developmental induction	0.00121119330156	0.00647011647541	GO:0031128	b	5	5460; 6496; 22943; 7473; 7855; 30812	FZD5; WNT3; DKK1; SOX8; POU5F1; SIX3	33	33		protein localization to cell periphery	1.54136195485e-05	0.000150798214181	GO:1990778	b	5	88; 286; 287; 288; 302; 367; 481; 582; 598; 799; 857; 2013; 2181; 2258; 131578; 3675; 3911; 4644; 5318; 5525; 5865; 5872; 6249; 6281; 6711; 6844; 7275; 7430; 8394; 8417; 8500; 8673; 8674; 9378; 9648; 10098; 10133; 10211; 10266; 10399; 10580; 10627; 10959; 11031; 9312; 3688; 79156; 376267; 81619; 115827; 50848; 51763; 284098; 54997; 55022; 23043; 23136; 23499; 23555; 9545; 25831; 91461; 25999; 261…	BCL2L1; INPP5K; EHD3; STX7; ITGA3; TSPAN14; PIP5K1A; TNIK; HECTD1; EHD2; PKP2; MYADM; SORBS1; S100A10; SPTBN1; CAV1; SMURF1; CLIP3; LDLRAP1; OPTN; PLEKHF1; TMED2; RAB31; PPFIA1; GOLPH3; KIF13A; TMBIM1; GNB2L1; CLIP1; GCC2; FGF13; RAB13; RAB15; RAB3D; ITGB1; EPB41L3; ANXA2; MACF1; LAMA5; ATP1B1; NRXN1; AR; RAB3C; RAB3B; TSPAN5; KCNB2; RAMP2; TSPAN15; TUB; F11R; PIGW; ACTN2; VAMP2; VAMP4; MYL12A; B…	205	205		endopeptidase activity	0.00717046481602	0.046933951523	GO:0004175	m	5	629; 715; 1200; 1512; 1513; 3082; 4313; 4322; 4323; 4325; 5034; 5045; 5122; 5689; 5695; 100506742; 81792; 56999	CTSH; MMP14; MMP16; CTSK; MMP13; TPP1; P4HB; PCSK1; CFB; PSMB7; CASP12; ADAMTS12; ADAMTS9; HGF; C1R; MMP2; PSMB1; FURIN	447	447
positive regulation of cellular component movement	0.00123245992705	0.00654151807435	GO:0051272	b	5	199; 306; 1230; 1826; 2247; 2277; 2651; 3309; 3925; 4067; 4921; 5154; 5156; 5578; 5919; 7010; 7057; 7291; 10344; 10630; 7040; 83483; 3037; 51176; 80031; 57556	TGFB1; PDGFRA; STMN1; HSPA5; CCR1; DSCAM; SEMA6D; SEMA6A; PLVAP; TEK; GCNT2; TWIST1; PDPN; THBS1; LYN; HAS2; CCL26; FIGF; PDGFA; ANXA3; PRKCA; LEF1; FGF2; DDR2; RARRES2; AIF1	365	365		mesodermal cell differentiation	1.66289485008e-05	0.00016165863859	GO:0048333	b	5	652; 657; 2116; 2260; 2263; 2303; 3624; 3673; 3675; 3690; 5076; 22943; 7403; 8091; 8516; 9314; 3688; 64321	ITGA8; ITGB1; ITGB3; BMP4; INHBA; ITGA2; ITGA3; HMGA2; KLF4; DKK1; BMPR1A; ETV2; KDM6A; PAX2; SOX17; FGFR2; FOXC2; FGFR1	31	31		regulation of cellular response to transforming growth factor beta stimulus	0.00730680569932	0.0307474306944	GO:1903844	b	5	1601; 5045; 7057; 7157; 7314; 114990; 255743	TP53; THBS1; NPNT; UBB; DAB2; VASN; FURIN	106	106
regulation of cell-substrate junction assembly	0.00126004117226	0.00664531267916	GO:0090109	b	5	94; 1946; 6281; 6422; 7010; 7057; 90102	ACVRL1; EFNA5; TEK; THBS1; SFRP1; S100A10; PHLDB2	45	45		transcription, DNA-templated	1.91357323586e-05	0.000184858395615	GO:0006351	b	5	94; 142; 183; 186; 196; 306; 323; 329; 351; 367; 378; 405; 444; 65981; 467; 493; 64395; 573; 595; 602; 605; 344167; 627; 641; 646; 648; 652; 653; 657; 658; 672; 675; 677; 688; 708; 197320; 811; 814; 817; 857; 860; 862; 865; 890; 904; 975; 983; 990; 1029; 1030; 1044; 1050; 1054; 1063; 1105; 1111; 1147; 1191; 1240; 1277; 1284; 1316; 1382; 1387; 1388; 1407; 1408; 1479; 1482; 1488; 1490; 1491; 1499; …	SMARCC2; HIF3A; DDIT4; MOV10; FHIT; HSPA5; SUMO1; HSPA8; SOX1; CSRNP1; HIPK2; HIPK1; FZD5; SRSF10; AGT; SEMA4D; CDCA7L; NCBP1; LHX2; ZNF708; LHX6; CDC73; LHX8; PRNP; CAMK4; APBB2; MEIS3P1; SP110; IRAK1; IGF1R; PRKAG2; SLC38A3; CAMK2D; POLR3GL; ZNF48; ABLIM1; ATF5; ABLIM3; GATA4; GATA2; ZNF672; CCND1; PARP14; LITAF; ZNF678; AHR; PTEN; ZNF778; MAF; ZSCAN10; CTBP2; ZSCAN12; EIF2AK3; ZNF770; MMP14; L…	3641	3632		regulation of cell projection organization	0.00740498499344	0.0309528372726	GO:0031344	b	5	396; 1072; 1809; 2335; 2896; 3082; 3956; 4758; 5216; 5962; 6383; 6860; 7431; 9759; 10498; 11075; 11138; 57142; 51466	TBC1D8; EVL; DPYSL3; FN1; PFN1; RTN4; SDC2; STMN2; SYT4; RDX; VIM; CARM1; HGF; CFL1; ARHGDIA; GRN; LGALS1; NEU1; HDAC4	483	483
adenyl nucleotide binding	0.00132621235895	0.0113164049602	GO:0030554	m	5	19; 31; 58; 94; 114; 472; 477; 498; 506; 558; 613; 780; 790; 1108; 1727; 2043; 2045; 2182; 2580; 2956; 3055; 3306; 3309; 3313; 3320; 3326; 3329; 4067; 4199; 4436; 4627; 4628; 4921; 5142; 5156; 5209; 5213; 5578; 5590; 5591; 5836; 5973; 5982; 5984; 6197; 6446; 7010; 7153; 7155; 7334; 8801; 9040; 9061; 9126; 9371; 10769; 11040; 54963; 340061; 22974; 79781; 79784; 440275; 80179; 148229; 115701; 50808…	MYH10; HSPA2; PDGFRA; ACTA1; CYB5R3; HSPA5; EPHA7; RFC4; HSPA9; ATM; MSH6; PRKDC; ATP2C1; TNIK; ALPK2; ME1; KIF19; ATP11A; DDX58; ATP5B; P2RX2; TMEM173; BCR; CAD; PAPSS1; UCKL1; TEK; CHD4; ATP5A1; MYH9; ADCK3; MYO6; NEK9; HSP90AB1; HSPD1; PFKM; GAK; AXL; EPHA4; LYN; PYGL; MSH2; TOP2A; RENBP; NLRP12; ACVRL1; ACACA; IQCA1; PLK2; MYH14; PRKCA; TPX2; SUCLG2; PRKCZ; PIM2; DDX60; HCK; RFC2; KIF3B; RPS6…	1522	1515		neuron-neuron synaptic transmission	1.92567793826e-05	0.000184865082073	GO:0007270	b	5	477; 627; 814; 1141; 5743; 1759; 1813; 1861; 2566; 2743; 2752; 2892; 2893; 2894; 2897; 2906; 2912; 2913; 3274; 3356; 4208; 4763; 4804; 4914; 5270; 5566; 5581; 5649; 5728; 5865; 6509; 6536; 6857; 6863; 7416; 8224; 9378; 9746; 10211; 10497; 11188; 57555; 116443; 116444; 53358; 22871; 22941; 23228; 23542; 23551; 57679; 29767; 64854	PTGS2; USP46; RASD2; TMOD2; GABRG2; SLC6A9; GRIA4; NTRK1; GLUL; DNM1; NGFR; NLGN2; BDNF; VDAC1; SERPINE2; CLSTN3; TAC1; CHRNB2; ALS2; CAMK4; GRIN3A; GRIN3B; HRH2; RELN; NF1; GRIA3; HTR2A; TOR1A; NISCH; GRM2; GRM3; FLOT1; GRID1; SHC3; PLCL2; PRKCE; GLRB; UNC13B; RAB3B; SHANK2; MAPK8IP2; GRIK1; DRD2; NRXN1; MEF2C; PTEN; NLGN1; PRKACA; ATP1A2; GRIN2D; SYT1; SLC1A4; SYN3	140	140		cytosolic large ribosomal subunit	0.0075553875737	0.0209226117425	GO:0022625	c	5	6133; 6159; 6175; 116832; 25873	RPL36; RPL39L; RPLP0; RPL29; RPL9	58	58
positive regulation of cell junction assembly	0.00134721476543	0.0070600875049	GO:1901890	b	5	6281; 6422; 7010; 10211; 59272	ACE2; S100A10; SFRP1; FLOT1; TEK	23	23		glycosaminoglycan biosynthetic process	1.98333795699e-05	0.000189217832418	GO:0006024	b	5	160; 633; 1462; 1464; 2131; 2134; 2719; 2817; 3073; 3339; 3340; 4790; 5155; 5159; 5549; 6383; 6385; 6482; 6484; 7358; 8509; 9334; 9348; 9394; 9672; 9955; 9957; 10082; 10678; 56548; 51363; 79586; 7040; 9331; 3037; 54360; 55790; 90161; 221914; 222537; 26035; 337876; 4969; 29940	PDGFRB; HS3ST5; HS3ST1; TGFB1; HSPG2; VCAN; ST3GAL1; BGN; B3GNT2; NDST1; NDST2; NDST3; HS3ST3A1; NFKB1; PRELP; B4GALT5; HAS2; B4GALT6; PDGFB; EXT1; ST3GAL4; UGDH; EXTL1; CHSY3; GPC1; GPC2; GPC3; AP2A1; GPC6; GLCE; DSE; CHST7; CSGALNACT1; CHST15; CSPG4; HEXA; SDC2; SDC3; SDC4; OGN; HS6ST1; HS6ST2; CYTL1; CHPF	110	110		neuromuscular process	0.00768032082411	0.0318911334882	GO:0050905	b	5	220; 1200; 1813; 2173; 5179; 54112; 1812	TPP1; DRD2; DRD1; GPR88; FABP7; PENK; ALDH1A3	107	107
purine ribonucleoside binding	0.00134966297691	0.0113164049602	GO:0032550	m	5	19; 31; 58; 94; 114; 388; 472; 477; 498; 506; 558; 613; 780; 790; 1108; 1727; 2043; 2045; 2182; 2580; 2768; 2771; 2956; 3055; 3306; 3309; 3313; 3320; 3326; 3329; 4067; 4199; 4436; 4600; 4627; 4628; 4921; 5106; 5156; 5209; 5213; 5413; 5578; 5590; 5591; 5836; 5868; 5898; 5901; 5973; 5982; 5984; 6197; 6446; 6447; 7010; 7153; 7155; 7334; 8801; 9040; 9061; 9126; 9371; 10769; 11021; 11040; 54963; 22974…	PCK2; HSPA2; HSPA5; HSPA9; PLK2; ATP2C1; AXL; TPX2; RAN; HSP90AB1; LYN; PYGL; SCG5; EPHA4; RAB5A; RFC2; UCKL1; ADCY8; ACSL4; ATP8B3; ACTA1; CYB5R3; MX2; ACVRL1; DNM3; SEPT5; SEPT6; DDX58; CHD4; NEK9; IQCA1; TOP2B; TOP2A; ALPK2; DDX60; HCK; KIF3B; RPS6KA3; UBE2M; UBE2N; DDR2; DDR1; SMC3; RALA; MYH10; PDGFRA; MYH14; EPHA7; RFC4; ATM; PRKDC; TNIK; ME1; RHOB; ATP5B; GNAI2; KIF19; BCR; TEK; ATP5A1; MY…	1828	1818		endodermal cell differentiation	2.02129519048e-05	0.000191648729172	GO:0035987	b	5	1284; 1289; 1290; 1291; 1294; 1295; 1303; 1499; 1848; 3624; 3676; 3679; 3685; 3914; 4313; 4318; 4323; 4324; 22943; 6657; 8091; 79577; 64321	MMP14; MMP15; ITGA4; ITGA7; CTNNB1; SOX2; LAMB3; CDC73; SOX17; INHBA; DUSP6; COL8A1; HMGA2; COL5A2; COL5A1; COL4A2; COL7A1; ITGAV; DKK1; MMP9; COL6A1; MMP2; COL12A1	45	45		regulation of epithelial cell proliferation	0.00816888806146	0.0336966632535	GO:0050678	b	5	2064; 2683; 2697; 2876; 2896; 3479; 3912; 3915; 5320; 6678; 7026; 7057; 55081	ERBB2; GJA1; IGF1; IFT57; LAMB1; NR2F2; GPX1; GRN; SPARC; PLA2G2A; B4GALT1; LAMC1; THBS1	286	286
secretory granule	0.0014166655381	0.0110972133818	GO:0030141	c	5	306; 799; 928; 1191; 1738; 2277; 2319; 3329; 3481; 4016; 5154; 5270; 5627; 6447; 6647; 7044; 7057; 7058; 7857; 9101; 9146; 7040; 148229	USP8; IGF2; TGFB1; SCG5; PROS1; SCG2; CD9; SERPINE2; LOXL1; SOD1; THBS2; THBS1; HSPD1; FIGF; PDGFA; ANXA3; DLD; LEFTY2; HGS; CLU; CALCR; ATP8B3; FLOT2	311	311		negative regulation of epithelial cell migration	2.16043645013e-05	0.000202961081054	GO:0010633	b	5	94; 186; 285; 348; 2247; 4851; 5176; 5607; 5793; 5797; 6672; 7026; 7057; 9314; 9353; 10371; 10563; 11235; 7040; 51466; 153090; 177; 22846; 11171	TGFB1; EVL; AGER; MAP2K5; PDCD10; STRAP; THBS1; APOE; NR2F2; KLF4; SLIT2; ANGPT2; ACVRL1; DAB2IP; SERPINF1; CXCL13; FGF2; SEMA3A; VASH1; NOTCH1; PTPRG; AGTR2; PTPRM; SP100	48	48		negative regulation of protein complex assembly	0.00846940531619	0.0344543356416	GO:0031333	b	5	830; 3925; 5216; 5962; 7114; 11075; 11315	CAPZA2; STMN1; STMN2; TMSB4X; PARK7; RDX; PFN1	109	109
terpenoid metabolic process	0.00142886061816	0.00740393402635	GO:0006721	b	5	128; 336; 1382; 1545; 2222; 2719; 5919; 6383; 9227; 375790; 64220	CYP1B1; CRABP2; ADH5; STRA6; SDC2; RARRES2; AGRN; GPC3; LRAT; FDFT1; APOA2	102	102		embryonic skeletal system development	2.17875649671e-05	0.000202961081054	GO:0048706	b	5	652; 860; 1277; 1499; 1745; 2131; 2138; 2263; 2303; 60529; 2737; 2778; 3199; 3200; 3212; 3216; 3218; 3236; 3339; 3340; 4088; 4323; 4325; 4613; 5087; 5156; 5396; 6495; 6664; 6899; 6913; 6935; 7020; 7043; 7291; 7474; 8092; 79925; 8788; 9775; 10655; 51450; 579; 51804; 23213; 25902; 157506; 28982; 130497	MMP14; MMP16; TGFB3; HSPG2; PDGFRA; SMAD3; CTNNB1; TBX1; DLK1; SOX11; MYCN; FLVCR1; TFAP2A; NDST1; ALX1; SIX1; SULF1; ALX4; GLI3; TBX15; RDH10; EYA1; DLX1; NKX3-2; HOXB8; SPEF2; EXT1; SIX4; HOXB2; HOXB6; OSR1; ZEB1; DMRT2; FGFR2; PBX1; BMP4; GNAS; MTHFD1L; HOXD10; RUNX2; TWIST1; HOXA3; HOXA2; COL1A1; PRRX1; WNT5A; PRRX2; FOXC2; EIF4A3	127	127		DNA conformation change	0.00860170282727	0.0344543356416	GO:0071103	b	5	301; 3007; 3008; 3009; 3010; 3024; 4176; 201161; 5888; 7157; 7520; 55506	ANXA1; TP53; HIST1H1T; H2AFY2; MCM7; RAD51; CENPV; HIST1H1D; HIST1H1E; XRCC5; HIST1H1A; HIST1H1B	256	256
regulation of smooth muscle cell proliferation	0.00143071188915	0.00740393402635	GO:0048660	b	5	199; 1312; 2247; 3398; 3725; 5591; 6772; 9314; 10203; 65009	AIF1; STAT1; CALCRL; ID2; JUN; COMT; PRKDC; KLF4; NDRG4; FGF2	87	87		regulation of DNA metabolic process	2.18024598788e-05	0.000202961081054	GO:0051052	b	5	94; 306; 545; 641; 652; 653; 672; 675; 811; 990; 1026; 1029; 1054; 1111; 1499; 1602; 1736; 1843; 1956; 2138; 2697; 2736; 2932; 2956; 3082; 3399; 3480; 3575; 3643; 3725; 3776; 3836; 3838; 4254; 4255; 4292; 4436; 4609; 4862; 4968; 5111; 5154; 5155; 5156; 5159; 5371; 5429; 5515; 5888; 5893; 6118; 6188; 6282; 6464; 170506; 6778; 7043; 7291; 7334; 7398; 7913; 8091; 8243; 8313; 23244; 9126; 9314; 10721…	CTC1; KCNK2; S100A11; OGG1; MYC; BRCA1; IGF1R; BRCA2; SHC1; MGMT; KITLG; BMP5; BMP4; PPP2CA; INPP5K; GSK3B; KPNA2; KPNA1; PID1; RPS3; IL7R; CDKN1A; PDS5A; PDGFB; DEK; DHX36; FAM175A; JUN; PPARGC1A; SMARCAD1; TNKS2; CHEK1; SMC1A; SIRT1; ACVRL1; TSPYL2; BLM; GJA1; UBE2N; PDGFRB; PDGFRA; POLQ; TEX15; DACH1; ATR; CDC6; POLH; STAT6; SMC3; CDT1; STOX1; PML; DUSP1; RIF1; HMGA2; SH2B1; APOBEC3G; APOBEC3F…	283	283		regulation of cell cycle process	0.00870318855321	0.0344543356416	GO:0010564	b	5	301; 831; 1813; 1950; 2273; 3479; 4282; 201161; 5159; 5689; 5695; 5702; 5710; 5711; 5962; 7157; 7314; 8870; 10419; 10735	ANXA1; PDGFRB; IGF1; TP53; PSMD5; PSMD4; PRMT5; DRD2; RDX; MIF; CAST; FHL1; STAG2; UBB; IER3; PSMB7; CENPV; PSMC3; EGF; PSMB1	526	526
SMAD protein signal transduction	0.00145319500631	0.00747357431818	GO:0060395	b	5	2626; 3725; 7044; 7431; 9573; 10637; 7040; 392255	TGFB1; GDF3; JUN; LEFTY2; GDF6; LEFTY1; GATA4; VIM	59	59		negative regulation of ossification	2.29064915056e-05	0.000211954041883	GO:0030279	b	5	596; 799; 1230; 1893; 2260; 2662; 3091; 3199; 3398; 3399; 3488; 4041; 4088; 4208; 4435; 4851; 5167; 6422; 6497; 6662; 7291; 8313; 8646; 9464; 9759; 10140; 10507; 7040; 54880; 57045; 57154	TGFB1; HDAC4; ECM1; SMAD3; CCR1; SOX9; HAND2; SKI; SMURF1; TOB1; AXIN2; TWSG1; TWIST1; SEMA4D; NOTCH1; CITED1; GDF10; ENPP1; HIF1A; BCOR; IGFBP5; FGFR1; SFRP1; LRP5; CALCR; ID2; ID3; MEF2C; CHRD; HOXA2; BCL2	70	69		tendon development	0.00873722387085	0.0344543356416	GO:0035989	b	5	1289; 1301	COL5A1; COL11A1	7	7
mammary gland epithelium development	0.00149045489781	0.0076178805888	GO:0061180	b	5	780; 2118; 2119; 2876; 2908; 3398; 6926; 7473; 7040	TGFB1; NR3C1; ETV5; ETV4; WNT3; DDR1; ID2; GPX1; TBX3	73	73		stress fiber	2.3346837763e-05	0.000569662841417	GO:0001725	c	5	81; 87; 103910; 1265; 2317; 3611; 3983; 4627; 4628; 4638; 5829; 6624; 7168; 7791; 7171; 10398; 10529; 10580; 10627; 79778; 51474; 22885; 55740; 23002; 154796; 64236	MYH10; TPM4; ENAH; ILK; SORBS1; MICALL2; ZYX; MYL9; NEBL; MYH9; TPM1; PXN; PDLIM2; DAAM1; ABLIM1; ABLIM3; FSCN1; ACTN1; MYL12B; MYL12A; CNN2; LIMA1; ACTN4; MYLK; FLNB; AMOT	54	54		establishment of protein localization to chromosome	0.00873722387085	0.0344543356416	GO:0070199	b	5	3009; 55506	H2AFY2; HIST1H1B	7	7
heart process	0.00152191999904	0.00773098011784	GO:0003015	b	5	133; 477; 1482; 1756; 2626; 2876; 2946; 5142; 5578; 6647; 7134; 7139; 7168; 7531; 9446; 59272	TNNT2; DMD; YWHAE; SOD1; PRKCA; GSTM2; TNNC1; TPM1; GPX1; GSTO1; ATP1A2; ACE2; GATA4; ADM; PDE4B; NKX2-5	185	185		nucleotide catabolic process	2.48817876562e-05	0.00022885284934	GO:0009166	b	5	89; 100; 272; 405; 1267; 2592; 2876; 3091; 3356; 3643; 4656; 4860; 4907; 4968; 5139; 5141; 5142; 5143; 5150; 5151; 5152; 5223; 5465; 5563; 6996; 7415; 7498; 8473; 9583; 9759; 10399; 10411; 10846; 10891; 51422; 54541; 55270; 22978; 26330; 554235; 54583	HDAC4; AMPD3; PDE3A; PPARA; PRKAA2; HIF1A; PDE9A; PGAM1; RAPGEF3; MYOG; OGG1; GNB2L1; NT5E; PPARGC1A; XDH; PDE7A; HTR2A; PDE10A; NT5C2; GALT; ENTPD4; DDIT4; CNP; ASPDH; GAPDHS; VCP; NUDT15; ADA; PDE8A; ACTN3; EGLN1; ARNT; PNP; TDG; INSR; GPX1; PRKAG2; OGT; PDE4A; PDE4B; PDE4C	101	101		positive regulation of viral entry into host cell	0.00873722387085	0.0344543356416	GO:0046598	b	5	3956; 5034	LGALS1; P4HB	7	7
cell cycle G1/S phase transition	0.00162442620845	0.00816975688525	GO:0044843	b	5	199; 301; 472; 637; 1026; 1030; 5719; 3398; 3400; 5591; 5708; 5711; 5718; 6659; 10630; 10769; 11040; 56241; 51339; 84967	ANXA1; CDKN2B; PLK2; PIM2; LSM10; PSMD5; BID; ATM; ID2; ID4; PSMD13; PRKDC; PSMD12; PDPN; CDKN1A; SUSD2; PSMD2; DACT1; AIF1; SOX4	258	258		proteoglycan metabolic process	2.67425503123e-05	0.000244503317141	GO:0006029	b	5	411; 633; 658; 1462; 1464; 1499; 2131; 2134; 2719; 2817; 3073; 3339; 3340; 6383; 6385; 6934; 8509; 9348; 9394; 9672; 9806; 10082; 11061; 56548; 51363; 79586; 79690; 133584; 81792; 50859; 54360; 54928; 55790; 23213; 90161; 221914; 222537; 26035; 337876; 29940	EGFLAM; HSPG2; VCAN; HS3ST5; BGN; CTNNB1; BMPR1B; ADAMTS12; IMPAD1; GAL3ST4; NDST1; NDST2; NDST3; SULF1; HS6ST2; EXT1; EXTL1; CHSY3; GPC1; GPC2; GPC3; CYTL1; GPC6; GLCE; DSE; CHST7; CSGALNACT1; CHST15; CSPG4; ARSB; HEXA; SDC2; SDC3; SDC4; TCF7L2; LECT1; HS6ST1; SPOCK2; SPOCK3; CHPF	98	98		cleavage furrow formation	0.00873722387085	0.0344543356416	GO:0036089	b	5	51429; 56907	SNX9; SPIRE1	7	7
regulation of adherens junction organization	0.00163789811951	0.00816975688525	GO:1903391	b	5	94; 1946; 6281; 6422; 7010; 7057; 90102	ACVRL1; EFNA5; TEK; THBS1; SFRP1; S100A10; PHLDB2	47	47		dendritic spine morphogenesis	3.01183217943e-05	0.000273738119977	GO:0060997	b	5	65981; 1072; 1501; 1742; 2043; 2047; 2048; 5649; 5728; 7804; 10458; 10611; 80725; 50944; 22871; 23316; 25791; 26037	EPHB2; PDLIM5; EPHB1; NGEF; DLG4; NLGN1; SHANK1; LRP8; EPHA4; PTEN; CUX2; CAPRIN2; CTNND2; CFL1; SIPA1L1; BAIAP2; SRCIN1; RELN	32	32		aldehyde dehydrogenase [NAD(P)+] activity	0.00873722387085	0.0483907783616	GO:0004030	m	5	220; 224	ALDH3A2; ALDH1A3	7	7
negative regulation of DNA binding	0.00163789811951	0.00816975688525	GO:0043392	b	5	3397; 3398; 3428; 3725; 9355; 9421; 51176	LHX2; ID2; JUN; ID1; IFI16; HAND1; LEF1	47	47		carboxylic acid metabolic process	3.03186847285e-05	0.000273938233782	GO:0019752	b	5	16; 18; 31; 36; 37; 47; 89; 183; 220; 223; 275; 341; 384; 405; 440; 493; 586; 593; 633; 672; 718; 747; 833; 857; 875; 883; 972; 1036; 1152; 1312; 1373; 1374; 1382; 1462; 1464; 1491; 1545; 1571; 1592; 1638; 1666; 5743; 1719; 1725; 1737; 1757; 1800; 1806; 1891; 1906; 2023; 2026; 2027; 2053; 2170; 2180; 2181; 2182; 2194; 2356; 2475; 2542; 2593; 2617; 2628; 2639; 2678; 2687; 2729; 2731; 2746; 2752; 4…	DUOXA1; PTGS2; PTGS1; ACADVL; SLCO1A2; CKB; PCCA; CDO1; BGN; NQO1; P4HA2; DUOXA2; ABHD12; APOC1; AGT; TARSL2; CAV1; FADS2; STRA6; GATM; LPCAT4; RARS; SHMT1; GSTO1; EDN1; DCT; ACOT1; PFAS; BRCA1; IARS; DDIT4; IRS2; HMGCL; NARS2; IDH1; HK1; BCAT1; SCD5; RBP1; LPL; PHGDH; ACOT11; ACOT7; ACOT2; ATP2B4; CNDP2; GMPS; DHTKD1; CSPG4; ACSL3; ACSL1; SLC2A3; MBOAT1; ACSL4; SUOX; DARS2; CYP26A1; MID1IP1; ACL…	976	975		3-chloroallyl aldehyde dehydrogenase activity	0.00873722387085	0.0483907783616	GO:0004028	m	5	223; 224	ALDH3A2; ALDH9A1	7	7
oligodendrocyte development	0.00166670787288	0.00824849111808	GO:0014003	b	5	928; 1191; 3398; 3400; 4067; 7040	TGFB1; ID4; ID2; CLU; LYN; CD9	35	35		cardiac muscle cell action potential	3.19554243413e-05	0.000287038197592	GO:0086001	b	5	287; 288; 476; 477; 481; 488; 817; 857; 1525; 1756; 1824; 1829; 1832; 2697; 3759; 5318; 6327; 6330; 6546; 6640; 7531; 10021; 10052	DMD; ATP2A2; KCNJ2; PKP2; CAV1; DSC2; SCN2B; SLC8A1; SCN4B; YWHAE; SNTA1; GJA1; CAMK2D; DSP; ATP1B1; DSG2; CXADR; HCN4; GJC1; ANK2; ANK3; ATP1A2; ATP1A1	46	46		cell cycle G1/S phase transition	0.00911769524637	0.0357299682467	GO:0044843	b	5	301; 2273; 4176; 5689; 5695; 5702; 5710; 5711; 5962; 7157; 7314; 9134	ANXA1; TP53; PSMD5; PSMD4; RDX; MCM7; CCNE2; FHL1; UBB; PSMB7; PSMC3; PSMB1	258	258
regulation of endothelial cell migration	0.00167360689352	0.00824849111808	GO:0010594	b	5	94; 285; 306; 2247; 5176; 5578; 7010; 7026; 7057; 9314; 7040	TGFB1; ANXA3; ACVRL1; PRKCA; KLF4; NR2F2; TEK; SERPINF1; ANGPT2; THBS1; FGF2	104	104		regulation of apoptotic signaling pathway	3.27043770048e-05	0.000292057692322	GO:2001233	b	5	183; 186; 355; 367; 467; 596; 598; 599; 624; 653; 658; 664; 672; 857; 960; 972; 1075; 1191; 1491; 1499; 1612; 1613; 1654; 2138; 2260; 2395; 2534; 2729; 2810; 2876; 2923; 2932; 2934; 3070; 3082; 3091; 3162; 3315; 3383; 3476; 3624; 3625; 3685; 3958; 4088; 4170; 4318; 4487; 4763; 4776; 4804; 4846; 4976; 5329; 5371; 5580; 5601; 5607; 5664; 5728; 5770; 5970; 6188; 6376; 6422; 6498; 6591; 6615; 6672; 6…	BCL2L1; BCL2L2; DYNLL2; SCG2; AGT; GSN; LTBR; HYOU1; BCLAF1; GNB2L1; INHBA; INHBB; RELA; BRCA1; DDX3X; CTSC; CREB3; BDKRB2; HRK; OPA1; SNAI2; SNAI1; FGFR1; BMP5; MAGED1; TCF7L2; GSK3B; SFN; PTEN; NFATC4; SIRT1; HIF1A; TNFRSF12A; ATPIF1; BMF; HSPH1; MEIS3; THBS1; NF1; CX3CL1; CAV1; G0S2; UNC5B; PSME3; TP53INP1; PTPN1; MLLT11; BNIP3; DEPTOR; HMOX1; TNFAIP3; GPX1; FXN; AGTR2; TFDP1; CD74; BAG5; TMC8…	387	387		regulation of generation of precursor metabolites and energy	0.00928192083887	0.0361476047576	GO:0043467	b	5	3479; 7157; 8660; 8870; 9759; 11315	IGF1; TP53; HDAC4; PARK7; IRS2; IER3	85	85
endopeptidase inhibitor activity	0.00173105634588	0.0134775101215	GO:0004866	m	5	408; 684; 727; 1470; 1472; 5176; 5270; 5627; 5973; 6197; 6695; 7035; 7077; 7980; 51176	RENBP; TFPI; RPS6KA3; TIMP2; ARRB1; PROS1; SERPINE2; SERPINF1; C5; BST2; CST2; LEF1; TFPI2; CST4; SPOCK1	172	170		endothelial cell development	3.44477559724e-05	0.00030584828424	GO:0001885	b	5	183; 1499; 1756; 1903; 2876; 2889; 3383; 4478; 7082; 7430; 7477; 8985; 9294; 9414; 10411; 11061; 80781; 50848; 54345; 25932; 57493; 57826; 26084; 91663; 64102	DMD; MYADM; CTNNB1; MSN; RAPGEF1; RAPGEF3; AGT; SOX18; S1PR3; PLOD3; ICAM1; RAP2C; CLIC4; HEG1; COL18A1; F11R; TJP2; TJP1; TNMD; LECT1; EZR; GPX1; S1PR2; ARHGEF26; WNT7B	52	52		cortical cytoskeleton	0.00928192083887	0.0238677964428	GO:0030863	c	5	81; 830; 1072; 5962; 11034; 27445	CAPZA2; ACTN4; RDX; DSTN; PCLO; CFL1	85	85
platelet-derived growth factor receptor binding	0.00186082600043	0.0135220022698	GO:0005161	m	5	2277; 4067; 5154; 5156	FIGF; PDGFA; LYN; PDGFRA	15	15		salivary gland morphogenesis	3.56085629299e-05	0.000314337658967	GO:0007435	b	5	1605; 1896; 1956; 2260; 2263; 3082; 3911; 5080; 5154; 6591; 7043; 7052; 8829; 10371; 10512; 7040; 284217; 23129; 57045	SEMA3A; PDGFA; TGM2; EDA; LAMA5; TGFB1; TWSG1; EGFR; SEMA3C; LAMA1; SNAI2; PAX6; DAG1; PLXND1; HGF; TGFB3; FGFR2; NRP1; FGFR1	35	35		regulation of ruffle assembly	0.00941584402125	0.0364428037119	GO:1900027	b	5	5216; 5962; 51466	PFN1; EVL; RDX	21	21
adherens junction assembly	0.00198233902132	0.0097122882228	GO:0034333	b	5	94; 1946; 2017; 6281; 6422; 7010; 7057; 7414; 90102	ACVRL1; EFNA5; SFRP1; VCL; TEK; CTTN; S100A10; PHLDB2; THBS1	76	76		ribonucleotide metabolic process	3.58318589338e-05	0.000314501344699	GO:0009259	b	5	19; 31; 47; 89; 107; 109; 113; 114; 133; 150; 271; 272; 333; 348; 405; 477; 481; 513; 516; 517; 525; 526; 627; 799; 1129; 205; 196883; 1813; 1906; 1909; 1910; 2023; 2026; 2027; 2395; 2535; 2550; 2696; 2771; 2773; 2778; 2912; 2913; 2977; 2978; 2982; 3091; 3098; 3099; 3156; 55753; 3274; 3312; 3356; 3614; 3615; 3643; 3939; 4157; 4436; 4621; 4626; 4656; 4720; 4763; 4830; 4842; 4846; 4882; 4907; 4914;…	TIMP2; HSPA8; PPARGC1A; DHTKD1; RLN2; RAPGEF3; APLP1; BDNF; ATPIF1; ADSSL1; ADRA2A; RORA; PDE7A; EDN1; HTR2A; GMPS; PFAS; MC1R; NPR2; ENTPD4; DDIT4; HK2; HK1; ENPP1; HMGCR; SLC25A25; ACOT7; PDE8A; ADCY1; ADCY4; ADCY7; NME1; ADCY3; ADCY8; NT5C2; VIP; PID1; ACLY; GRM3; HIF1A; SLC25A33; EDNRA; EDNRB; COASY; PANK1; PANK3; APOE; NT5E; CAP1; CAP2; THBS1; PAICS; GUCY1A3; GUCY1A2; HRH2; NF1; SURF1; GRM2;…	509	507		response to cadmium ion	0.00988792269576	0.0379890949038	GO:0046686	b	5	567; 4489; 6647; 6678	B2M; SPARC; MT1A; SOD1	40	40
ribonucleoside metabolic process	0.00210276012986	0.0102416787501	GO:0009119	b	5	31; 272; 477; 498; 506; 627; 790; 1738; 2593; 2597; 55753; 3614; 4436; 4704; 4728; 5209; 5213; 7384; 9061; 7385; 54963; 7040; 50808; 4697	TGFB1; GAMT; AMPD3; MSH2; GAPDH; ATP5B; BDNF; CAD; PAPSS1; ATP5A1; IMPDH1; PFKM; OGDHL; NDUFA4; ACACA; DLD; NDUFA9; UCKL1; AK3; PFKFB3; ATP1A2; NDUFS8; UQCRC2; UQCRC1	341	340		regulation of lipid biosynthetic process	3.62757410147e-05	0.000316588285219	GO:0046890	b	5	37; 183; 341; 348; 476; 653; 672; 706; 718; 5743; 2170; 2181; 2475; 2908; 3356; 3417; 3480; 3491; 3638; 3949; 4790; 4907; 5154; 5155; 5166; 5563; 5565; 5580; 5601; 5828; 6591; 6615; 6720; 6934; 7494; 1717; 10580; 11218; 79888; 376497; 51422; 23411; 58526; 23541; 27122; 10062	PTGS2; ACADVL; SEC14L2; PRKAG2; NR3C1; DHCR7; FABP3; APOC1; SORBS1; PRKAB2; AGT; XBP1; APOE; SLC27A1; NT5E; HTR2A; LPCAT1; C3; NFKB1; MAPK9; MID1IP1; NR1H3; BRCA1; PDGFA; IGF1R; CYR61; IDH1; PRKCD; PRKAA2; LDLR; DDX20; MTOR; INSIG1; SNAI2; SNAI1; TSPO; BMP5; PEX2; ACSL3; DKK3; TCF7L2; PDGFB; SREBF1; PDK4; ATP1A1; SIRT1	120	119		hexose metabolic process	0.00993654156974	0.0379890949038	GO:0019318	b	5	2171; 2308; 2683; 2720; 3098; 3479; 5230; 5507; 7157; 7314; 8660; 51363	IGF1; PPP1R3C; HK1; GLB1; FOXO1; FABP5; IRS2; UBB; B4GALT1; TP53; CHST15; PGK1	262	261
regulation of DNA metabolic process	0.00214902212638	0.0104057913488	GO:0051052	b	5	94; 306; 1026; 1602; 2956; 3575; 3725; 4436; 5154; 5156; 6282; 7153; 7291; 7334; 9126; 9131; 9314; 7040; 55384; 64061; 359787	IL7R; PDGFA; ANXA3; ACVRL1; TGFB1; TSPYL2; UBE2N; TWIST1; CDKN1A; JUN; PDGFRA; MSH6; S100A11; KLF4; MEG3; AIFM1; DACH1; SMC3; MSH2; DPPA3; TOP2A	283	283		regulation of cellular response to transforming growth factor beta stimulus	3.95172002041e-05	0.000342928923805	GO:1903844	b	5	858; 1030; 2122; 2200; 2201; 3175; 3309; 3675; 4052; 4088; 4091; 135228; 4435; 93649; 5654; 6497; 6498; 6664; 6935; 7043; 7057; 8425; 8516; 9110; 9480; 10370; 23645; 7040; 83891; 116844; 51377; 51592; 25805; 23089; 23411; 255743; 94031; 28996; 57154; 390598; 5170; 11171	ITGA8; TGFB1; TGFB3; HSPA5; TRIM33; ONECUT2; ONECUT1; ITGA3; SMAD3; HIPK2; MYOCD; STRAP; SKI; HTRA1; PEG10; HTRA3; SMURF1; NPNT; MECOM; SOX11; THBS1; CITED2; CITED1; MTMR4; SMAD6; CDKN2B; SIRT1; LTBP4; LTBP1; FBN2; FBN1; BAMBI; SKIL; UCHL5; LRG1; ZEB1; CD109; CAV2; PPP1R15A; PDPK1; SKOR1; SNX25	106	106
negative regulation of cell activation	0.0022034633011	0.0106006907281	GO:0050866	b	5	472; 558; 613; 836; 1268; 1845; 3149; 3398; 4067; 5154; 5156; 5270; 6422; 7040	CNR1; PDGFA; PDGFRA; SFRP1; CASP3; TGFB1; HMGB3; AXL; ATM; ID2; SERPINE2; BCR; LYN; DUSP3	159	157		cellular response to cytokine stimulus	4.08306483839e-05	0.00035233638156	GO:0071345	b	5	210; 558; 567; 585; 627; 672; 684; 817; 857; 960; 972; 1050; 1116; 1147; 1230; 1240; 1277; 1441; 1535; 1612; 1613; 1893; 1906; 1977; 1981; 1982; 2180; 2194; 2241; 2317; 2634; 2932; 3091; 3106; 3107; 3115; 3309; 3313; 3383; 3554; 3556; 3560; 3566; 3572; 3575; 3590; 3597; 3615; 3654; 3664; 3676; 3718; 3815; 3836; 3837; 3838; 3840; 3856; 3953; 3977; 4281; 4311; 4502; 4684; 4790; 4882; 4891; 4927; 49…	HSPA5; SUMO1; HSPA9; IL6ST; B2M; LIFR; CHI3L1; BDNF; LEF1; TMEM173; AXL; CAV1; PLVAP; ADAMTS7; COMMD7; RORA; ZC3H15; EDN1; RELA; IRAK1; ZNF268; RNASEL; IRAK4; SLIT2; BRCA1; HLA-DPB1; NPR2; NUP98; CAMK2D; TRIM22; CD24; TNFRSF21; CSF3R; CXCL13; IP6K2; SOCS5; SYNCRIP; ROBO1; EIF4G2; PTPN11; ACSL1; HIPK1; KIT; KPNA4; KPNA2; KPNA1; BST2; PID1; EIF4G1; PXDN; IL7R; TRIM38; VLDLR; SEH1L; HLA-C; HLA-B; DU…	615	614
positive regulation of cell adhesion	0.002221881518	0.0106006907281	GO:0045785	b	5	199; 1756; 2319; 2651; 3119; 3329; 3481; 3575; 4067; 5578; 5590; 6281; 6422; 6696; 7010; 7030; 7057; 7168; 9096; 10211; 10370; 133584; 3037; 51176; 255743	IL7R; EGFLAM; DMD; S100A10; TEK; GCNT2; TPM1; THBS1; HSPD1; HLA-DQB1; TFE3; TBX18; CITED2; LYN; HAS2; IGF2; PRKCA; PRKCZ; LEF1; SFRP1; NPNT; SPP1; FLOT1; FLOT2; AIF1	364	361		positive regulation of protein complex assembly	4.26570830317e-05	0.000364500352625	GO:0031334	b	5	196; 355; 822; 857; 1482; 1499; 2241; 2242; 2475; 2932; 2934; 3383; 3416; 3725; 4137; 4286; 5581; 5701; 5704; 55604; 5997; 6249; 6624; 6722; 7291; 55832; 7341; 7415; 7456; 23191; 55971; 8739; 8936; 9535; 9774; 10018; 10092; 10093; 10096; 10152; 10399; 10458; 10497; 10563; 10788; 11135; 7422; 143098; 79969; 342184; 80115; 7040; 51466; 84722; 55243; 55435; 23064; 23580; 56776; 57180; 57600; 90427; …	TGFB1; CYFIP1; SUMO1; MPP7; LRRC16A; FMN2; CTNNB1; MITF; EVL; IDE; AP1AR; IQGAP2; CAV1; FNIP2; BCL2L11; WASF1; CAND1; TWIST1; FAS; BAIAP2L1; JUN; BCLAF1; GNB2L1; CLIP1; RGS2; KIRREL; PYCARD; PSMC2; GSN; PSMC4; SRF; ICAM1; UNC13B; CDC42EP1; PRKCE; BAIAP2L2; ARPC5; ARPC4; VCP; FER; FES; HRK; BAIAP2; NKX2-5; BMF; CXCL13; CAPG; FSCN1; SETX; FMN1; VEGFA; PSRC1; CDC42EP4; ABI2; ATAT1; CD24; GSK3B; AHR;…	182	182
fat cell differentiation	0.0022276813849	0.0106006907281	GO:0045444	b	5	1488; 2487; 2876; 3398; 3400; 3638; 5919; 6422; 171023; 9314; 84159; 7040; 51339; 25937; 27241; 30812	BBS9; TGFB1; SFRP1; ARID5B; FRZB; RARRES2; ID4; ID2; GPX1; ASXL1; SOX8; KLF4; INSIG1; CTBP2; DACT1; WWTR1	192	192		trigeminal nerve development	4.27148850732e-05	0.000364500352625	GO:0021559	b	5	3670; 5457; 6405; 7020; 8829; 10371; 55558; 91584	SEMA3A; PLXNA3; SEMA3F; TFAP2A; ISL1; PLXNA4; POU4F1; NRP1	9	9
secretory granule lumen	0.00222924641303	0.0137389263212	GO:0034774	c	5	1191; 2277; 3481; 5154; 5627; 7044; 7057; 7040	FIGF; IGF2; PDGFA; LEFTY2; PROS1; TGFB1; THBS1; CLU	63	63		regulation of neural precursor cell proliferation	4.34211360947e-05	0.000368479917356	GO:2000177	b	5	627; 1499; 1638; 1813; 2308; 2624; 2736; 2737; 2889; 3091; 3398; 3611; 3642; 4067; 4763; 4851; 5080; 5803; 6376; 6496; 22933; 6604; 6663; 7832; 7976; 7422; 131405; 7040; 6251; 57650; 6299; 100133941	TGFB1; TRIM71; DRD2; ILK; HIF1A; PTPRZ1; CTNNB1; FOXO1; RAPGEF1; BDNF; FZD3; BTG2; SOX10; SIX3; GLI2; GLI3; NF1; CX3CL1; LYN; SIRT2; SALL1; KIAA1524; CD24; PAX6; SMARCD3; RSU1; GATA2; DCT; ID2; NOTCH1; INSM1; VEGFA	74	74
RNA polymerase II activating transcription factor binding	0.00224170774145	0.0152716339886	GO:0001102	m	5	3670; 3725; 4005; 5308; 6926; 10370	ISL1; LMO2; JUN; TBX3; PITX2; CITED2	37	37		pyrophosphatase activity	4.77760291387e-05	0.00126291264209	GO:0016462	m	5	19; 22; 70; 249; 378; 388; 390; 394; 403; 476; 477; 478; 481; 482; 487; 488; 489; 492; 493; 513; 526; 534; 547; 585; 641; 164832; 1105; 1191; 1639; 1653; 1654; 1660; 1759; 1783; 1861; 1938; 1968; 1983; 2272; 2634; 2669; 284439; 2767; 2770; 2771; 2773; 2778; 2781; 2782; 2791; 2793; 2794; 2935; 2956; 3070; 3309; 3312; 3320; 3329; 3416; 3800; 4172; 4173; 4175; 4176; 4292; 4343; 4436; 4621; 4626; 462…	TAP1; MDN1; IFT27; MOV10; FHIT; HSPA5; ATP10D; HSPA8; MYL6; DCTPP1; MYL3; ATP9A; RAB38; KIF2C; PSMC2; GNL3; GNL1; SETX; RAN; DYNLL2; GNG11; DYNLT3; KIF13B; NAV2; RNF112; TOR1A; HBS1L; DHX9; ENTPD4; DDX3X; RAB5C; ENPP2; ATP1B1; LSG1; CGNL1; OPA1; ATP2B3; ATP2B4; GMPS; KIF5C; KIF23; ATP8B3; ABCA11P; DDX1; MYO5C; MYO15B; MYO5A; ABCE1; KLC4; RECQL5; DDX42; ATP2A1; ATP2A2; ATP2A3; DNAJC27; RRAS2; RAB6…	816	815
early endosome	0.00233854065042	0.0137389263212	GO:0005769	c	5	302; 336; 388; 2043; 3107; 3329; 5868; 22943; 7855; 9101; 9146; 10211; 79971; 23250; 56850; 123606; 26047; 255738; 5245; 64284; 55647	USP8; RAB20; ANXA2; RAB5A; FZD5; RAB17; HLA-C; PHB; NIPA1; EPHA4; HGS; DKK1; WLS; HSPD1; GRIPAP1; FLOT1; ATP11A; RHOB; PCSK9; CNTNAP2; APOA2	285	285		ubiquitin protein ligase binding	4.82641774046e-05	0.00126291264209	GO:0031625	m	5	71; 27338; 596; 672; 811; 875; 1026; 1152; 1191; 1956; 2272; 2308; 2861; 2932; 3091; 3301; 3309; 3312; 3313; 3329; 4067; 4088; 4091; 4157; 4281; 4720; 4804; 5002; 5036; 5080; 5094; 5371; 5566; 5577; 5899; 5905; 5970; 6118; 6497; 6950; 7133; 7189; 7319; 7326; 7327; 7328; 7334; 7341; 7345; 7414; 7415; 7494; 7520; 7531; 7855; 8313; 8322; 8863; 9588; 9627; 9641; 10059; 10152; 10576; 10628; 10891; 110…	RELA; CCDC50; CUL9; ACTG1; HSPA5; CKB; SUMO1; PRDX6; HSPA9; HSPA8; EGFR; HIF1A; SMAD3; FOXO1; PRKAR2B; NGFR; IKBKE; TXNIP; NPLOC4; RPA2; SKI; TMEM173; GPR37; FHIT; LTBR; UBXN1; USP25; XBP1; FZD5; SNCAIP; SPG20; CCT2; XRCC5; BAG5; TCP1; PPARGC1A; HSPD1; PCBP2; UBE2G2; UBE2G1; PML; LYN; MID1; CDKN1A; YWHAE; BRCA1; MC1R; SMAD6; TRAF6; FANCL; VCL; RANGAP1; FZD8; VCP; PAX6; ABI2; CLU; MAP1LC3C; ANAPC2…	255	255
3-hydroxyacyl-CoA dehydrogenase activity	0.00248876543846	0.0159573783996	GO:0003857	m	5	3028; 3033; 3295	HADH; HSD17B10; HSD17B4	8	8		response to estrogen	4.90164428145e-05	0.000413677231665	GO:0043627	b	5	411; 595; 652; 672; 675; 718; 811; 836; 857; 890; 1277; 1490; 1499; 5743; 1841; 1843; 1956; 2033; 2113; 2626; 2638; 2660; 2706; 2737; 2876; 2896; 3015; 3162; 3329; 3485; 3566; 3880; 3939; 4091; 4133; 4322; 4323; 4324; 4435; 4488; 4656; 4842; 4886; 4968; 4987; 5074; 5155; 5156; 5159; 5594; 5728; 5932; 6422; 6751; 7026; 7043; 7078; 7479; 8204; 9915; 10266; 1728; 10370; 10628; 7040; 54828; 177; 1001…	MMP14; PTGS2; PDGFRA; TGFB3; TIMP3; MMP13; SMAD6; EGFR; TGFB1; NQO1; CTNNB1; TXNIP; MYOG; OPRL1; OGG1; CAV1; SSTR1; CCNA2; HSPD1; MMP15; GJB2; AGER; NR2F2; GLI3; WNT8B; ETS1; C3; CITED2; CITED1; DUSP1; LDHA; BRCA1; NOS1; PDGFB; BRCA2; IL4R; PAWR; SFRP1; RAMP2; IGFBP2; MSTN; RBBP8; GC; PDGFRB; GRN; GATA4; EP300; MSX2; ARNT2; MAP2; BMP4; CASP3; ARSB; BCAS3; CCND1; CALR; NPY1R; HMOX1; NRIP1; H2AFZ; …	197	197
regulation of filopodium assembly	0.0025797526938	0.0122059156027	GO:0051489	b	5	2596; 5868; 5898; 375790; 26052; 64284	RAB5A; GAP43; AGRN; RALA; DNM3; RAB17	38	38		sarcoplasmic reticulum	5.00978969544e-05	0.00101865723807	GO:0016529	c	5	286; 444; 487; 488; 489; 779; 781; 811; 813; 817; 2281; 2946; 3270; 3708; 3709; 4842; 6261; 6271; 7057; 7498; 10345; 5837; 84502; 55151; 23224; 56704; 57158; 10585	ATP2A1; ATP2A2; ATP2A3; JPH2; JPH1; JPH4; XDH; TRDN; ITPR1; RYR1; ASPH; THBS1; CACNA1S; S100A1; PYGM; NOS1; CAMK2D; TMEM38B; ITPR2; SYNE2; CACNA2D1; HRC; CALR; CALU; ANK1; FKBP1B; POMT1; GSTM2	62	62
regulation of cellular ketone metabolic process	0.00260433523886	0.0122522135101	GO:0010565	b	5	301; 1268; 1312; 1374; 5719; 1738; 2908; 3638; 5162; 5708; 5711; 5718; 7291; 7849; 9965; 58526	ANXA1; CNR1; NR3C1; DLD; PSMD5; COMT; PSMD13; PSMD2; TWIST1; FGF19; CPT1A; INSIG1; PDHB; PSMD12; PAX8; MID1IP1	196	195		negative regulation of cell growth	5.3048289811e-05	0.000445257776774	GO:0030308	b	5	94; 183; 186; 323; 65981; 131566; 596; 684; 1026; 1029; 1630; 1654; 2023; 2258; 2273; 2487; 3475; 3624; 4088; 4487; 5167; 5270; 5371; 5515; 5795; 6405; 6422; 6696; 7216; 7473; 7474; 8751; 8829; 9353; 9423; 9706; 10371; 10399; 10505; 11108; 7040; 57142; 51447; 84722; 85004; 55558; 23111; 23411; 23677; 56963; 57446; 29946; 64061; 64321	TGFB1; CDKN1A; SMAD3; SH3BP4; CDKN2A; CAPRIN2; ADAM15; AGT; SERPINE2; RGMA; PLXNA3; RERG; NDRG3; TSPYL2; SPG20; RTN4; DCC; APBB2; SEMA4F; GNB2L1; INHBA; FHL1; SLIT2; FGF13; MSX1; ULK2; SIRT1; ACVRL1; DDX3X; TRO; FRZB; SOX17; ENPP1; ENO1; SERTAD3; IFRD1; PML; NRP1; IP6K2; SEMA3A; DCBLD2; PSRC1; SFRP1; SEMA3F; PPP2CA; NTN1; PRDM4; WNT3; SPP1; BST2; AGTR2; WNT5A; PTPRJ; BCL2	148	148
myeloid cell differentiation	0.00263886580002	0.0123445247594	GO:0030099	b	5	103; 302; 799; 836; 841; 842; 1030; 1230; 2719; 3149; 3398; 3428; 3725; 4067; 4627; 5578; 6422; 7030; 7564; 10370; 7040; 51176; 54997; 10296	TGFB1; HMGB3; CCR1; ZNF16; TESC; ADAR; MYH9; JUN; IFI16; TFE3; CITED2; LYN; CDKN2B; ANXA2; PRKCA; GPC3; LEF1; MAEA; SFRP1; CASP3; CALCR; ID2; CASP8; CASP9	347	346		positive regulation of catabolic process	5.54064697929e-05	0.000462523573923	GO:0009896	b	5	89; 150; 348; 405; 481; 580; 664; 727; 857; 868; 975; 983; 1050; 1075; 1191; 1374; 1404; 1965; 2308; 2542; 2660; 2697; 2719; 2729; 2932; 3091; 3356; 3643; 3667; 4478; 4638; 4741; 4946; 4947; 5049; 5291; 5352; 5465; 5563; 5580; 5581; 5592; 5604; 5690; 5701; 5704; 5707; 5708; 5711; 5713; 5728; 5770; 5899; 22918; 6507; 6509; 22933; 6579; 6612; 6662; 7128; 7133; 7291; 7321; 7324; 7341; 7415; 7430; 74…	PCSK9; SUMO1; SUMO3; PLK2; AGER; TNRC6C; TNRC6B; RAPGEF3; BOC; PHYHIP; CAV1; ADAMTS7; IRS1; PIK3CB; ASB9; ADRA2A; GNB2L1; RNF114; ZC3HAV1; PRKG1; ZNF268; CBLB; FAM131B; TWIST1; BARD1; SNTG1; CTSC; ATP1B1; MYLIP; GMIP; OSBPL7; PAFAH1B2; SOCS5; SCOC; CNOT7; MYLK; GSK3B; PTEN; VIP; PNPO; RHBDD1; RILP; PABPC1; HIF1A; UBE2D1; FAM13B; MTDH; SMURF1; APOE; SOX17; HTR2A; RNF138; ZFAND2A; SIRT2; SIRT1; PSM…	477	476
endopeptidase activity	0.00272745428323	0.0165162509373	GO:0004175	m	5	824; 827; 836; 840; 841; 842; 1178; 1509; 4311; 5644; 5646; 5652; 5708; 6422; 7113; 7384; 8837; 9101; 9427; 10942; 7385; 79148; 81502; 51279; 56675; 57478; 25891; 255738; 59272	USP8; PCSK9; PSMD2; PRSS1; PRSS3; PRSS8; NRIP3; C1RL; CAPN6; PAMR1; CFLAR; CAPN2; ECEL1; TMPRSS2; CTSD; CLC; MMP28; USP31; HM13; CASP7; SFRP1; CASP3; CASP8; CASP9; PRSS21; MME; ACE2; UQCRC2; UQCRC1	447	447		acylglycerol metabolic process	5.75093848078e-05	0.000477483324674	GO:0006639	b	5	31; 47; 341; 348; 718; 747; 857; 1373; 1374; 1571; 1622; 2167; 2170; 2173; 2180; 2181; 2182; 2194; 2542; 2876; 3638; 3949; 4023; 5294; 5566; 5781; 6720; 6785; 6934; 9524; 10554; 10555; 79071; 79888; 79993; 80339; 139189; 346606; 51144; 51196; 84649; 54898; 23411; 56894; 56895; 254531; 26090; 255738; 10062; 159296; 64788	HSD17B12; CPT1A; LMF1; PCSK9; TCF7L2; ABHD12; FABP7; FABP4; PLCE1; FABP3; APOC1; NKX2-3; ACSL4; CAV1; ELOVL6; APOE; SLC37A4; DGAT2; TECR; PIK3CG; PNPLA3; DGKK; LPCAT4; AGPAT4; FASN; LPCAT1; C3; ELOVL2; NR1H3; DAGLA; SIRT1; ACACA; AGPAT3; LDLR; LPL; MOGAT3; INSIG1; DBI; ACSL3; PTPN11; ACSL1; CYP2E1; GPX1; ELOVL7; ELOVL4; SREBF1; PRKACA; AGPAT2; AGPAT1; ACLY; CPS1	139	138
carboxylic acid catabolic process	0.00286643830025	0.013333769172	GO:0046395	b	5	38; 501; 1268; 1374; 1376; 1738; 1892; 3028; 3033; 3295; 5446; 5973; 7291; 10157; 11112; 122970; 51449	CNR1; CPT1A; HSD17B10; AASS; DLD; TWIST1; PCYOX1; CPT2; ECHS1; ACAT1; RENBP; PON3; ALDH7A1; HIBADH; ACOT4; HADH; HSD17B4	215	215		negative regulation of response to external stimulus	5.96307424216e-05	0.000490557223402	GO:0032102	b	5	29; 54; 100; 285; 302; 348; 585; 613; 708; 710; 727; 1496; 1813; 1906; 2043; 2113; 2161; 2173; 2247; 2475; 2697; 2876; 3156; 3670; 4088; 135228; 4277; 4598; 4790; 4846; 4851; 4907; 5094; 5154; 5155; 5156; 5176; 5270; 5327; 5329; 5465; 5580; 5592; 5627; 5654; 5728; 6091; 6092; 6095; 6405; 22933; 6591; 6696; 7057; 7105; 7128; 7130; 7133; 7473; 7474; 5740; 8573; 8829; 9314; 9353; 9378; 9638; 10203; …	ACP5; PDGFRA; SNAI2; CUEDC2; SIRT2; ISL1; EPHA4; PROS1; SMAD3; FABP7; SERPING1; TRIM38; NOS3; THBS1; NRP1; MICB; BCR; UBQLN1; WNT3; APOE; PHLDB2; PRKG1; NOTCH1; NT5E; KLF4; C1QBP; HTRA1; GRIN3A; C1QTNF1; ETS1; PCBP2; SERPINE2; PLAUR; EDN1; NFKB1; C5; SLIT2; PDGFA; PDGFB; ANXA2; NRBP2; UBASH3B; CALCRL; RORA; PRKCD; PTGIS; PLAT; TSPAN6; ANGPT2; ABR; CASK; MTOR; FEZ1; HMGCR; ADA; F12; CXCL13; MVK; F…	250	249
positive regulation of protein binding	0.00300004232433	0.0138001946919	GO:0032092	b	5	408; 3326; 5901; 10211; 10769; 340061; 115908; 25805	RAN; PLK2; CTHRC1; HSP90AB1; BAMBI; FLOT1; ARRB1; TMEM173	66	66		vasculogenesis	5.97227869636e-05	0.000490557223402	GO:0001570	b	5	133; 677; 857; 1482; 1499; 2013; 4435; 93649; 4643; 4851; 5159; 5308; 5795; 7075; 7477; 7498; 8322; 8463; 9444; 10052; 10266; 10370; 10413; 7422; 3037; 54345; 54922; 55109; 23462; 154796; 57493; 64321	PDGFRB; RASIP1; AGGF1; MYO1E; CTNNB1; MYOCD; PITX2; TEAD2; SOX17; CAV1; SOX18; QKI; AMOT; FZD4; HEY1; XDH; CITED2; CITED1; NKX2-5; HAS2; HEG1; ZFP36L1; RAMP2; VEGFA; ADM; YAP1; NOTCH1; GJC1; EMP2; TIE1; PTPRJ; WNT7B	75	75
regulation of bone mineralization	0.00300004232433	0.0138001946919	GO:0030500	b	5	1230; 1893; 2201; 4921; 7020; 7291; 7040; 130497	TGFB1; TFAP2A; TWIST1; DDR2; FBN2; OSR1; ECM1; CCR1	67	66		cellular response to retinoic acid	6.58805958138e-05	0.000538258484947	GO:0071300	b	5	19; 1277; 1911; 2033; 2042; 3066; 3199; 4067; 4656; 5076; 5176; 5916; 6662; 6899; 7003; 7473; 7474; 7477; 7479; 8322; 8324; 8463; 8473; 9314; 10413; 11344; 54997; 22850; 23064; 130497	HDAC2; EPHA3; TBX1; TEAD2; TEAD1; MYOG; FZD4; RARG; FZD7; WNT8B; KLF4; PHC1; LYN; SETX; COL1A1; OSR1; SERPINF1; PAX2; EP300; YAP1; TWF2; WNT3; OGT; TESC; SOX9; ADNP2; HOXA2; ABCA1; WNT5A; WNT7B	69	69
muscle cell fate commitment	0.00305819876957	0.0139899921613	GO:0042693	b	5	1482; 22943; 6899; 6926	TBX1; TBX3; DKK1; NKX2-5	17	17		cortical cytoskeleton	6.70777766777e-05	0.0011690698221	GO:0030863	c	5	60; 81; 88; 800; 1000; 1072; 1742; 2035; 2037; 2316; 2934; 3880; 3927; 4354; 4627; 6513; 6709; 6711; 7414; 7430; 7456; 8927; 10211; 7171; 10395; 10411; 10487; 7223; 11034; 55915; 91663; 59341; 55607; 64236; 54443	TPM4; SPTAN1; MYADM; EPB41; EZR; TRPC4; RAPGEF3; SPTBN1; GSN; DLG4; MPP1; MYH9; CAP1; LANCL2; BSN; PPP1R9A; TRPV4; CDH2; DLC1; EPB41L2; PDLIM2; ANLN; VCL; DSTN; CFL1; LASP1; CALD1; WIPF1; ACTN2; ACTN4; SLC2A1; FLOT1; FLNA; ACTB; KRT19	85	85
regulation of stem cell proliferation	0.00323246397038	0.0147059349861	GO:0072091	b	5	627; 5080; 5154; 6496; 6772; 6899; 6926; 9096; 7040; 64321	PDGFA; STAT1; PAX6; TGFB1; SIX3; TBX3; TBX1; TBX18; BDNF; SOX17	97	97		retina vasculature development in camera-type eye	6.76496612495e-05	0.000549787723171	GO:0061298	b	5	94; 1282; 1545; 3091; 4041; 5156; 5159; 8322; 8829; 284217; 22899; 25932	PDGFRB; PDGFRA; ACVRL1; CYP1B1; ARHGEF15; LRP5; CLIC4; HIF1A; LAMA1; COL4A1; FZD4; NRP1	18	18
mammary gland morphogenesis	0.0033139661311	0.0149128475899	GO:0060443	b	5	780; 1999; 2118; 2119; 2908; 6926; 7040	TGFB1; NR3C1; ETV5; ETV4; DDR1; TBX3; ELF3	53	53		regulation of defense response	6.82475485381e-05	0.000551727550287	GO:0031347	b	5	29; 54; 100; 160; 183; 185; 329; 348; 481; 567; 613; 629; 708; 710; 717; 718; 727; 730; 837; 857; 920; 966; 983; 1147; 1387; 1508; 1513; 1535; 1690; 5743; 1813; 1845; 1846; 1848; 1910; 1965; 2033; 2113; 2161; 2167; 2534; 2542; 2660; 2678; 2697; 2876; 3075; 3106; 3329; 3426; 3428; 3554; 3572; 3654; 3670; 3708; 3709; 3725; 4067; 4088; 4208; 4277; 4313; 4598; 4638; 4773; 4790; 801; 4893; 4907; 5058;…	TAP1; PTGS2; DUOXA2; DUOXA1; DPF3; SUMO1; ISL1; ADA; AGER; IL6ST; B2M; POLR3B; IKBKE; TYK2; AGT; MICB; ZYX; CAV1; EP300; CALM1; SCARA3; RORA; PIK3CG; PLA2G7; OSMR; ZC3HAV1; RELB; LYN; IRAK1; REEP2; IRAK4; FAM131B; CTSK; SNTG1; FANCL; CTSB; CREB3; KLF4; ATP1B1; TNIP1; TSPAN6; GMIP; CD37; PTPN11; MYLK; TLR2; ADAMTS12; COLEC12; PNPO; CD24; RNF216; PAK1; LGR4; NFATC2; TRIM38; MTSS1; HLA-B; PROS1; HSP…	776	775
filopodium assembly	0.0033139661311	0.0149128475899	GO:0046847	b	5	2596; 5868; 5898; 375790; 221178; 26052; 64284	SPATA13; RAB5A; GAP43; AGRN; RAB17; DNM3; RALA	53	53		RNA biosynthetic process	7.58122373477e-05	0.000609673280451	GO:0032774	b	5	81; 87; 88; 94; 142; 183; 186; 196; 306; 323; 329; 351; 367; 378; 405; 444; 65981; 467; 493; 64395; 573; 595; 602; 605; 344167; 627; 641; 646; 648; 652; 653; 657; 658; 672; 675; 677; 688; 708; 197320; 811; 814; 817; 857; 860; 862; 865; 890; 904; 975; 983; 990; 1029; 1030; 1044; 1050; 1054; 1063; 1105; 1111; 1147; 1191; 1240; 1277; 1284; 1316; 1382; 1387; 1388; 1407; 1408; 1479; 1482; 1488; 1490; …	SMARCC2; HIF3A; DDIT4; MOV10; FHIT; HSPA5; SUMO1; HSPA8; SOX1; CSRNP1; HIPK2; HIPK1; FZD5; SRSF10; AGT; SEMA4D; CDCA7L; NCBP1; LHX2; ZNF708; LHX6; CDC73; LHX8; PRNP; CAMK4; APBB2; MEIS3P1; SP110; IRAK1; IGF1R; PRKAG2; SLC38A3; NUP98; CAMK2D; POLR3GL; ZNF48; ABLIM1; ATF5; ABLIM3; GATA4; GATA2; ZNF672; CCND1; PARP14; LITAF; ZNF678; AHR; PTEN; ZNF778; MAF; ZSCAN10; CTBP2; ZSCAN12; EIF2AK3; ZNF770; M…	3783	3773
cell-substrate junction assembly	0.00335086777267	0.0149965442247	GO:0007044	b	5	94; 1946; 2017; 3915; 6281; 6422; 7010; 7057; 90102	ACVRL1; EFNA5; SFRP1; TEK; CTTN; S100A10; PHLDB2; LAMC1; THBS1	82	82		pigment cell differentiation	8.84781205452e-05	0.000707824964362	GO:0050931	b	5	596; 967; 1908; 1910; 2737; 2767; 3815; 4208; 4254; 4286; 4435; 4644; 6663; 9839; 80070; 55686; 23682; 56999	ADAMTS20; CD63; RAB38; SOX10; CITED1; ADAMTS9; MREG; KITLG; KIT; MEF2C; GLI3; MYO5A; GNA11; MITF; EDN3; ZEB2; EDNRB; BCL2	34	34
forelimb morphogenesis	0.00336878892005	0.0149965442247	GO:0035136	b	5	1382; 6926; 7020; 7291; 7473; 130497	WNT3; TWIST1; CRABP2; TFAP2A; OSR1; TBX3	40	40		regulation of fibroblast growth factor receptor signaling pathway	9.44008432157e-05	0.000751293757406	GO:0040036	b	5	860; 1499; 1848; 2263; 2817; 4804; 6934; 7057; 7474; 10252; 10253; 143282; 23213; 56975; 27020	CTNNB1; NPTN; SPRY2; FAM20C; TCF7L2; THBS1; RUNX2; GPC1; SPRY1; FGFBP3; NGFR; SULF1; WNT5A; DUSP6; FGFR2	26	26
regulation of inflammatory response	0.00340522211335	0.0149976541835	GO:0050727	b	5	613; 727; 730; 1268; 2876; 3055; 3329; 3670; 4067; 5176; 5578; 5627; 55773; 7010; 9112; 9314; 10203; 91662; 59272; 5245	CNR1; TBC1D23; TEK; CALCRL; PRKCA; ISL1; PROS1; PHB; GPX1; HSPD1; KLF4; SERPINF1; BCR; NLRP12; HCK; LYN; ACE2; C7; MTA1; C5	276	275		branch elongation of an epithelium	0.000103173522883	0.000816879026536	GO:0060602	b	5	652; 2263; 5469; 6495; 6662; 7022; 7474; 10252; 10253; 10413; 7040; 51804; 157506	TGFB1; BMP4; SIX4; TFAP2C; SIX1; SPRY2; SPRY1; SOX9; MED1; RDH10; WNT5A; FGFR2; YAP1	21	21
leukocyte differentiation	0.00340526447644	0.0149976541835	GO:0002521	b	5	301; 302; 472; 558; 799; 841; 1230; 1316; 2719; 3149; 3398; 3428; 3575; 3725; 4067; 4436; 4627; 5578; 5590; 5591; 6422; 6647; 6659; 7030; 7855; 10370; 7040; 51176; 54997	IL7R; TGFB1; HMGB3; MSH2; ATM; PRKDC; CCR1; AXL; FZD5; MYH9; JUN; KLF6; IFI16; SOX4; TFE3; CITED2; LYN; ANXA1; ANXA2; SOD1; PRKCA; PRKCZ; LEF1; SFRP1; CALCR; ID2; CASP8; TESC; GPC3	456	454		stress-activated MAPK cascade	0.000109792942075	0.000860665146354	GO:0051403	b	5	183; 983; 1490; 1845; 1846; 1848; 1906; 2043; 2047; 2122; 2308; 3156; 3301; 3476; 3480; 3654; 3725; 4208; 4281; 4293; 4609; 4616; 4920; 5052; 5058; 5528; 5594; 5600; 5601; 5604; 5605; 5608; 5770; 5871; 6196; 6197; 6416; 6422; 203447; 7189; 7430; 7474; 7477; 7498; 7786; 7855; 8322; 8324; 8491; 9043; 9064; 9261; 9459; 9770; 10044; 10045; 10454; 10550; 10808; 10912; 11183; 11235; 7422; 79444; 8325; …	MAP4K3; MAP4K2; RASSF2; BIRC7; MAP3K6; TNIK; EPHA4; TNFRSF19; IGF1R; PRDX1; MAP2K2; FOXO1; MAPK11; MAP2K4; PDCD10; MAP4K5; AGT; DACT1; MAPKAPK2; MID1; LTBR; MAP3K9; FZD4; FZD5; FZD7; MECOM; GADD45B; SH3RF1; JUN; MAP3K12; UNC5CL; XDH; IRAK1; MAPK1; EDN1; DUSP4; MYC; DUSP6; DUSP3; SH2D3C; ARHGEF6; PLCB1; IGBP1; EPHB1; TRAF6; SPAG9; SH2D3A; ARL6IP5; SFRP1; DAB2IP; AGER; RPS6KA3; VEGFA; HMGCR; PYCARD…	255	253
coated vesicle	0.00351704585586	0.0183667950251	GO:0030135	c	5	161; 163; 928; 1173; 1213; 2535; 3107; 3119; 3329; 7851; 7855; 8322; 11021; 23677; 255738; 4646	SH3BP4; FZD2; PCSK9; FZD4; FZD5; HLA-C; RAB35; AP2B1; AP2M1; HSPD1; MALL; HLA-DQB1; CLTC; AP2A2; MYO6; CD9	202	201		muscle hypertrophy	0.00010982445878	0.000860665146354	GO:0014896	b	5	142; 183; 186; 493; 817; 1535; 1906; 2626; 2660; 2932; 3066; 3572; 5025; 5152; 5578; 5997; 8470; 9759; 10539; 10611; 28999; 54206; 90523; 29995; 22876	ERRFI1; HDAC2; HDAC4; MLIP; IL6ST; PDE9A; SORBS2; P2RX4; AGT; KLF15; LMCD1; PRKCA; RGS2; EDN1; PDLIM5; CAMK2D; PARP1; MSTN; CYBA; GATA4; GLRX3; ATP2B4; INPP5F; GSK3B; AGTR2	55	55
amino acid import into cell	0.00363049330979	0.0157384736152	GO:1902837	b	5	477; 6541; 84889	SLC7A3; ATP1A2; SLC7A1	9	9		positive regulation of epithelial cell migration	0.000119879285123	0.000934693309389	GO:0010634	b	5	183; 306; 652; 5743; 1906; 2113; 2247; 2303; 3091; 3315; 3675; 3690; 4318; 5155; 5168; 5335; 5578; 5581; 5587; 6662; 6678; 6863; 7057; 7474; 8613; 8828; 8829; 9475; 9564; 1839; 7422; 7040; 3037; 84913; 152007; 54828; 154796; 27086	PTGS2; FOXP1; PPAP2B; TGFB1; ITGA3; ANXA3; HIF1A; ITGB3; PLCG1; SOX9; AGT; NRP1; BCAS3; TAC1; THBS1; HBEGF; SPARC; ETS1; EDN1; HAS2; ATOH8; PDGFB; GLIPR2; HSPB1; PRKCA; ENPP2; PRKCE; VEGFA; BCAR1; FGF2; NRP2; BMP4; ROCK2; PRKD1; MMP9; WNT5A; FOXC2; AMOT	97	97
positive regulation of extracellular matrix assembly	0.00363049330979	0.0157384736152	GO:1901203	b	5	1605; 7040; 90102	TGFB1; PHLDB2; DAG1	9	9		regulation of intracellular transport	0.000134579883008	0.00104401363788	GO:0032386	b	5	88; 142; 186; 287; 444; 477; 580; 596; 602; 652; 657; 684; 814; 817; 857; 1026; 1029; 1409; 1513; 1535; 5743; 1756; 1896; 1956; 2033; 2149; 2181; 2241; 2242; 2281; 2316; 2475; 2619; 2737; 2810; 2932; 2946; 3162; 3176; 3270; 3566; 3638; 3836; 4067; 4088; 4131; 4137; 4478; 4604; 4659; 4763; 801; 4842; 4924; 4946; 4947; 4968; 5025; 5052; 5116; 5335; 5371; 5469; 5566; 5569; 5581; 5587; 5594; 5604; 56…	PTGS2; UBE2J1; DYNLL2; HUWE1; HHAT; RAPGEF3; ATPIF1; TMEM173; OGG1; CAV1; CALM1; WWC1; CAMK4; LYN; ZNF268; DNAJC13; CDKN2A; DMAP1; BARD1; CAMK2D; CREB3; RANGAP1; BAMBI; ABLIM3; SNAI2; NUCB1; HRC; BMP4; BRSK2; ACSL3; PTPN11; LITAF; PKIA; TCF7L2; PTPN14; SFN; F2R; FKBP1B; KPNA1; BST2; STARD7; UGCG; INPP5K; DMD; DNAJC27; CDKN1A; GAB2; SIRT1; REEP1; MED1; EPT1; GSK3B; NDRG4; TLR2; DDX58; TNNT2; RUVBL…	573	571
endodermal cell fate specification	0.00363049330979	0.0157384736152	GO:0001714	b	5	5460; 22943; 64321	SOX17; POU5F1; DKK1	9	9		acylglycerol biosynthetic process	0.000138614040759	0.00106990535983	GO:0046463	b	5	31; 47; 718; 2180; 2181; 2182; 2194; 3949; 4023; 6720; 6785; 6934; 9524; 10554; 10555; 79071; 79888; 79993; 80339; 346606; 51144; 51196; 84649; 54898; 56894; 56895; 254531; 10062	HSD17B12; PLCE1; TCF7L2; DGAT2; TECR; PNPLA3; LPCAT4; AGPAT4; FASN; LPCAT1; C3; AGPAT3; NR1H3; ACACA; LDLR; LPL; MOGAT3; ACSL3; ACSL1; ACSL4; ELOVL6; ELOVL7; ELOVL4; SREBF1; ELOVL2; AGPAT2; AGPAT1; ACLY	66	65
regulation of kidney development	0.00368805655594	0.0159047438975	GO:0090183	b	5	5154; 6772; 7849; 7040; 25937; 30812; 130497	PDGFA; STAT1; TGFB1; WWTR1; OSR1; SOX8; PAX8	54	54		fibroblast migration	0.000144457652138	0.00110943476842	GO:0010761	b	5	2241; 2247; 3611; 4921; 5371; 5581; 6385; 6546; 7057; 7145; 7763; 8394; 84159; 79899; 7040; 114757; 23224; 177	AGER; TGFB1; PRR5L; ARID5B; DDR2; SDC4; PIP5K1A; PRKCE; ILK; THBS1; SLC8A1; ZFAND5; CYGB; FER; SYNE2; PML; TNS1; FGF2	35	35
regulation of reactive oxygen species metabolic process	0.00376406272526	0.0161484141788	GO:2000377	b	5	199; 1026; 1191; 1545; 3320; 3326; 5446; 6647; 7020; 7057; 9314; 7040; 59272	TGFB1; CYP1B1; SOD1; TFAP2A; CDKN1A; PON3; THBS1; HSP90AB1; KLF4; ACE2; HSP90AA1; CLU; AIF1	149	149		neuron projection extension involved in neuron projection guidance	0.000146405008576	0.00111879648344	GO:1902284	b	5	1826; 6405; 6585; 7473; 7474; 8828; 8829; 9353; 10371; 7422; 55558; 91584	SEMA3A; SEMA3F; WNT3; PLXNA4; PLXNA3; VEGFA; SLIT2; SLIT1; DSCAM; WNT5A; NRP1; NRP2	19	19
retina vasculature development in camera-type eye	0.00381763419242	0.0162102621093	GO:0061298	b	5	94; 1545; 5156; 8322	FZD4; PDGFRA; ACVRL1; CYP1B1	18	18		positive regulation of cell adhesion	0.000147909561146	0.00112000369345	GO:0045785	b	5	100; 566; 641; 708; 811; 857; 920; 960; 966; 972; 1295; 1307; 1725; 1756; 2013; 2192; 2199; 2303; 2316; 2475; 2534; 2736; 2737; 2932; 3108; 3115; 3329; 3481; 3485; 3491; 3566; 3572; 3575; 3611; 3675; 3676; 3685; 3707; 3718; 3897; 3956; 3987; 4067; 4088; 4651; 4811; 4814; 4860; 5058; 5074; 5578; 5581; 5764; 5777; 5781; 5795; 55604; 6281; 6376; 6385; 6422; 6657; 6696; 6776; 7030; 7052; 7057; 7168; …	TGM2; PPAP2B; LRRC16A; IL6ST; KIFAP3; L1CAM; FBLN2; FBLN1; LEF1; PAWR; HLA-E; CAV1; MYADM; MAPKAP1; GLI3; GRAP2; LYN; HLA-DPB1; CD24; CXCL13; RSU1; SOCS5; PTPN11; CCDC80; EDIL3; GSK3B; EGFL6; UTRN; MALT1; PLEKHA2; PAK1; IL7R; EGFLAM; DMD; ITGA3; ITGA4; KIF26B; TNFRSF14; S100A10; AZU1; PTN; HSPH1; THBS1; PIK3R6; NID1; ITPKB; JAK3; TFE3; CD44; CX3CL1; EMP2; IGF2; DHPS; IL4R; BLM; VEGFA; COL16A1; PT…	364	361
response to interferon-alpha	0.00381763419242	0.0162102621093	GO:0035455	b	5	103; 558; 684; 4600	ADAR; MX2; AXL; BST2	18	18		regulation of cellular protein localization	0.000148021321465	0.00112000369345	GO:1903827	b	5	88; 142; 186; 367; 444; 580; 596; 598; 602; 652; 657; 814; 1000; 1026; 1029; 1499; 1513; 5743; 1861; 1896; 1956; 2033; 2181; 2316; 2475; 2534; 2737; 2810; 2932; 2934; 131578; 3176; 3675; 3836; 3976; 4088; 4478; 4604; 4763; 4924; 4946; 4947; 4968; 5052; 5116; 5469; 5525; 5566; 5569; 5770; 5781; 5784; 5880; 5899; 5905; 6158; 22933; 6591; 6672; 6711; 6720; 6844; 6934; 7027; 7043; 7097; 7327; 7357; 7…	BCL2L1; PTGS2; LIF; HECTD1; UBE2J1; DYNLL2; HUWE1; HHAT; RAPGEF3; ATPIF1; TMEM173; OGG1; GSN; SYNJ2BP; CAMK4; GNB2L1; CDH2; ZNF268; RALGAPA2; CDKN2A; DMAP1; BARD1; CREB3; RANGAP1; KCNAB2; BAMBI; PPP2R5A; ABLIM3; SNAI2; NUCB1; XPO4; BMP4; BRSK2; ACSL3; PTPN11; LITAF; PKIA; NRXN1; PTPN14; TLR2; KPNA1; PID1; STARD7; UGCG; INPP5K; DNAJC27; CDKN1A; ITGA3; MED1; TCF7L2; GSK3B; SFN; DDX58; RUVBL1; HSPH1…	497	497
response to X-ray	0.0039561249625	0.0163029368229	GO:0010165	b	5	301; 836; 1026; 4436; 6422	ANXA1; CDKN1A; SFRP1; CASP3; MSH2	29	29		SMAD protein signal transduction	0.00015145975539	0.00114040286411	GO:0060395	b	5	652; 653; 2626; 2660; 2662; 3624; 3625; 3725; 4012; 4088; 4093; 4435; 4920; 6497; 7043; 7431; 121551; 9518; 9863; 10220; 7040; 84913; 151449; 353500; 28996; 392255	TGFB1; TGFB3; SMAD9; GDF7; CITED1; SMAD3; HIPK2; BTBD11; SKI; JUN; GDF6; INHBA; INHBB; MAGI2; GDF15; GDF11; ATOH8; BMP8A; MSTN; GATA4; ROR2; BMP5; BMP4; VIM; LNPEP; GDF10	59	59
endocardial cushion development	0.0039561249625	0.0163029368229	GO:0003197	b	5	2626; 3670; 7057; 7291; 10370	TWIST1; ISL1; GATA4; CITED2; THBS1	29	29		axon regeneration	0.00015422906807	0.00115558950515	GO:0031103	b	5	596; 706; 813; 349667; 1719; 2043; 2281; 3371; 3670; 3725; 4747; 5604; 5605; 5728; 5792; 6696; 8428; 8578; 146760	PTPRF; RTN4RL1; SCARF1; PTEN; DHFR; ISL1; EPHA4; JUN; CALU; MAP2K2; MAP2K1; STK24; FKBP1B; TNC; NEFL; SPP1; BCL2; TSPO; RTN4RL2	38	38
adherens junction organization	0.00395849243888	0.0163029368229	GO:0034332	b	5	94; 1004; 1009; 1946; 2017; 6281; 6422; 7010; 7057; 7414; 90102	CDH11; ACVRL1; EFNA5; SFRP1; VCL; TEK; CTTN; S100A10; PHLDB2; THBS1; CDH6	116	116		cardiac muscle cell development	0.000161119370676	0.00120135608426	GO:0055013	b	5	70; 183; 186; 652; 817; 1482; 1525; 2274; 2626; 4628; 5156; 5159; 5308; 6546; 6722; 6926; 8470; 10290; 10529; 10611; 7422; 80206; 91807; 91624	MYH10; PDGFRB; PDGFRA; ACTC1; TBX3; PITX2; SORBS2; NKX2-5; AGT; NEBL; FHL2; NEXN; SLC8A1; PDLIM5; SRF; CAMK2D; MYLK3; FHOD3; VEGFA; AGTR2; GATA4; CXADR; BMP4; SPEG	53	53
regulation of muscle cell differentiation	0.00398531360065	0.0163029368229	GO:0051147	b	5	1482; 2319; 22943; 6899; 6926; 8837; 9573; 10211; 144165; 7040; 55384; 91653; 30812	TGFB1; PRICKLE1; CFLAR; GDF3; DKK1; TBX3; SOX8; TBX1; MEG3; FLOT1; FLOT2; BOC; NKX2-5	151	150		cellular response to decreased oxygen levels	0.000163022057677	0.00120967092074	GO:0036294	b	5	405; 596; 624; 664; 1387; 5743; 132864; 1906; 2033; 2475; 2782; 3091; 3162; 3383; 3654; 3751; 3776; 4194; 4851; 4891; 5581; 5728; 5764; 6095; 6422; 22933; 6546; 7015; 7291; 7321; 7436; 5740; 8614; 10370; 10397; 10525; 10891; 7422; 79723; 80315; 219736; 23411; 56776; 64344; 28996; 29979; 54583	HIF3A; PTGS2; VLDLR; CPEB4; HIF1A; CPEB2; HIPK2; RORA; NDRG1; TERT; PTN; SLC11A2; HYOU1; TWIST1; UBE2D1; UBQLN1; PPARGC1A; KCNK2; STOX1; ICAM1; EDN1; CITED2; IRAK1; FMN2; SIRT2; SIRT1; KCND2; GNB1; SUV39H2; PRKCE; PTGIS; SLC8A1; SFRP1; MTOR; EP300; MDM4; BNIP3; EGLN1; BDKRB2; ARNT; HMOX1; NOTCH1; PTEN; VEGFA; STC2; CREBBP; BCL2	129	129
purine nucleoside metabolic process	0.00401370700908	0.0163029368229	GO:0042278	b	5	31; 272; 477; 498; 506; 627; 1738; 2593; 2597; 55753; 3614; 4436; 4704; 4728; 5209; 5213; 7384; 9061; 7385; 7040; 50808; 4697	TGFB1; GAMT; AMPD3; MSH2; GAPDH; ATP5B; BDNF; PAPSS1; ATP5A1; IMPDH1; PFKM; OGDHL; NDUFA4; ACACA; DLD; NDUFA9; AK3; PFKFB3; ATP1A2; NDUFS8; UQCRC2; UQCRC1	319	318		myelination	0.00018010932177	0.00133003806845	GO:0042552	b	5	928; 1000; 1191; 1499; 1605; 1902; 2475; 2817; 3082; 3400; 3611; 4644; 4664; 4763; 4804; 5354; 5376; 5453; 5454; 5728; 5915; 5916; 6334; 6497; 22933; 6934; 8506; 9444; 9451; 10100; 10397; 10810; 10939; 7040; 81846; 23136; 57463; 27242; 163175	TGFB1; LGI4; SIRT2; ILK; CTNNB1; AFG3L2; NGFR; NDRG1; PLP1; SKI; CD9; QKI; RARB; RARG; WASF3; EPB41L3; NF1; CDH2; POU3F2; POU3F1; SCN8A; TSPAN2; GPC1; TNFRSF21; MTOR; DAG1; HGF; CLU; CNTNAP1; PMP22; ID4; TCF7L2; PTEN; SBF2; AMIGO1; MYO5A; LPAR1; NAB1; EIF2AK3	102	102
sterol metabolic process	0.00402431580284	0.0163029368229	GO:0016125	b	5	19; 336; 847; 1545; 1727; 2222; 3157; 3638; 6647; 7108; 7436; 255738	HMGCS1; PCSK9; CYB5R3; TM7SF2; SOD1; INSIG1; CAT; ABCA1; CYP1B1; FDFT1; APOA2; VLDLR	133	133		stress fiber assembly	0.000194798583159	0.00143162977862	GO:0043149	b	5	395; 585; 1490; 1902; 2006; 2475; 4088; 5058; 55604; 6281; 6385; 6422; 6722; 6863; 7168; 7791; 8500; 9475; 10395; 10411; 10580; 11235; 1901; 3688; 116985; 51466; 51763; 22899; 154796; 90102; 90167; 22843	EVL; LRRC16A; SMAD3; SORBS1; RAPGEF3; PDCD10; SRF; ARHGAP6; ZYX; PPM1E; S100A10; ARAP1; PPFIA1; TAC1; S1PR1; TPM1; DLC1; ITGB1; ELN; ARHGEF15; MTOR; PHLDB2; FRMD7; SFRP1; INPP5K; SDC4; BBS4; ROCK2; CTGF; LPAR1; PAK1; AMOT	79	79
regulation of muscle hyperplasia	0.00403635513126	0.0163029368229	GO:0014738	b	5	199; 9314	KLF4; AIF1	3	3		cell-cell junction assembly	0.000200045797412	0.00146319211822	GO:0007043	b	5	81; 87; 183; 389; 857; 928; 2697; 2706; 5318; 5566; 5578; 5872; 6591; 6615; 6624; 6722; 7082; 7094; 7414; 7855; 8502; 8506; 10052; 10266; 143098; 149461; 79778; 50848; 23136; 154796; 24146; 57493; 57530; 59341; 92140	CLDN15; CLDN19; CNTNAP1; RHOC; PKP4; PKP2; AGT; CD9; CAV1; MTDH; FZD5; CGN; GJB2; MPP7; TLN1; F11R; TRPV4; RAB13; EPB41L3; SRF; HEG1; PRKCA; VCL; RAMP2; SNAI2; SNAI1; FSCN1; GJA1; ACTN1; TJP1; ACTN4; MICALL2; GJC1; PRKACA; AMOT	89	89
cellular response to cycloheximide	0.00403635513126	0.0163029368229	GO:0071409	b	5	1316; 9314	KLF6; KLF4	3	3		pyridine nucleotide metabolic process	0.00022012704885	0.00160244145514	GO:0019362	b	5	89; 405; 5743; 2023; 2026; 2027; 2232; 2326; 2327; 3091; 3098; 3099; 55753; 3356; 3417; 3643; 3939; 3945; 4656; 4860; 5209; 5213; 5223; 5226; 5230; 5236; 5465; 5528; 5563; 7415; 8473; 8514; 5740; 9540; 9759; 10135; 10891; 51422; 54541; 55526; 23475; 23498; 26330; 554235	PTGS2; HDAC4; GAPDHS; PRKAG2; PRKAA2; HIF1A; DHTKD1; INSR; HAAO; PGAM1; FDXR; MYOG; QPRT; PGD; PPARGC1A; PFKM; HTR2A; OGDHL; LDHA; LDHB; PGK1; FMO2; FMO1; DDIT4; ASPDH; HK2; IDH1; HK1; PGM1; PTGIS; KCNAB2; VCP; ENO1; ENO2; ENO3; TP53I3; PPARA; ACTN3; ARNT; PNP; PFKFB3; NAMPT; OGT; PPP2R5D	120	120
septum secundum development	0.00403635513126	0.0163029368229	GO:0003285	b	5	1482; 2626	GATA4; NKX2-5	3	3		regulation of cellular ketone metabolic process	0.000224356737246	0.00162552805854	GO:0010565	b	5	37; 183; 341; 493; 653; 672; 857; 1312; 1374; 5743; 1737; 2170; 2308; 2475; 2908; 3249; 3638; 3667; 3778; 3953; 4946; 4947; 4953; 5164; 5166; 5465; 5563; 5565; 5581; 5601; 5690; 5701; 5704; 5707; 5708; 5711; 5713; 6720; 6934; 7291; 7849; 8473; 8660; 8850; 9451; 9861; 10197; 10213; 1728; 10776; 10891; 405753; 219743; 5721; 51422; 51582; 54704; 23198; 23408; 23411; 58526; 57546; 90527; 27122; 10062	DUOXA1; CPT1A; ACADVL; PTGS2; PSMD5; TYSND1; PSMD7; PPARA; PSMD1; PRKAA2; PSMD2; FOXO1; DUOXA2; FABP3; APOC1; AGT; ODC1; CAV1; DKK3; TWIST1; KCNMA1; PAX8; KAT2B; ARPP19; SREBF1; PSMC2; MAPK9; PSMC4; MID1IP1; NR1H3; BRCA1; NR3C1; PSMD6; PRKAB2; IRS2; SIRT5; AZIN1; PSME2; PSME4; PRKCE; COMT; LEPR; PRKAG2; PSME3; PDP2; DLAT; MTOR; HPN; INSIG1; NQO1; ATP2B4; BMP5; PDP1; OGT; EIF2AK3; OAZ2; IRS1; TCF7…	196	195
extracellular polysaccharide metabolic process	0.00403635513126	0.0163029368229	GO:0046379	b	5	3038; 3037	HAS2; HAS3	3	3		regulation of cellular amide metabolic process	0.0002282405461	0.00164590365638	GO:0034248	b	5	16; 348; 351; 65981; 602; 677; 708; 811; 1019; 1153; 1191; 1612; 1613; 1653; 1654; 132864; 1938; 1965; 1975; 1977; 1981; 1982; 1983; 1984; 1994; 2033; 2107; 2332; 2475; 2886; 3315; 3376; 3488; 3491; 3646; 4686; 5036; 5223; 5371; 5580; 5594; 5611; 5935; 5997; 6169; 6188; 6191; 6196; 6197; 6426; 7057; 7832; 8301; 8507; 8665; 8666; 8669; 399664; 9444; 9451; 9775; 9933; 10140; 10209; 10399; 10439; 10…	NCBP1; IGF2BP1; CAPRIN2; TNRC6B; EIF3J; EIF3L; EIF3E; EIF3F; EIF3G; GNB2L1; LARP1; IARS; DDX3X; SERP1; EEF2; PA2G4; SYNCRIP; BARHL2; MIF4GD; EIF4G2; EIF4G1; DDX1; GRB7; TNRC6C; APP; ELAVL1; METAP1; PABPC1; CTIF; EIF5A; APOE; SRSF1; THBS1; EIF5AL1; FAM129A; ENC1; LIN28A; IGFBP5; EIF4E; EIF4B; RPS6KA2; RPS6KA3; DNAJC1; DNAJC3; EIF4A3; CIRBP; OLFM1; RPS3; PGAM1; SAMD4A; BTG2; C1QBP; ETF1; RPL13A; MA…	312	311
proteinase activated receptor binding	0.00403635513126	0.0231559320688	GO:0031871	m	5	636; 5245	PHB; BICD1	3	3		transcriptional repressor activity, RNA polymerase II core promoter proximal region sequence-specific binding	0.000228410332604	0.00541469887683	GO:0001078	m	5	467; 1387; 1602; 2114; 2308; 3199; 3428; 3642; 4773; 4776; 5308; 5465; 5970; 6498; 6591; 6615; 6909; 6913; 6926; 6943; 7020; 7022; 7050; 7764; 7832; 8091; 8553; 9421; 9603; 11016; 51222; 146198; 579; 23316; 122953; 6299; 26137; 93986; 64412	FOXP2; NFATC2; NFATC4; NFE2L3; ZNF219; ZNF217; TBX2; TBX3; FOXO1; HAND1; ZFP90; PITX2; BTG2; TFAP2A; TGIF1; TFAP2C; ETS2; IFI16; GZF1; TBX15; NKX3-2; RELA; TCF21; HOXA2; HMGA2; CUX2; DACH1; SKIL; PPARA; SNAI2; SNAI1; ZBTB20; JDP2; INSM1; BHLHE40; CREBBP; SALL1; ATF7; ATF3	103	103
cortical cytoskeleton	0.00426866829356	0.0200627409797	GO:0030863	c	5	824; 1072; 2017; 2319; 4627; 6337; 7414; 10211; 10296	MAEA; CTTN; CFL1; FLOT1; MYH9; VCL; CAPN2; FLOT2; SCNN1A	85	85		transcriptional repressor activity, RNA polymerase II activating transcription factor binding	0.000241419695145	0.00541469887683	GO:0098811	m	5	1387; 1482; 3670; 3725; 4005; 4779; 4851; 5307; 5308; 5396; 5453; 5454; 5465; 6663; 6664; 7021; 6666; 9314; 9968; 10370; 116931; 28996	ISL1; HIPK2; PITX2; PITX1; NKX2-5; SOX10; SOX11; SOX12; TFAP2B; JUN; MED12L; MED12; KLF4; CITED2; POU3F2; POU3F1; PPARA; LMO2; NOTCH1; PRRX1; NFE2L1; CREBBP	48	48
positive regulation of defense response	0.00451886454808	0.018163203135	GO:0031349	b	5	841; 1268; 5719; 1690; 1845; 2319; 3055; 3329; 3428; 3725; 4067; 4791; 5578; 5708; 5711; 5718; 6197; 7334; 9040; 10211; 340061; 7040; 85363; 23586; 91662; 81035; 55601	TGFB1; PSMD5; PSMD2; CASP8; NLRP12; TMEM173; CNR1; DDX58; JUN; HSPD1; IFI16; LYN; DUSP3; COCH; PRKCA; DDX60; HCK; NFKB2; RPS6KA3; UBE2M; UBE2N; PSMD13; PSMD12; COLEC12; FLOT1; FLOT2; TRIM5	422	422		regulation of cell-substrate junction assembly	0.000243862562744	0.00175034063726	GO:0090109	b	5	94; 395; 1307; 1613; 1946; 2042; 3987; 4088; 4323; 5728; 5795; 6281; 6385; 6422; 7057; 9475; 10395; 7422; 54828; 23499; 90102	MMP14; ACVRL1; MACF1; SFRP1; BCAS3; DLC1; PHLDB2; SDC4; EFNA5; PTPRJ; EPHA3; ROCK2; SMAD3; PTEN; LIMS1; VEGFA; S100A10; ARHGAP6; THBS1; DAPK3; COL16A1	45	45
regulation of cell fate commitment	0.00460459473904	0.0183380418889	GO:0010453	b	5	2247; 5460; 22943; 9573; 64321	GDF3; SOX17; POU5F1; FGF2; DKK1	30	30		negative regulation of embryonic development	0.000249302724744	0.00178106504748	GO:0045992	b	5	652; 1289; 1290; 1499; 5566; 22943; 6615; 6909; 7474; 7976; 8324; 441478; 23213; 64321	CTNNB1; BMP4; FZD7; SOX17; TBX2; DKK1; COL5A2; COL5A1; PRKACA; NRARP; SULF1; FZD3; WNT5A; SNAI1	25	25
regulation of fat cell differentiation	0.00464382018772	0.0183380418889	GO:0045598	b	5	2487; 3398; 3400; 3638; 5919; 6422; 171023; 7040; 51339; 25937	TGFB1; SFRP1; FRZB; ID2; ID4; RARRES2; ASXL1; INSIG1; DACT1; WWTR1	102	102		negative regulation of cell cycle	0.000259626541164	0.00184623318161	GO:0045786	b	5	274; 323; 388; 580; 595; 596; 598; 641; 652; 667; 672; 811; 836; 890; 983; 1019; 1026; 1029; 1030; 1050; 1063; 1111; 1499; 5743; 1718; 1843; 1982; 2113; 2263; 2273; 2296; 2475; 2619; 2620; 3065; 3066; 3275; 3398; 3611; 3624; 3642; 3664; 3976; 4088; 4194; 4303; 4436; 4609; 93649; 4656; 4804; 4882; 5036; 5325; 5371; 5563; 5565; 5566; 5591; 5604; 5608; 5621; 5690; 5701; 5704; 5707; 5708; 5711; 5713;…	BCL2L1; PTGS2; LIF; TIMP2; PLK2; CHMP2A; ZFYVE19; CDC73; FGFR2; PRNP; APBB2; INHBA; RNF112; MAGI2; MYC; ZNF268; MCPH1; CDKN2B; WDR6; NPR2; CDKN2A; BARD1; PRMT2; CENPF; CREB3; PRKDC; MDM4; PA2G4; BMP4; CCND1; EIF4G2; H2AFY; TCF7L2; PTEN; PLAGL1; CCNK; CLSPN; TBRG1; CDKN1A; MACF1; KAT2B; UBE2D1; SLC25A33; SOX11; THBS1; CDK4; CHEK1; SMC1A; PRKAB2; TSPYL2; DST; UBE2E1; TRRAP; BLM; BRD7; TP53INP1; DYN…	480	479
branched-chain amino acid catabolic process	0.00469524744015	0.0183380418889	GO:0009083	b	5	38; 1738; 3028; 11112	HIBADH; ACAT1; HSD17B10; DLD	19	19		cellular response to alcohol	0.000275320898134	0.00194881520523	GO:0097306	b	5	113; 186; 672; 1499; 1956; 2033; 2660; 3015; 3157; 3624; 3709; 4040; 4478; 4488; 4656; 5074; 5176; 5469; 5581; 5764; 6095; 6422; 6591; 6751; 7804; 8204; 9475; 9510; 7040; 114881; 8321; 54206; 55915; 23209; 23411; 266743; 94241	TGFB1; TP53INP1; ERRFI1; EGFR; CTNNB1; MSN; MED1; ROCK2; MYOG; PTN; ADAMTS1; SNAI2; NPAS4; RORA; LANCL2; INHBA; MSX2; BRCA1; HMGCS1; SIRT1; FZD1; PRKCE; MSTN; SFRP1; SERPINF1; ITPR2; PAWR; EP300; OSBPL7; ADCY7; LRP6; LRP8; NRIP1; H2AFZ; SSTR1; MLC1; AGTR2	97	97
fibril organization	0.00469524744015	0.0183380418889	GO:0097435	b	5	1281; 1289; 2876; 3326	GPX1; COL3A1; COL5A1; HSP90AB1	19	19		glycoprotein biosynthetic process	0.000281520478821	0.00198355713518	GO:0009101	b	5	142; 143; 378; 596; 633; 658; 811; 821; 1462; 1464; 1499; 2033; 2131; 2134; 11320; 2527; 2530; 2650; 2923; 3340; 3718; 200424; 4121; 4124; 4248; 4249; 4351; 4597; 5074; 5373; 5589; 6482; 6484; 6489; 22933; 6646; 6934; 727936; 7057; 7327; 7415; 11173; 8128; 8473; 8509; 8706; 8707; 8850; 9215; 9334; 9348; 9394; 9945; 10318; 10418; 10678; 10802; 10905; 1839; 11093; 11096; 11226; 56548; 144245; 51363…	DOLK; UBE2J1; CHSY3; BGN; PMM2; CANX; ADAMTS5; B3GNT5; ADAMTS7; B3GNT2; NDST1; NDST2; NDST3; NECAB3; B3GALT2; EXTL1; SERP1; TNIP1; SEC24A; EDEM3; MAN1A1; MAN1A2; GALNT10; CSPG4; TCF7L2; ALG10B; SIRT2; KAT2B; SPON1; MANEA; CCDC126; ADAMTSL1; ADAMTSL4; GOLPH3; THBS1; JAK3; TNKS2; B4GALT5; B4GALT6; SIRT3; PLCB1; SIRT1; SIRT5; PARP4; PARP1; MAN2A1; CYTL1; GALNT6; DSE; CHST7; CSGALNACT1; ST3GAL1; ST8S…	383	382
positive regulation of cellular response to insulin stimulus	0.00469524744015	0.0183380418889	GO:1900078	b	5	3481; 5590; 5919; 51094	IGF2; PRKCZ; RARRES2; ADIPOR1	19	19		regulation of response to wounding	0.000288881766233	0.00200956820589	GO:1903034	b	5	29; 54; 100; 150; 183; 185; 302; 329; 348; 613; 629; 708; 710; 717; 718; 727; 730; 837; 857; 966; 5743; 1906; 1910; 2043; 2113; 2149; 2161; 2167; 2247; 2281; 2303; 2678; 2697; 2876; 2934; 3075; 3156; 3329; 3426; 3554; 3572; 3670; 4067; 4088; 135228; 4598; 4638; 4790; 4846; 4907; 5154; 5155; 5156; 5176; 5270; 5294; 5327; 5329; 5578; 5580; 5581; 5592; 5604; 5605; 5627; 5648; 5728; 5792; 5970; 6095;…	DUOXA1; PTGS2; DUOXA2; PPAP2B; ISL1; AGER; IL6ST; AGT; ZYX; CAV1; ADRA2A; RORA; PIK3CG; PLA2G7; OSMR; EDN1; LBH; LYN; SLIT2; KLF4; CD24; TNIP1; HMGCR; MYLK; TLR2; PTEN; ADAMTS12; FKBP1B; FOXP1; PROS1; MASP1; ANXA2; EDNRB; TNFRSF12A; IL1R1; APOE; F2R; NT5E; THBS1; STK24; PRKG1; CX3CL1; GSN; NR1H3; F12; PHLDB2; FGF2; GJA1; TNFRSF1B; TNFAIP6; NFKB1; TNFAIP3; GPX1; WNT5A; IL17RC; FOXC2; MCPH1; ACP5; …	391	390
dorsal/ventral axis specification	0.00469524744015	0.0183380418889	GO:0009950	b	5	5080; 6422; 7473; 7855	WNT3; SFRP1; PAX6; FZD5	19	19		endochondral ossification	0.000289137092123	0.00200956820589	GO:0001958	b	5	249; 652; 860; 1277; 1305; 1749; 2778; 3339; 4208; 4322; 4323; 4325; 4664; 54928; 55790	MMP14; MEF2C; MMP16; BMP4; GNAS; NAB1; HSPG2; RUNX2; COL13A1; IMPAD1; COL1A1; DLX5; CSGALNACT1; MMP13; ALPL	28	28
regulation of type I interferon production	0.00480676342915	0.0186854465696	GO:0032479	b	5	3329; 3428; 4791; 5591; 10211; 10475; 340061; 51191; 51728; 55593; 23586	DDX58; TRIM38; OTUD5; POLR3K; PRKDC; HSPD1; IFI16; HERC5; FLOT1; NFKB2; TMEM173	120	119		morphogenesis of an epithelial fold	0.000289137092123	0.00200956820589	GO:0060571	b	5	367; 652; 1072; 1499; 1956; 2263; 2736; 3091; 7474; 7798; 8626; 151449; 54815; 23213; 157506	GLI2; BMP4; TP63; GDF7; EGFR; HIF1A; CTNNB1; AR; RDH10; LUZP1; CFL1; SULF1; WNT5A; GATAD2A; FGFR2	28	28
regulation of intracellular transport	0.00484195780433	0.018734304028	GO:0032386	b	5	477; 637; 684; 841; 930; 1026; 1756; 2810; 2946; 3326; 3638; 3936; 4067; 4600; 5052; 5460; 6659; 7010; 7134; 7139; 7514; 7531; 7855; 9446; 340061; 7040; 51339; 25805; 22953; 23586; 25937; 91662; 5326; 65009	TGFB1; DMD; CDKN1A; MX2; PRDX1; TNNC1; NLRP12; P2RX2; DACT1; TMEM173; SOX4; XPO1; DDX58; TNNT2; FZD5; NDRG4; BID; HSP90AB1; LYN; YWHAE; BAMBI; TEK; POU5F1; INSIG1; LCP1; GSTO1; WWTR1; GSTM2; CASP8; SFN; ATP1A2; BST2; PLAGL2; CD19	573	571		negative regulation of cell activation	0.000307617783738	0.0021283825037	GO:0050866	b	5	29; 348; 355; 558; 613; 652; 836; 868; 972; 1029; 1845; 2241; 2737; 2796; 3149; 3162; 3398; 3566; 3624; 3635; 3718; 3958; 4067; 4846; 5074; 5154; 5155; 5156; 5270; 5580; 5592; 5621; 5777; 6422; 6664; 7128; 9655; 10385; 10461; 951; 7040; 57162; 441478; 114757; 114897; 84807; 84959; 8764; 55824; 23240; 25793; 27242; 10062; 100133941	CD74; TGFB1; PDGFRA; PDGFA; HMGB3; ID2; FBXO7; NFKBID; CD37; TNFRSF14; NOS3; NRARP; BTN2A2; SOX11; KIAA0922; AXL; APOE; PELI1; GLI3; FAS; PRNP; INHBA; BCR; PRKG1; JAK3; PAG1; LYN; DUSP3; NR1H3; CBLB; PDGFB; CDKN2A; IL4R; UBASH3B; PRKCD; SERPINE2; CD24; ABR; SFRP1; FER; CYGB; MERTK; LGALS3; PAWR; PTPN6; SOCS5; BMP4; INPP5D; CASP3; C1QTNF1; HMOX1; TNFRSF21; TNFAIP3; GNRH1	159	157
transcriptional repressor activity, RNA polymerase II core promoter proximal region sequence-specific binding	0.00497678158841	0.0271234596568	GO:0001078	m	5	1602; 3428; 5308; 6913; 6926; 7020; 9421; 9603; 11016; 84619	NFE2L3; ZGPAT; TBX3; TFAP2A; PITX2; IFI16; TBX15; DACH1; ATF7; HAND1	103	103		regulation of vascular endothelial growth factor production	0.000319604419674	0.00220140084583	GO:0010574	b	5	405; 672; 718; 727; 1545; 5743; 2626; 468; 3091; 3572; 3670; 6095; 9451; 7040; 23213; 57447	BRCA1; PTGS2; CYP1B1; ARNT; ISL1; EIF2AK3; TGFB1; HIF1A; IL6ST; RORA; SULF1; C3; ATF4; GATA4; NDRG2; C5	31	31
positive regulation of cell cycle	0.00514024523713	0.0197959211923	GO:0045787	b	5	199; 301; 472; 1026; 5719; 1845; 3306; 3398; 3481; 5578; 5708; 5711; 5718; 6659; 6926; 7564; 9371; 10370; 7040; 51176; 84967	ANXA1; HSPA2; TBX3; PRKCA; KIF3B; CDKN1A; ATM; ID2; TGFB1; PSMD13; PSMD2; PSMD5; LSM10; SOX4; LEF1; CITED2; ZNF16; PSMD12; IGF2; AIF1; DUSP3	305	305		magnesium ion binding	0.000326535744345	0.00683548158162	GO:0000287	m	5	1312; 2023; 2026; 2027; 2053; 2237; 2669; 2729; 2752; 2956; 3155; 3417; 3419; 3422; 3607; 3613; 3628; 3705; 4139; 4436; 4830; 4976; 5236; 5464; 5634; 5636; 5728; 6196; 6197; 6300; 6732; 23031; 7465; 8877; 9064; 9943; 10056; 10079; 10396; 10783; 10797; 10994; 79077; 375449; 81788; 246243; 148229; 51135; 9024; 80119; 54861; 54928; 54997; 55276; 22983; 23250; 57026; 122622; 57205; 58478; 60496; 6407…	EPHX2; FOXK2; ATP11A; IDI1; MSH2; SPHK1; MSH6; GLUL; FEN1; PPA1; PDXP; ENOPH1; IDH3A; PIF1; IMPAD1; PRPS2; RPS6KA3; LHPP; MAP3K6; GCLC; FARSB; MARK1; ILVBL; WEE1; NUAK2; GEM; ITPK1; NEK6; RNASEH1; MAPK12; RRAGC; PRPSAP2; HMGCL; IDH1; ATP8A1; ATP10D; COMT; PGM2; PGM1; ENO1; ENO2; ENO3; MAST4; OPA1; ATP9A; ADSSL1; SRPK1; MTHFD2; RPS6KA2; INPP1; NME1; MAST1; SNRK; IMPA2; TESC; ATP8B3; PTEN; OXSR1; M…	192	190
regulation of vascular endothelial growth factor production	0.00532517468867	0.0204131696399	GO:0010574	b	5	727; 1545; 2626; 3670; 7040	ISL1; GATA4; CYP1B1; C5; TGFB1	31	31		nuclear transport	0.000346308760719	0.00237468864493	GO:0051169	b	5	142; 183; 186; 580; 602; 652; 657; 811; 814; 868; 1026; 1029; 1408; 1434; 1605; 5743; 1896; 1956; 1977; 1984; 2033; 2149; 2316; 2475; 2737; 2810; 2923; 2932; 3313; 3692; 3718; 3725; 3836; 3837; 3838; 3840; 4088; 4435; 4659; 4686; 4763; 4927; 4928; 4968; 5052; 5371; 5469; 5566; 5569; 5594; 5781; 5784; 5901; 5905; 6310; 6418; 6426; 6430; 6432; 6496; 6591; 6672; 6711; 6934; 7043; 7097; 7227; 7494; 7…	PTGS2; NCBP1; HSPA9; SRSF10; RAPGEF3; AGT; TMEM173; OGG1; NOL6; KANK1; RAN; CAMK4; SIX3; ZNF268; CBLB; CDKN2A; DMAP1; NUP98; CREB3; RANGAP1; BAMBI; EDA; SNAI2; BMP4; ZC3H11A; PTPN11; LITAF; PKIA; TCF7L2; PTPN14; TLR2; F2R; KPNA4; KPNA2; KPNA1; NUP88; SLBP; DNAJC27; TBRG1; CDKN1A; RRAS2; MED1; GSK3B; EIF5A; SRSF5; SFN; SRSF7; SRSF1; XPO4; JUN; JAK3; NF1; SIRT1; XPOT; SDAD1; PARP1; DAG1; EIF4E; PHA…	419	419
pyrophosphatase activity	0.00534470847013	0.0273140242473	GO:0016462	m	5	19; 301; 388; 477; 482; 498; 506; 1108; 1191; 2768; 2771; 2956; 3309; 3320; 3329; 4436; 4600; 4627; 4628; 5413; 5868; 5898; 5901; 5982; 5984; 6990; 7139; 7153; 7155; 9126; 9371; 11021; 79784; 80179; 148229; 51449; 23250; 23586; 26052; 124602; 27032; 4646; 55601; 64284; 55647	MYH10; MYH14; DNM3; HSPA5; RFC4; MSH2; MX2; MSH6; RFC2; ATP11A; RHOB; SEPT5; ATP5B; ATP2C1; GNAI2; KIF19; RAB35; TNNT2; CHD4; RAN; ATP5A1; MYH9; DYNLT3; HSPD1; TOP2B; RAB17; TOP2A; ANXA1; RAB5A; ATP1B2; DDX58; DDX60; CLU; KIF3B; RAB20; MYO6; ATP8B3; PCYOX1; GNA12; ATP1A2; MYO19; ABCA1; HSP90AA1; SMC3; RALA	816	815		forelimb morphogenesis	0.000360135413585	0.00245852442341	GO:0035136	b	5	860; 1382; 1499; 2122; 60529; 3236; 4487; 4488; 6926; 7020; 7021; 7291; 7473; 80856; 55764; 6299; 157506; 27164; 130497	KIAA1715; CTNNB1; TFAP2A; TWIST1; CRABP2; MECOM; WNT3; TFAP2B; RDH10; HOXD10; ALX4; RUNX2; TBX3; SALL1; SALL3; MSX1; MSX2; IFT122; OSR1	40	40
nucleoside monophosphate biosynthetic process	0.0053716562151	0.0204964578161	GO:0009124	b	5	272; 471; 498; 506; 790; 3614; 54963; 7040; 50808	TGFB1; ATIC; UCKL1; AMPD3; ATP5A1; IMPDH1; AK3; ATP5B; CAD	88	88		glycosaminoglycan metabolic process	0.000377509380226	0.00256572746915	GO:0030203	b	5	160; 411; 633; 960; 1462; 1464; 2131; 2134; 2247; 2296; 2719; 2817; 2990; 3073; 3082; 3339; 3340; 4790; 5155; 5159; 5549; 6383; 6385; 6482; 6484; 138050; 7358; 8509; 9334; 9348; 9394; 9672; 9806; 9955; 9957; 10082; 10678; 56548; 51363; 79586; 7040; 133584; 80760; 9060; 9331; 50859; 3037; 54360; 54928; 55790; 90161; 221914; 222537; 26035; 337876; 4969; 29940	PDGFRB; EGFLAM; HS3ST1; TGFB1; HSPG2; VCAN; ST3GAL1; BGN; IMPAD1; HGSNAT; ITIH5; PAPSS2; B3GNT2; NDST1; NDST2; NDST3; HS3ST3A1; EXTL1; NFKB1; PRELP; B4GALT5; HAS2; GUSB; PDGFB; HS6ST2; EXT1; ST3GAL4; UGDH; CD44; B4GALT6; CHSY3; GPC1; GPC2; GPC3; AP2A1; GPC6; HGF; GLCE; DSE; FGF2; CHST7; CSGALNACT1; CHST15; ARSB; CSPG4; HEXA; SDC2; SDC3; SDC4; HS3ST5; OGN; HS6ST1; SPOCK2; SPOCK3; CYTL1; CHPF; FOXC1	169	169
regulation of cytokine production involved in immune response	0.00551292232514	0.0208433775581	GO:0002718	b	5	336; 684; 1178; 5590; 7010; 7855; 7040	TGFB1; TEK; FZD5; CLC; PRKCZ; BST2; APOA2	58	58		myeloid cell differentiation	0.000382761661319	0.0025899643691	GO:0030099	b	5	87; 142; 302; 355; 405; 652; 799; 814; 836; 865; 1030; 1050; 1054; 1147; 1230; 1441; 1499; 2113; 2116; 2242; 2475; 2624; 2719; 2778; 3091; 3149; 3218; 3398; 3428; 3624; 3635; 3718; 3725; 3815; 3976; 4067; 135228; 4208; 4211; 4212; 4254; 4286; 4318; 4609; 4627; 4763; 4779; 4891; 5293; 5316; 5371; 5469; 5578; 5600; 5664; 5777; 5781; 5916; 5947; 5971; 6422; 6722; 6776; 6917; 7030; 7037; 7066; 7071; …	LIF; FLVCR1; HIPK2; MFAP2; NKX2-3; MAFB; ATPIF1; LTBR; RARG; CDC73; NFE2L1; PIK3CD; CAMK4; INHBA; CBFB; RELB; PIR; CDKN2B; TFE3; TSPAN2; RBP1; CSF3R; KITLG; GATA2; BMP4; INPP5D; PTPN11; KIT; UBD; SNRK; FOXP1; RASGRP4; RASSF2; GAB2; HIF1A; UBASH3B; MED1; SLC11A2; JUN; MEIS2; MEIS1; TFRC; ISG15; JAK3; NF1; HOXB8; PARP1; RNF41; CHUK; VEGFA; PTPN6; ETV2; GNAS; MEF2C; CCR1; MAPK11; SNX10; PSEN2; MYH9;…	347	346
positive regulation of synapse assembly	0.00551292232514	0.0208433775581	GO:0051965	b	5	7058; 375790; 347730; 54674; 23767; 23769; 94030	FLRT1; LRRC4B; THBS2; LRRN3; AGRN; FLRT3; LRRTM1	58	58		cytoplasmic transport	0.000387143400075	0.0026081239584	GO:0016482	b	5	142; 160; 183; 186; 286; 287; 288; 388; 444; 477; 488; 493; 550; 580; 582; 596; 602; 652; 657; 706; 811; 814; 817; 857; 868; 967; 1026; 1029; 1408; 1434; 1513; 1535; 1605; 5743; 1756; 1813; 1896; 1956; 1977; 1984; 2013; 2033; 2149; 2181; 2247; 2281; 2316; 2475; 2619; 2737; 2810; 2923; 2932; 2946; 3176; 3270; 3308; 3313; 3320; 3356; 3638; 3692; 3708; 3718; 3725; 3836; 3837; 3838; 3840; 4067; 4088;…	TAP1; PTGS2; TOMM40; NCBP1; HSPA4; MTX2; HSPA9; HUWE1; DNLZ; ERGIC1; JPH2; TRPM1; HHAT; JPH1; SRSF10; JPH4; RAPGEF3; AGT; TMEM173; OGG1; CAV1; TOMM5; SGSM3; CALM1; RAN; RAB3IP; CAMK4; LMF1; SIX3; ATPIF1; LSG1; DNAJC15; MAGI2; LYN; ZNF268; GCC2; XPO5; CBLB; NOL6; CDKN2A; DMAP1; RAB5C; BARD1; CAMK2D; CREB3; RANGAP1; VAPB; SMURF1; BAMBI; TRPS1; SEC24A; ABLIM3; RPL13; SNAI2; ATP2B4; HRC; OSBPL5; FBXO…	1094	1093
double-stranded RNA binding	0.00551292232514	0.0273140242473	GO:0003725	m	5	1213; 1994; 3326; 3329; 7431; 23586; 55601	DDX58; ELAVL1; VIM; HSP90AB1; HSPD1; CLTC; DDX60	58	58		cellular response to light stimulus	0.000398292189974	0.00267151442708	GO:0071482	b	5	545; 993; 1026; 1111; 1387; 1396; 1407; 1408; 1643; 11201; 5743; 2033; 2782; 2978; 4157; 4239; 4311; 4609; 4776; 801; 5111; 5158; 5429; 5475; 5578; 5601; 5796; 7508; 8626; 10681; 51109; 84236; 23173; 23411; 9397; 57646; 4308; 94241	PTGS2; NFATC4; METAP1; CDKN1A; GNB5; MFAP4; ATR; USP28; POLI; POLH; TP63; CALM1; CRY1; CRY2; XPC; DDB2; MYC; MAPK9; TRPM1; CHEK1; PCNA; MC1R; SIRT1; PRKCA; CDC25A; GNB1; PTPRK; PPEF1; TP53INP1; NMT2; EP300; CRIP1; PDE6B; RDH11; RHBDD1; MME; GUCA1A; CREBBP	102	102
regulation of biomineral tissue development	0.00560113829858	0.0210806477783	GO:0070167	b	5	1230; 1893; 2201; 4921; 7020; 7291; 7040; 130497	TGFB1; TFAP2A; TWIST1; DDR2; FBN2; OSR1; ECM1; CCR1	74	73		endocardial cushion morphogenesis	0.000422676787644	0.0028227458514	GO:0003203	b	5	657; 3670; 4487; 4488; 4851; 6591; 6662; 6909; 7291; 23462; 26508	HEYL; TWIST1; ISL1; NOTCH1; TBX2; BMPR1A; SOX9; SNAI2; MSX1; MSX2; HEY1	18	18
embryonic digestive tract morphogenesis	0.00569886203503	0.0212552151577	GO:0048557	b	5	2626; 3398; 5156; 5308	PITX2; GATA4; ID2; PDGFRA	20	20		somite development	0.000432654472497	0.00287687129764	GO:0061053	b	5	657; 2033; 2296; 2303; 2487; 3955; 4040; 4088; 4222; 4223; 4851; 4920; 5591; 5664; 6422; 6495; 22943; 6664; 7403; 7474; 8313; 9096; 9968; 10512; 10655; 10683; 441478; 51176; 51804; 84667; 286204; 28514	DMRT2; SMAD3; PRKDC; BMPR1A; MEOX1; MEOX2; AXIN2; SIX4; PSEN2; SIX1; MED12; KDM6A; TBX18; LFNG; FRZB; CRB2; DLL1; DLL3; LEF1; EP300; ROR2; SEMA3C; SFRP1; LRP6; NOTCH1; NRARP; DKK1; SOX11; WNT5A; FOXC2; FOXC1; HES7	82	82
signal transduction involved in regulation of gene expression	0.00569886203503	0.0212552151577	GO:0023019	b	5	2626; 5080; 5156; 64321	GATA4; PAX6; PDGFRA; SOX17	20	20		lamellipodium assembly	0.000445767569925	0.00295128873882	GO:0030032	b	5	2241; 2475; 3815; 3983; 5829; 5880; 55604; 6624; 7414; 23191; 9353; 9459; 9759; 10810; 11344; 1901; 22885; 121512; 23380; 221178; 90167; 25970; 64083; 5365	CYFIP1; HDAC4; LRRC16A; SRGAP2; PLXNB3; WASF3; ARHGEF6; S1PR1; GOLPH3; PXN; MTOR; SLIT2; SPATA13; FGD4; RAC2; VCL; ABLIM1; ABLIM3; SH2B1; FRMD7; FSCN1; TWF2; KIT; FER	56	56
regulation of cell-cell adhesion	0.00588793539312	0.0218619305179	GO:0022407	b	5	199; 836; 1178; 1845; 1946; 2045; 2319; 2651; 3119; 3329; 3481; 3575; 4067; 5270; 5578; 5590; 6647; 9096; 9314; 10211; 10370; 7040; 3037; 51176	IL7R; TGFB1; EPHA7; SERPINE2; HAS2; GCNT2; HSPD1; KLF4; HLA-DQB1; TBX18; CITED2; LYN; DUSP3; IGF2; SOD1; PRKCA; EFNA5; CLC; PRKCZ; LEF1; CASP3; FLOT1; FLOT2; AIF1	372	369		glycolytic process	0.000460851064279	0.00303537424582	GO:0006096	b	5	89; 405; 2023; 2026; 2027; 3091; 3098; 3099; 55753; 3356; 3643; 3939; 4656; 5209; 5213; 5223; 5230; 5236; 5465; 5528; 5563; 8473; 9759; 10891; 51422; 54541; 55526; 26330	HDAC4; PRKAG2; PRKAA2; HIF1A; DHTKD1; INSR; PGAM1; MYOG; PPARGC1A; PFKM; HTR2A; OGDHL; LDHA; PGK1; DDIT4; HK2; HK1; PGM1; GAPDHS; ENO1; ENO2; ENO3; PPARA; ACTN3; ARNT; OGT; PFKFB3; PPP2R5D	69	69
cellular protein modification process	0.00597796658855	0.022097126497	GO:0006464	b	5	19; 94; 103; 114; 128; 199; 250; 251; 301; 302; 336; 408; 415; 472; 558; 613; 627; 727; 780; 790; 821; 836; 1026; 1030; 1072; 1191; 1230; 1281; 5719; 1605; 1756; 1845; 1946; 2043; 2045; 2247; 2258; 2580; 2597; 2650; 2651; 2771; 2810; 2861; 2876; 3055; 3306; 3309; 3326; 3397; 3481; 3670; 3725; 4015; 4016; 4067; 4121; 4616; 201254; 4921; 5052; 5080; 5154; 5156; 5209; 5446; 5480; 5570; 5578; 5590; 5…	HSPA2; TIMP2; HSPA5; CRLF1; ISL1; PLK2; SCG2; BDNF; NEK9; CANX; PLVAP; TPX2; B3GNT2; GADD45B; FKBP11; HSP90AB1; DPM1; LYN; KNDC1; CDKN2B; ATM; SOD1; LEFTY2; TRIM22; LEFTY1; ARRDC4; PROM2; USP31; MAN1A1; ADH5; PHB; ADCY8; RBBP5; SFN; ZGPAT; ENC1; RNF2; RNF212; EGFLAM; TRIM38; DMD; VLDLR; CDKN1A; SPRY4; PROS1; GAPDH; ALPK2; PKIB; COL3A1; NDRG4; APOA2; ASXL1; DACT1; ADAR; JUN; THBS1; GPR37; B4GALT5;…	3683	3665		regulation of protein complex disassembly	0.000462420295262	0.00303537424582	GO:0043244	b	5	88; 119; 444; 664; 822; 1072; 1073; 1984; 2059; 2107; 2258; 2934; 4281; 55604; 6709; 6711; 9948; 11034; 11078; 11344; 51119; 143244; 79929; 50853; 51474; 23064; 23075; 58526; 57026; 25802; 59341; 26586; 27436; 29767	ADD2; TMOD2; SPTAN1; LRRC16A; EPS8; PDXP; SWAP70; SPTBN1; EIF5A; ETF1; ASPH; EML4; EIF5AL1; FGF13; TRPV4; GSN; SETX; MID1IP1; WDR1; SBDS; VILL; DSTN; MID1; CFL2; CFL1; CAPG; BNIP3; ACTN2; TWF2; TRIOBP; LIMA1; MAP6D1; CKAP2; LMOD1	89	89
adipose tissue development	0.00612192774183	0.0222712448876	GO:0060612	b	5	38; 3398; 5019; 84159; 30812	ACAT1; SOX8; ID2; OXCT1; ARID5B	32	32		endocytic vesicle	0.000470339149563	0.00717267203084	GO:0030139	c	5	19; 160; 306; 311; 348; 533; 567; 811; 817; 857; 928; 972; 1535; 1742; 1813; 1902; 1956; 2535; 2892; 2893; 3106; 3107; 3115; 3320; 3482; 3685; 3920; 3949; 4643; 4804; 4846; 4920; 5287; 5872; 5878; 5880; 6678; 7184; 7474; 7855; 8291; 8301; 8322; 8417; 8578; 9135; 9170; 9378; 9788; 10312; 10525; 10808; 11031; 1839; 81622; 83547; 84440; 53917; 153090; 22905; 23166; 23380; 23545; 55788; 23682; 154796…	CD74; HSPH1; STAB1; STX7; RILP; HLA-C; GRIA3; MYO1E; EGFR; GRIA4; SRGAP2; B2M; LMBRD1; NGFR; AP1S3; UNC93B1; EHD3; IGF2R; CD9; HLA-E; CAV1; CACNG8; FZD2; APOE; FZD4; DLG4; RAB31; HYOU1; RAB38; HBEGF; SPARC; HLA-B; ANXA11; RAB13; ATP6V0B; HLA-DPB1; ANXA3; NOS3; RAC2; RAB5C; CAMK2D; RABEP1; DAB2IP; EPN2; PIK3C2B; LDLR; CYBA; AP2A1; LAMP2; ROR2; FZD5; ATP6V0E2; RAB24; SCARF1; RAB11FIP4; HSP90B1; CAL…	238	237
regulation of transcription regulatory region DNA binding	0.00612192774183	0.0222712448876	GO:2000677	b	5	3397; 7291; 9355; 9421; 7040	TWIST1; TGFB1; LHX2; HAND1; ID1	32	32		positive regulation of cartilage development	0.000476400235453	0.00310063882057	GO:0061036	b	5	94; 649; 652; 658; 860; 2737; 3491; 4017; 4088; 5970; 6660; 6662; 7474; 55553; 91461	LOXL2; BMP4; CYR61; BMP1; SOX6; PKDCC; SMAD3; RUNX2; GLI3; BMPR1B; ACVRL1; RELA; SOX9; WNT5A; SOX5	29	29
RNA polymerase II transcription coactivator activity	0.00612192774183	0.0290126140808	GO:0001105	m	5	3670; 5308; 6659; 10370; 116931	PITX2; ISL1; MED12L; SOX4; CITED2	32	32		endocardial cushion development	0.000476400235453	0.00310063882057	GO:0003197	b	5	652; 657; 2626; 3670; 4487; 4488; 4851; 6591; 6662; 6909; 7057; 7291; 10370; 23462; 26508	HEYL; BMP4; TWIST1; ISL1; NOTCH1; THBS1; TBX2; BMPR1A; SOX9; CITED2; SNAI2; MSX1; GATA4; MSX2; HEY1	29	29
response to monosaccharide	0.00614367296026	0.0222712448876	GO:0034284	b	5	285; 336; 408; 836; 847; 1946; 2626; 2696; 2876; 5019; 5176; 6659; 7057; 7040	TGFB1; CASP3; EFNA5; CAT; GPX1; OXCT1; SOX4; ARRB1; ANGPT2; SERPINF1; GATA4; THBS1; GIPR; APOA2	177	176		positive regulation of protein binding	0.000496572838951	0.00321829485497	GO:0032092	b	5	119; 65981; 567; 652; 857; 2033; 2035; 2932; 3955; 4208; 4318; 5899; 5901; 6934; 8829; 9451; 9709; 10211; 10769; 10795; 340061; 115908; 25805; 23129; 23228; 26206; 28996	RALB; ADD2; PLK2; EPB41; HIPK2; B2M; CAPRIN2; TMEM173; CAV1; HERPUD1; RAN; PLXND1; LFNG; ZNF268; SPAG8; PLCL2; BAMBI; EP300; NRP1; BMP4; EIF2AK3; TCF7L2; GSK3B; MEF2C; FLOT1; MMP9; CTHRC1	66	66
mitotic cell cycle checkpoint	0.00614367296026	0.0222712448876	GO:0007093	b	5	472; 1026; 1030; 5719; 4436; 5591; 5708; 5711; 5718; 6659; 7153; 7155; 10769; 7040	CDKN2B; TGFB1; PLK2; PSMD5; CDKN1A; ATM; PSMD13; PRKDC; PSMD12; PSMD2; TOP2B; MSH2; SOX4; TOP2A	176	176		facial nerve development	0.000505818796921	0.00324471700137	GO:0021561	b	5	3212; 6405; 6495; 8828; 8829; 10371; 55558; 91584	SEMA3A; SEMA3F; HOXB2; SIX1; PLXNA4; PLXNA3; NRP1; NRP2	11	11
hematopoietic progenitor cell differentiation	0.00615955927446	0.0222712448876	GO:0002244	b	5	103; 1030; 2296; 5156; 5591; 6422; 6659; 7153; 7564; 10370; 7040; 375616; 54997	CDKN2B; TGFB1; PDGFRA; SFRP1; ADAR; PRKDC; KCP; SOX4; CITED2; ZNF16; TESC; FOXC1; TOP2A	158	158		metanephros morphogenesis	0.00050804253195	0.00324471700137	GO:0003338	b	5	186; 652; 1499; 3976; 4435; 5076; 5159; 6662; 6772; 7477; 7849; 10409; 80144; 55083; 55366; 6299	PDGFRB; LIF; BMP4; FRAS1; STAT1; LGR4; KIF26B; CTNNB1; BASP1; SOX9; SALL1; PAX2; AGTR2; CITED1; PAX8; WNT7B	32	32
vasculogenesis	0.00659149903626	0.0237192595693	GO:0001570	b	5	133; 1482; 5308; 8322; 10370; 3037; 55109; 64321	AGGF1; FZD4; SOX17; PITX2; CITED2; ADM; HAS2; NKX2-5	75	75		morphogenesis of an epithelial sheet	0.000509099477429	0.00324471700137	GO:0002011	b	5	94; 389; 780; 1147; 1289; 1605; 1861; 2934; 3212; 3491; 4040; 4488; 4851; 6664; 6722; 7474; 1839; 11235; 83478; 284217; 90102	LAMA1; ACVRL1; CYR61; PHLDB2; HOXB2; SOX11; SRF; DDR1; CHUK; NOTCH1; HBEGF; COL5A1; TOR1A; DAG1; PDCD10; ARHGAP24; RHOC; LRP6; MSX2; WNT5A; GSN	47	47
hormone secretion	0.00661732966245	0.0237192595693	GO:0046879	b	5	133; 301; 408; 1268; 1374; 1946; 2696; 3033; 3670; 4067; 5019; 5213; 5578; 6422; 6447; 6659; 6926; 7849; 8322; 23435; 55384	ANXA1; CNR1; SFRP1; FZD4; HADH; PRKCA; ISL1; EFNA5; PAX8; TBX3; PFKM; CPT1A; MEG3; SCG5; ARRB1; OXCT1; GIPR; ADM; LYN; SOX4; TARDBP	314	312		regulation of adherens junction organization	0.000509099477429	0.00324471700137	GO:1903391	b	5	94; 395; 1307; 1613; 1946; 2042; 3987; 4088; 4323; 5728; 5795; 6281; 6385; 6422; 7057; 9475; 10395; 7422; 54828; 23499; 90102	MMP14; ACVRL1; MACF1; SFRP1; BCAS3; DLC1; PHLDB2; SDC4; EFNA5; PTPRJ; EPHA3; ROCK2; SMAD3; PTEN; LIMS1; VEGFA; S100A10; ARHGAP6; THBS1; DAPK3; COL16A1	47	47
resolution of meiotic recombination intermediates	0.00674563404796	0.0240749353091	GO:0000712	b	5	201254; 7153; 7155	TOP2B; STRA13; TOP2A	11	11		nucleoside bisphosphate metabolic process	0.000534026140224	0.00336173832534	GO:0033865	b	5	31; 47; 3156; 5167; 6799; 6817; 6819; 6820; 11332; 79646; 79717; 79877; 9060; 53354; 80347; 25830; 27233; 64087	PANK1; SULT1C2; PANK3; PAPSS2; ACACA; SULT2B1; SULT1C4; DCAKD; SULT1A1; COASY; SULT1A2; HMGCR; ACOT7; ACLY; ENPP1; MCCC2; PPCS; SULT4A1	39	38
response to vitamin A	0.00683590618441	0.0242924048098	GO:0033189	b	5	627; 847; 2626; 5308	PITX2; BDNF; GATA4; CAT	21	21		purine nucleoside bisphosphate metabolic process	0.000534026140224	0.00336173832534	GO:0034032	b	5	31; 47; 3156; 5167; 6799; 6817; 6819; 6820; 11332; 79646; 79717; 79877; 9060; 53354; 80347; 25830; 27233; 64087	PANK1; SULT1C2; PANK3; PAPSS2; ACACA; SULT2B1; SULT1C4; DCAKD; SULT1A1; COASY; SULT1A2; HMGCR; ACOT7; ACLY; ENPP1; MCCC2; PPCS; SULT4A1	39	38
regulation of osteoblast differentiation	0.00693189381625	0.0245282396575	GO:0045667	b	5	2201; 3397; 3398; 3400; 4921; 6096; 6422; 7291; 115908; 255743	SFRP1; DDR2; FBN2; ID4; ID2; RORB; ID1; NPNT; TWIST1; CTHRC1	108	108		negative regulation of muscle organ development	0.000534026140224	0.00336173832534	GO:0048635	b	5	627; 652; 1525; 2660; 2697; 3776; 93649; 4893; 5600; 22933; 22943; 7291; 144165; 7040; 51176; 51460; 51804; 60485	TGFB1; CXADR; BMP4; SIX4; GJA1; TWIST1; NRAS; KCNK2; DKK1; SIRT2; PRICKLE1; MSTN; SFMBT1; MYOCD; BDNF; SAV1; LEF1; MAPK11	38	38
nephron epithelium morphogenesis	0.00713375315566	0.0251350962251	GO:0072088	b	5	2247; 2719; 6772; 7849; 7040; 255743; 30812; 130497	TGFB1; STAT1; OSR1; PAX8; NPNT; SOX8; GPC3; FGF2	76	76		microtubule cytoskeleton	0.000535525540179	0.00725934621131	GO:0015630	c	5	143; 311; 329; 351; 403; 65981; 547; 164395; 582; 585; 598; 636; 663; 667; 672; 675; 822; 827; 908; 983; 990; 994; 1063; 1069; 1111; 1267; 1400; 1499; 1639; 1641; 1660; 1759; 1783; 1808; 2009; 2241; 2242; 2258; 2288; 2669; 2770; 2771; 2773; 468; 2932; 3315; 3398; 3399; 3476; 134549; 3667; 3800; 4131; 4133; 4135; 4137; 4139; 4172; 4281; 4627; 4628; 4644; 4659; 4739; 801; 4924; 4926; 4999; 5076; 51…	BCL2L1; MCPH1; IFT27; CCDC77; RAB3IP; PLK2; CCT7; FKBP4; PKP4; CAPRIN2; KIFAP3; LRRC49; C2CD3; NUDT21; CCT5; PBXIP1; KIF2C; UXT; ZFYVE19; CALM1; RAN; EML3; EML1; ALS2; MED12; DYNLT3; KIF17; CAPN6; FAM110B; PTP4A1; DCX; EVI5; RELB; OFD1; SPIN1; BRCA1; DHX9; BRCA2; VRK1; CENPF; RANGAP1; KCNAB2; CRMP1; SERP1; KIF21A; TUBA8; NUCB1; IFT122; ZFYVE26; CCDC28B; PSRC1; MAP1LC3B; NIN; BRSK2; BCAS3; PPP2CA;…	1038	1036
cellular response to steroid hormone stimulus	0.00753699595318	0.0264433586832	GO:0071383	b	5	301; 477; 842; 2494; 2908; 3670; 5176; 6096; 6422; 7026; 7040; 51176	ANXA1; TGFB1; NR3C1; SFRP1; ISL1; RORB; CASP9; SERPINF1; NR5A2; LEF1; NR2F2; ATP1A2	144	144		trigeminal nerve structural organization	0.000540690161369	0.00337601661733	GO:0021637	b	5	6405; 8829; 10371; 55558; 91584	SEMA3A; PLXNA3; PLXNA4; NRP1; SEMA3F	5	5
negative regulation of neuron projection regeneration	0.00787385844053	0.0270520945592	GO:0070571	b	5	2043; 6696	EPHA4; SPP1	4	4		cranial ganglion development	0.000540690161369	0.00337601661733	GO:0061550	b	5	6495; 8828; 8829; 10371; 51804	SEMA3A; SIX4; SIX1; NRP2; NRP1	5	5
atrial septum primum morphogenesis	0.00787385844053	0.0270520945592	GO:0003289	b	5	2626; 6659	GATA4; SOX4	4	4		regulation of cellular catabolic process	0.000597468254396	0.0037154301164	GO:0031329	b	5	89; 150; 302; 341; 348; 405; 481; 493; 596; 598; 664; 727; 857; 975; 983; 990; 1029; 1050; 1063; 1075; 1191; 1374; 1404; 1513; 1611; 1612; 1613; 1843; 1965; 2272; 2308; 2475; 2542; 2626; 2660; 2729; 2876; 2932; 3091; 3356; 3417; 3428; 3643; 3667; 3949; 4137; 4478; 4638; 4656; 4741; 5049; 5223; 5291; 5294; 5352; 5371; 5465; 5563; 5566; 5580; 5592; 5604; 5690; 5701; 5704; 5707; 5708; 5711; 5713; 57…	BCL2L1; PCSK9; TIMP3; FHIT; TIMP1; SUMO1; SUMO3; PLK2; TIMP2; AGER; TNRC6C; TNRC6B; APOC1; USP25; BOC; PHYHIP; CAV1; ADAMTS7; PPP1R3B; PIK3CB; ADRA2A; PIK3CG; GNB2L1; RNF114; ZC3HAV1; HTR2A; WDR6; FAM131B; CDKN2A; DDIT4; SNTG1; CENPF; IDH1; CTSC; ATP1B1; RFWD3; GMIP; USP31; GATA4; ATP2B4; PAFAH1B2; SOCS5; SH3BP4; SCOC; PSMC4; FBXL2; MYLK; GSK3B; PTEN; PNPO; ULK2; HERPUD1; TYSND1; RAPGEF3; HIF1A; …	706	705
regulation of asymmetric cell division	0.00787385844053	0.0270520945592	GO:0009786	b	5	5080; 5460	PAX6; POU5F1	4	4		negative regulation of blood vessel morphogenesis	0.000607029648898	0.00374382067835	GO:2000181	b	5	183; 285; 1284; 2296; 3976; 4303; 4763; 4851; 5176; 5371; 5607; 5797; 6678; 6772; 7057; 7075; 7498; 9314; 9475; 9723; 11061; 11235; 153090; 23166; 23213; 154796; 22846; 64102	LIF; STAB1; TNMD; MAP2K5; FOXO4; PDCD10; THBS1; AGT; STAT1; SULF1; XDH; SPARC; KLF4; NF1; PML; DAB2IP; ANGPT2; SERPINF1; COL4A2; SEMA3E; VASH1; LECT1; NOTCH1; ROCK2; PTPRM; TIE1; FOXC1; AMOT	70	70
ribosomal small subunit export from nucleus	0.00787385844053	0.0270520945592	GO:0000056	b	5	5901; 7514	RAN; XPO1	4	4		basement membrane organization	0.000608368509827	0.00374382067835	GO:0071711	b	5	1282; 1605; 3249; 4320; 4811; 8985; 10266; 10653; 22795; 90102	SPINT2; MMP11; PLOD3; RAMP2; NID2; NID1; DAG1; COL4A1; PHLDB2; HPN	16	16
positive regulation of cell adhesion molecule production	0.00787385844053	0.0270520945592	GO:0060355	b	5	10211; 81035	COLEC12; FLOT1	4	4		endochondral bone morphogenesis	0.000609345813534	0.00374382067835	GO:0060350	b	5	249; 652; 658; 860; 1277; 1305; 1749; 2778; 3339; 4208; 4322; 4323; 4325; 4488; 4664; 4921; 5915; 5916; 6662; 7057; 8313; 54796; 54928; 55790	MMP14; MMP16; MMP13; HSPG2; BMPR1B; SOX9; IMPAD1; RUNX2; RARB; AXIN2; RARG; THBS1; DLX5; MSX2; CSGALNACT1; BMP4; GNAS; DDR2; BNC2; MEF2C; COL13A1; COL1A1; NAB1; ALPL	57	57
NADPH:quinone reductase activity	0.00787385844053	0.03206231752	GO:0003960	m	5	1429; 9540	TP53I3; CRYZ	4	4		regulation of actin polymerization or depolymerization	0.000616004321611	0.0037696519442	GO:0008064	b	5	88; 119; 585; 822; 1072; 1073; 2006; 2059; 2241; 2475; 2934; 3383; 5580; 5581; 55604; 6709; 6711; 7456; 23191; 55971; 8936; 9087; 9353; 9535; 9948; 10092; 10093; 10096; 10152; 10458; 10788; 11013; 11034; 11078; 11135; 11344; 342184; 80115; 80206; 50853; 51466; 51474; 55243; 55435; 23075; 23189; 23580; 56776; 57026; 57180; 25802; 91663; 29108; 29767	KIRREL; CDC42EP4; CYFIP1; ADD2; TMOD2; TMSB4Y; LRRC16A; FMN2; LMOD1; EPS8; MYADM; PDXP; EVL; SWAP70; AP1AR; SPTBN1; GSN; WASF1; IQGAP2; GMFG; BAIAP2L1; SLIT2; ICAM1; SPTAN1; PYCARD; ELN; WDR1; FMN1; CDC42EP1; KANK1; PRKCE; PRKCD; ARPC5; ARPC4; DSTN; FHOD3; FER; CFL2; CFL1; BAIAP2; CAPG; ACTN2; TWF2; TRIOBP; ABI2; LIMA1; BBS4; VILL; ACTR3B; TMSB15A; BAIAP2L2; MTOR; WIPF1; ACTR3	161	161
hyaluronan synthase activity	0.00787385844053	0.03206231752	GO:0050501	m	5	3038; 3037	HAS2; HAS3	4	4		sympathetic ganglion development	0.000623358839519	0.00378450267787	GO:0061549	b	5	1499; 3642; 6405; 7976; 8828; 8829; 10371	SEMA3A; FZD3; SEMA3F; INSM1; CTNNB1; NRP1; NRP2	9	9
DNA topoisomerase type II (ATP-hydrolyzing) activity	0.00787385844053	0.03206231752	GO:0003918	m	5	7153; 7155	TOP2B; TOP2A	4	4		desmosome organization	0.000623358839519	0.00378450267787	GO:0002934	b	5	1829; 1832; 5318; 5578; 5818; 6591; 64065	PRKCA; DSP; PVRL1; SNAI2; PERP; PKP2; DSG2	9	9
monocarboxylic acid binding	0.00794204195448	0.03206231752	GO:0033293	m	5	128; 1382; 1646; 2596; 5836; 7026; 9227	ADH5; CRABP2; NR2F2; LRAT; PYGL; AKR1C2; GAP43	62	62		renal system vasculature development	0.000640389527337	0.0038574051529	GO:0061437	b	5	59; 285; 652; 2303; 4851; 4854; 5154; 5155; 5156; 5159; 6943; 8829; 130497	ACTA2; PDGFA; PDGFB; BMP4; TCF21; PDGFRB; OSR1; NOTCH1; NOTCH3; ANGPT2; PDGFRA; NRP1; FOXC2	24	24
protein-lipid complex assembly	0.00811338147412	0.027645596134	GO:0065005	b	5	19; 336; 56112; 5326	PLAGL2; PCDHGA3; APOA2; ABCA1	22	22		branching involved in salivary gland morphogenesis	0.000640389527337	0.0038574051529	GO:0060445	b	5	1605; 2260; 2263; 3082; 3911; 5154; 6591; 7052; 8829; 10371; 10512; 284217; 23129	SEMA3A; PDGFA; TGM2; LAMA5; LAMA1; SEMA3C; SNAI2; DAG1; HGF; PLXND1; FGFR2; NRP1; FGFR1	24	24
SMAD protein import into nucleus	0.00811338147412	0.027645596134	GO:0007184	b	5	3725; 5460; 7040; 25937	WWTR1; POU5F1; JUN; TGFB1	22	22		hormone secretion	0.000651738720464	0.00391043232279	GO:0046879	b	5	18; 133; 150; 151; 183; 185; 186; 291; 777; 886; 1374; 1407; 1408; 1813; 1906; 1908; 1946; 2029; 2044; 2281; 2696; 2697; 2746; 2752; 2778; 2796; 3091; 3156; 3356; 3624; 3625; 3667; 3670; 3708; 3709; 3790; 3976; 4041; 4067; 4644; 4826; 4842; 4886; 5019; 5143; 5213; 5566; 5577; 5578; 5581; 5742; 5781; 6422; 6513; 6616; 6664; 6720; 399979; 6804; 6844; 6863; 6926; 6934; 7021; 7425; 7432; 7849; 8091; …	LIF; ISL1; PTGS1; SIDT2; RAPGEF3; AGT; ADRA2A; ADRA2B; INHBA; INHBB; ENSA; EDN1; TRPV4; EDN3; BMP8A; SLC25A4; SERP1; SFRP1; HMGCR; SNAP25; BRSK2; PTPN11; NPY1R; TCF7L2; SYT7; VIP; FKBP1B; MYO5A; HMGN3; MYRIP; HIF1A; CCKAR; GLUL; SLC2A1; EXOC3L1; CHD7; SOX11; HTR2A; PRKACA; SIRT3; VGF; ITPR2; ITPR1; PAX8; GJA1; GNAS; AGTR2; AGTR1; NRXN1; STX1A; EPHA5; CACNA1E; TBX3; PRKAR2B; SMPD3; FZD4; SNX19; EN…	314	312
regulation of organelle organization	0.0081574908564	0.0276819771684	GO:0033043	b	5	286; 301; 302; 408; 472; 637; 684; 727; 824; 827; 841; 1072; 1404; 1946; 2017; 2258; 2810; 2876; 3055; 3397; 200081; 3481; 3638; 3670; 3925; 3936; 4000; 4436; 5154; 5156; 5460; 6281; 6422; 22918; 6773; 7010; 7168; 7291; 7334; 7514; 7531; 7855; 23191; 9723; 9839; 10344; 10769; 11013; 22974; 7040; 58526; 221150; 90102; 26147; 91653; 125058; 5326; 64786	PLK2; IGF2; PDGFRA; CTTN; STMN1; TGFB1; ISL1; MSH2; ATM; PHF19; ARRB1; S100A10; BOC; LMNA; XPO1; SFN; TPX2; TEK; STAT2; TWIST1; BID; TPM1; CAPN6; SKA3; CAPN2; FGF13; PHLDB2; ZEB2; C5; YWHAE; ANXA1; PDGFA; ANXA2; EFNA5; TXLNA; POU5F1; CFL1; INSIG1; CYFIP1; HCK; LCP1; FZD5; SFRP1; SEMA3E; UBE2N; TBC1D16; CD93; CASP8; ID1; GPX1; ANK1; MID1IP1; TMSB15A; BST2; PLAGL2; CCL26; HAPLN1; TBC1D15	1132	1132		regulation of neuron death	0.000706208403877	0.00422076306753	GO:1901214	b	5	16; 183; 348; 558; 573; 596; 598; 627; 836; 1191; 1499; 1630; 1718; 1745; 2045; 2047; 2149; 2534; 2562; 2729; 468; 2876; 2908; 3091; 3162; 3329; 3611; 3670; 3725; 4170; 4208; 4435; 4436; 4747; 4763; 4804; 4842; 4914; 5074; 5176; 5457; 5465; 6418; 6495; 7020; 7021; 7043; 7159; 7832; 7965; 8301; 8626; 8829; 9244; 9759; 10018; 10133; 1728; 10399; 10525; 10891; 219699; 340371; 80315; 80331; 51804; 54…	BCL2L1; BAG1; HDAC4; CRLF1; EPHA7; ISL1; MSH2; TP53BP2; AIMP2; ILK; HIF1A; GCLC; CTNNB1; HIPK2; OXR1; TGFB3; MCL1; SET; DDIT4; BDNF; AGT; AXL; MEF2C; APOE; BCL2L11; BTG2; HYOU1; TFAP2A; NEFL; TFAP2B; FYN; DCC; PPARGC1A; NRP1; GNB2L1; HSPD1; NF1; CPEB4; TOX3; CITED1; DLX1; NOS1; NR3C1; EPHB1; SIX4; TP63; NGFR; OPTN; AGER; POU4F1; JUN; SERPINF1; PPARA; NQO1; CLU; PAWR; GABRB3; UNC5B; SIX1; DHCR24; …	241	240
embryonic skeletal system morphogenesis	0.00822741059342	0.027805289679	GO:0048704	b	5	3212; 3216; 5156; 6899; 6913; 7020; 7291; 25902; 130497	PDGFRA; TWIST1; HOXB2; MTHFD1L; HOXB6; OSR1; TFAP2A; TBX1; TBX15	94	94		regulation of actin filament-based movement	0.00071729486365	0.00425475161915	GO:1903115	b	5	287; 476; 477; 488; 817; 857; 1824; 1829; 1832; 2626; 2697; 3759; 5142; 5318; 5348; 6327; 6330; 6640; 7139; 7341; 10052	GJA1; SNTA1; TNNT2; ATP2A2; KCNJ2; CAMK2D; FXYD1; DSC2; DSP; GJC1; SCN2B; ANK2; PKP2; ATP1A2; ATP1A1; DSG2; SUMO1; GATA4; SCN4B; PDE4B; CAV1	48	48
positive regulation of lipid metabolic process	0.0083623062674	0.0281231841893	GO:0045834	b	5	301; 336; 1374; 2247; 4067; 5156; 7010; 7291; 7040; 58526	ANXA1; CPT1A; PDGFRA; TEK; TGFB1; TWIST1; MID1IP1; LYN; FGF2; APOA2	111	111		sterol metabolic process	0.0007202053522	0.00425475161915	GO:0016125	b	5	19; 37; 334; 341; 348; 351; 1050; 1545; 1595; 1718; 2053; 2222; 2224; 2232; 3156; 3157; 3422; 3638; 3930; 3949; 3953; 4041; 4047; 4597; 4598; 5563; 5828; 6646; 6713; 6720; 7108; 7436; 8578; 1717; 10577; 10682; 10948; 114879; 50814; 51360; 51422; 51478; 23541; 26119; 255738; 64788	EPHX2; ACADVL; TM7SF2; NSDHL; IDI1; PRKAG2; PRKAA2; DHCR7; SOAT1; APOC1; FDXR; APLP2; SQLE; VLDLR; CEBPA; LBR; CYP1B1; LMF1; NPC2; LSS; CYP51A1; OSBPL5; FDFT1; HSD17B7; HMGCS1; LEPR; LDLR; APOE; MVD; HMGCR; INSIG1; MVK; DHCR24; PCSK9; FDPS; PEX2; MBTPS2; SCARF1; LRP5; APP; SREBF1; EBP; ABCA1; STARD3; SEC14L2; LDLRAP1	133	133
negative regulation of hemostasis	0.00838940397916	0.0281231841893	GO:1900047	b	5	302; 5154; 5156; 5270; 5627; 7057	PDGFA; PDGFRA; ANXA2; PROS1; THBS1; SERPINE2	48	48		oxidoreduction coenzyme metabolic process	0.0007202053522	0.00425475161915	GO:0006733	b	5	89; 405; 5743; 2023; 2026; 2027; 2232; 2326; 2327; 3091; 3098; 3099; 3156; 55753; 3356; 3417; 3643; 3939; 3945; 4656; 4860; 5209; 5213; 5223; 5226; 5230; 5236; 5465; 5528; 5563; 7415; 8473; 8514; 5740; 9540; 9759; 10135; 10891; 51422; 54541; 55526; 23475; 23498; 56997; 26330; 554235	PTGS2; HDAC4; GAPDHS; PRKAG2; PRKAA2; HIF1A; ADCK3; DHTKD1; INSR; HAAO; PGAM1; FDXR; MYOG; QPRT; PGD; PPARGC1A; PFKM; HTR2A; OGDHL; LDHA; LDHB; PGK1; FMO2; FMO1; DDIT4; ASPDH; HK2; IDH1; HK1; PGM1; PTGIS; KCNAB2; VCP; ENO1; ENO2; ENO3; TP53I3; HMGCR; PPARA; ACTN3; ARNT; PNP; PFKFB3; NAMPT; OGT; PPP2R5D	133	133
response to light intensity	0.00874830426092	0.0289743837122	GO:0009642	b	5	627; 847; 3157	HMGCS1; BDNF; CAT	12	12		negative regulation of vasculature development	0.000726606089896	0.00427611859801	GO:1901343	b	5	183; 285; 652; 1284; 2296; 3976; 4303; 4763; 4851; 5176; 5371; 5607; 5797; 6678; 6772; 7057; 7075; 7498; 9314; 9475; 9723; 11061; 11235; 153090; 23166; 23213; 154796; 22846; 64102	LIF; STAB1; TNMD; MAP2K5; FOXO4; PDCD10; THBS1; AGT; STAT1; SULF1; XDH; SPARC; KLF4; NF1; PML; DAB2IP; ANGPT2; SERPINF1; COL4A2; BMP4; SEMA3E; VASH1; LECT1; NOTCH1; ROCK2; PTPRM; TIE1; FOXC1; AMOT	74	74
regulation of timing of cell differentiation	0.00874830426092	0.0289743837122	GO:0048505	b	5	5080; 5270; 6660	PAX6; SERPINE2; SOX5	12	12		protein kinase inhibitor activity	0.000765897841824	0.0150307451458	GO:0004860	m	5	836; 1026; 1029; 1030; 2810; 3315; 5569; 5570; 5577; 5611; 7532; 8850; 9467; 9535; 9555; 9655; 10253; 10399; 84152; 79706; 51562; 51422; 54997; 55450; 94032	CDKN1A; PRKAG2; KAT2B; H2AFY; SH3BP5; PRKAR2B; TESC; PPP1R1B; MBIP; GMFG; GNB2L1; YWHAG; CDKN2B; PRKRIP1; CDKN2A; HSPB1; SOCS5; CASP3; SPRY2; PKIA; PKIB; DNAJC3; SFN; CAMK2N2; CAMK2N1	61	61
regulation of peroxisome proliferator activated receptor signaling pathway	0.00874830426092	0.0289743837122	GO:0035358	b	5	171023; 7291; 10370	ASXL1; TWIST1; CITED2	12	12		carboxylic acid biosynthetic process	0.000782650371467	0.00458836248311	GO:0046394	b	5	18; 31; 37; 47; 183; 220; 223; 341; 440; 493; 586; 633; 672; 875; 883; 972; 1036; 1373; 1462; 1464; 1491; 5743; 1719; 1725; 1806; 1906; 2181; 2194; 2356; 2593; 2628; 2678; 2687; 2746; 2752; 3638; 3995; 4023; 4524; 4644; 5166; 5351; 5354; 5563; 5565; 5601; 5742; 5828; 5832; 5947; 6051; 6319; 6470; 6507; 6785; 7358; 7494; 7923; 5740; 8560; 9415; 9444; 9446; 9524; 9536; 10797; 11332; 79071; 79966; 7…	PTGS2; PTGS1; ACADVL; PRKAG2; CDO1; BGN; APOC1; AGT; EDN1; BRCA1; ALOXE3; ASNSD1; BCAT1; SCD5; RBP1; LPL; PHGDH; ACOT7; ATP2B4; SHMT1; CSPG4; ACSL3; ACLY; MYO5A; CPS1; HSD17B12; GLUL; SCD; GATM; NR1H3; SIRT1; DHPS; PRKAB2; INSIG1; PTGES; DSE; PEX2; MTHFD2; MTHFD1L; ELOVL6; ELOVL7; ELOVL4; ELOVL2; AASDHPPT; CD74; GAMT; RNPEP; HAAO; PLP1; CTH; ADI1; TECR; FASN; ALDH18A1; MAPK9; ACACA; UGDH; ENOPH1;…	302	302
regulation of extent of cell growth	0.00896319314469	0.0295678243976	GO:0061387	b	5	627; 1382; 1826; 2017; 2258; 6696; 7473; 56963	CTTN; CRABP2; WNT3; SPP1; FGF13; DSCAM; BDNF; RGMA	79	79		positive regulation of DNA binding	0.000792691209617	0.00462955778697	GO:0043388	b	5	142; 1054; 2033; 3670; 4318; 93649; 4830; 5308; 5329; 6497; 22933; 7189; 7291; 8091; 9464; 7040; 28996	PLAUR; SIRT2; CEBPG; NME1; TRAF6; TGFB1; TWIST1; ISL1; HMGA2; PARP1; HIPK2; MYOCD; HAND2; MMP9; PITX2; EP300; SKI	36	36
negative regulation of behavior	0.00926721207048	0.0304494110887	GO:0048521	b	5	199; 285; 727; 7057; 7473; 79148	WNT3; THBS1; MMP28; ANGPT2; AIF1; C5	50	49		dorsal/ventral axis specification	0.000802550483863	0.00466938463339	GO:0009950	b	5	657; 1499; 4040; 4041; 4091; 5080; 6422; 7473; 7855; 8313; 80319	SFRP1; LRP6; FZD5; LRP5; WNT3; SMAD6; CTNNB1; BMPR1A; PAX6; CXXC4; AXIN2	19	19
tumor necrosis factor receptor superfamily binding	0.00926721207048	0.0348319350235	GO:0032813	m	5	637; 836; 841; 970; 6772; 8837	CD70; CASP3; STAT1; BID; CASP8; CFLAR	49	49		phosphoric diester hydrolase activity	0.000814745460924	0.0150488279253	GO:0008081	m	5	624; 887; 1230; 1267; 1909; 2151; 2923; 3162; 5139; 5141; 5142; 5143; 5150; 5151; 5152; 5158; 5167; 5168; 5330; 5332; 5333; 5335; 23007; 10846; 81544; 51196; 84812; 55512; 23228; 23236; 56261; 23646; 222236	NAPEPLD; CCR1; PLCG1; PLCE1; SMPD3; EDNRA; PDE4A; CCKBR; PDE3A; PDE10A; PDE7A; PLCH1; PLCL2; GPCPD1; PLCB1; PLCB2; PLCB4; CNP; PDIA3; ENPP2; ENPP1; PLCD4; PLCD1; PDE8A; BDKRB2; PLD3; HMOX1; PDE9A; PDE6B; GDPD5; F2RL2; PDE4B; PDE4C	88	88
transforming growth factor beta receptor binding	0.00926721207048	0.0348319350235	GO:0005160	m	5	7044; 9573; 10637; 7040; 25805; 392255	TGFB1; GDF3; LEFTY2; GDF6; LEFTY1; BAMBI	49	49		response to UV	0.00082221643019	0.00476575259159	GO:0009411	b	5	545; 595; 596; 602; 675; 836; 993; 1026; 1111; 1153; 1387; 1396; 1643; 11201; 5743; 1956; 2033; 2237; 2876; 2956; 4157; 4239; 4311; 4436; 4609; 4776; 5111; 5371; 5429; 5601; 5796; 5970; 7319; 7398; 7508; 8491; 8626; 51435; 51514; 84236; 23411; 57646; 94241	PTGS2; MAP4K3; NFATC4; DTL; CIRBP; CDKN1A; EGFR; MSH6; MFAP4; ATR; USP28; POLI; POLH; TP63; USP1; DDB2; MYC; MAPK9; MSH2; CHEK1; PCNA; MC1R; SIRT1; BRCA2; SCARA3; XPC; CDC25A; PML; TP53INP1; EP300; RELA; CASP3; CCND1; PTPRK; GPX1; UBE2A; BCL3; RHBDD1; MME; FEN1; CRIP1; CREBBP; BCL2	123	123
regulation of interleukin-6 production	0.00939826337638	0.0307579528682	GO:0032675	b	5	408; 2277; 3329; 3670; 5004; 55773; 7291; 23586; 91662	FIGF; DDX58; ORM1; TWIST1; ISL1; NLRP12; TBC1D23; HSPD1; ARRB1	96	96		regulation of establishment of protein localization	0.000892397949885	0.00515309492866	GO:0070201	b	5	18; 142; 150; 186; 291; 367; 444; 580; 596; 598; 602; 652; 657; 727; 777; 814; 1026; 1029; 1374; 1513; 5743; 1813; 1896; 1946; 1956; 2029; 2033; 2044; 2149; 2181; 2192; 2281; 2316; 2475; 2696; 2697; 2737; 2746; 2752; 2778; 2810; 2923; 2932; 131578; 3091; 3156; 3176; 3301; 3309; 3566; 3625; 3667; 3670; 3675; 3708; 3709; 3790; 3836; 4041; 4067; 4088; 4604; 4763; 4826; 4842; 4924; 4946; 4947; 4968; …	BCL2L1; PTGS2; UBE2J1; HSPA5; TRIM16; ISL1; HUWE1; SIDT2; HHAT; RAPGEF3; FBLN1; ATPIF1; TMEM173; OGG1; KANK1; DYNLL2; CACNA1E; GNB2L1; INHBB; ENSA; LYN; ZNF268; BMP8A; CTSK; BMF; DMAP1; BARD1; CREB3; RANGAP1; SLC25A4; BAMBI; BMP4; SEC24A; HMGCR; SNAI2; SMAD3; NUCB1; SNAP25; DNAJA1; BRSK2; ACSL3; PTPN11; LITAF; PKIA; SLC2A1; PTPN14; SFN; F2R; FKBP1B; FOXP1; KPNA1; PID1; KDELR1; STARD7; YWHAH; ITGB…	785	784
											regulation of generation of precursor metabolites and energy	0.000897865685121	0.00516524978407	GO:0043467	b	5	89; 405; 664; 2475; 2887; 2932; 3091; 3356; 3481; 3643; 3667; 4656; 5167; 5223; 5465; 5563; 5566; 7415; 8473; 8660; 9759; 10580; 10891; 79660; 84275; 112464; 51422; 51763; 87178; 54541; 26330; 29103	HDAC4; PNPT1; PRKAG2; PRKAA2; HIF1A; INSR; SLC25A33; PGAM1; SORBS1; PRKCDBP; MYOG; PPP1R3B; PPARGC1A; DNAJC15; HTR2A; IGF2; DDIT4; GAPDHS; ENPP1; VCP; MTOR; PPARA; BNIP3; ACTN3; ARNT; OGT; INPP5K; IRS1; IRS2; GSK3B; PRKACA; GRB10	85	85
											regulation of protein polymerization	0.000901941681454	0.00516933739818	GO:0032271	b	5	119; 585; 822; 857; 2006; 2059; 2241; 2242; 2288; 2475; 2934; 3383; 4137; 5580; 5581; 55604; 5997; 6249; 6709; 6711; 7456; 23191; 55971; 8936; 9087; 9353; 9535; 10092; 10093; 10096; 10152; 10458; 10788; 11013; 11078; 11135; 11344; 24139; 342184; 80115; 80206; 50853; 51466; 84722; 55243; 55435; 23189; 23580; 56776; 57180; 25802; 25999; 91663; 29108; 29767	KIRREL; CDC42EP4; CYFIP1; ADD2; TMOD2; SPTAN1; LRRC16A; TMSB15A; FMN2; FKBP4; EPS8; MYADM; EVL; AP1AR; SPTBN1; GSN; WASF1; IQGAP2; EML2; GMFG; BAIAP2L1; CLIP3; CLIP1; SLIT2; ICAM1; TMSB4Y; PYCARD; CAV1; ELN; RGS2; FMN1; CDC42EP1; KANK1; PRKCE; PRKCD; ARPC5; ARPC4; FHOD3; FER; FES; BAIAP2; CAPG; PSRC1; TWF2; TRIOBP; ABI2; LMOD1; BBS4; VILL; ACTR3B; MAPT; BAIAP2L2; MTOR; WIPF1; ACTR3	167	167
											coenzyme biosynthetic process	0.000930861720655	0.00531525502947	GO:0009108	b	5	31; 47; 1719; 1737; 2180; 2181; 2182; 2194; 2232; 2356; 2639; 4337; 4860; 5164; 5166; 5860; 6785; 9524; 10135; 10797; 11332; 79071; 79646; 79717; 79877; 79993; 51144; 53354; 80347; 54704; 54898; 55034; 55163; 23475; 23498; 56997; 57546; 25902; 27430; 554235	HSD17B12; MTHFD1L; DHFR; NAMPT; MOCS1; HAAO; FDXR; GCDH; PANK1; QPRT; PANK3; MOCOS; ADCK3; TECR; FASN; PNPO; ACACA; ASPDH; MAT2B; QDPR; COASY; PDP1; PDP2; DLAT; FPGS; ACOT7; MTHFD2; ACSL3; ACSL1; DCAKD; ACSL4; ELOVL6; ELOVL7; ELOVL4; PDK2; ELOVL2; PDK4; PNP; ACLY; PPCS	113	113
											regulation of stress fiber assembly	0.000936952776185	0.00533022023785	GO:0051492	b	5	395; 585; 1490; 1902; 2475; 4088; 5058; 55604; 6281; 6385; 6422; 6863; 7168; 8500; 9475; 10395; 10411; 1901; 116985; 51466; 51763; 22899; 154796; 90102; 90167; 22843	EVL; LRRC16A; SMAD3; RAPGEF3; S100A10; ARHGAP6; PPM1E; ARAP1; PPFIA1; TAC1; S1PR1; TPM1; DLC1; ARHGEF15; MTOR; PHLDB2; FRMD7; SFRP1; INPP5K; SDC4; BBS4; ROCK2; CTGF; LPAR1; PAK1; AMOT	65	65
											translation factor activity, RNA binding	0.000938266348154	0.0163675351845	GO:0008135	m	5	132864; 1936; 1937; 1938; 1939; 1964; 1965; 1968; 1975; 1977; 1981; 1982; 1983; 1984; 2107; 2935; 3646; 3692; 6664; 6917; 6919; 6924; 8562; 8665; 8666; 8669; 8894; 9521; 10209; 10767; 143244; 80315; 51386; 80325; 54676; 317649	TCEB3; EIF1; EIF5; EIF6; CPEB2; EIF2S1; EIF2S3; EIF5A; EIF5AL1; EIF3J; EIF3L; SOX11; EIF1AX; EIF3E; EIF3F; EIF3G; ETF1; CPEB4; EIF2S2; GSPT1; TCEA2; TCEA1; GTPBP2; EIF4E; EIF4B; ABTB1; EIF4E3; HBS1L; EEF1G; EEF1D; EIF2D; EEF1E1; DENR; EIF4G2; EIF4G1; EEF2	101	99
											cellular response to reactive oxygen species	0.00113078129646	0.00640915155485	GO:0034614	b	5	142; 388; 664; 1316; 1545; 1719; 1800; 2033; 2113; 2241; 2308; 2395; 2861; 3066; 3082; 4846; 5052; 5076; 5156; 5164; 5796; 5829; 5970; 6546; 7057; 7128; 7168; 9314; 10276; 1728; 10399; 10516; 10808; 10935; 11179; 11235; 23064; 23411; 59338; 177	PDGFRA; HDAC2; DHFR; PRDX3; AGER; PRDX1; NQO1; FOXO1; PDCD10; FBLN5; KLF4; DPEP1; GPR37; CYP1B1; HSPH1; TPM1; THBS1; GNB2L1; KLF6; ETS1; PXN; SLC8A1; RELA; SETX; NET1; SIRT1; NOS3; PARP1; FXN; FER; PAX2; HGF; RHOB; EP300; BNIP3; TNFAIP3; PDK2; ZNF277; PLEKHA1; PTPRK	114	114
											small GTPase binding	0.00115619133591	0.0191075831303	GO:0031267	m	5	19; 302; 393; 636; 857; 1121; 1122; 1434; 1613; 2059; 2241; 2316; 3837; 4644; 6242; 4804; 5058; 5604; 5902; 5905; 7813; 23191; 8936; 9475; 9610; 9712; 9732; 9853; 9901; 9972; 10133; 10152; 10193; 10276; 10397; 10527; 10640; 10788; 11078; 11135; 11260; 79083; 79109; 79778; 79890; 81624; 83547; 51194; 51196; 84440; 84958; 85440; 54206; 23002; 121512; 23258; 23348; 23380; 23500; 23580; 23677; 89846;…	ERRFI1; DOCK9; CYFIP1; IPO11; MYRIP; RILP; RTKN; DOCK4; SRGAP2; SH3BP4; GRASP; MAP2K1; PLCE1; NGFR; EPS8; SGSM3; ARHGAP4; NDRG1; SYTL1; INF2; IQGAP2; CAV1; NUP153; CHML; OPTN; XPO5; WASF1; RAB11FIP4; FMNL3; IPO7; MAPKAP1; MICAL1; MICAL3; EVI5; USP6NL; RANBP1; DAAM2; NET1; RIN3; FGD4; ANXA2; XPOT; FGD3; DIAPH3; DAAM1; CDC42EP1; KPNB1; ALS2; RANGAP1; RNF41; CHM; UNC13D; HACE1; FER; SRGAP3; DENND5A;…	240	240
											negative regulation of muscle tissue development	0.00116547481344	0.00658150482885	GO:1901862	b	5	627; 652; 1525; 2660; 2697; 3776; 93649; 4893; 5600; 22933; 22943; 7291; 144165; 7040; 51176; 51804; 60485	TGFB1; CXADR; BMP4; SIX4; GJA1; TWIST1; NRAS; KCNK2; DKK1; SIRT2; PRICKLE1; MSTN; MYOCD; BDNF; SAV1; LEF1; MAPK11	37	37
											regulation of cardiac muscle cell action potential involved in regulation of contraction	0.00122100648589	0.00685706129035	GO:0098909	b	5	287; 488; 817; 857; 1824; 1829; 1832; 5318	ATP2A2; CAMK2D; DSC2; DSP; ANK2; PKP2; DSG2; CAV1	12	12
											regulation of bone mineralization	0.00122319973539	0.00685706129035	GO:0030500	b	5	652; 657; 658; 1230; 1893; 2201; 3091; 4088; 4208; 4256; 4921; 5167; 6546; 6662; 7020; 7043; 7291; 1901; 7040; 56172; 55787; 54880; 55589; 56975; 91461; 130497	TGFB1; TGFB3; ANKH; ECM1; SMAD3; CCR1; BMPR1B; SOX9; TWIST1; S1PR1; BMP2K; SLC8A1; TXLNG; FBN2; OSR1; ENPP1; HIF1A; BCOR; BMP4; BMPR1A; DDR2; FAM20C; PKDCC; MEF2C; TFAP2A; MGP	67	66
											cation channel complex	0.00123143451736	0.0150235011118	GO:0034703	c	5	444; 487; 777; 779; 781; 817; 1742; 2281; 3306; 3746; 3748; 3750; 3751; 3755; 3756; 3759; 3760; 3761; 3762; 3773; 3776; 3778; 3780; 3790; 801; 4842; 5142; 5566; 6327; 6329; 6330; 6334; 6616; 6804; 6844; 7341; 8506; 8514; 8911; 8913; 9132; 9709; 10345; 7223; 9312; 55013; 57463; 91404; 26047; 59283; 59284; 27092; 27345; 93589; 30820	STX1A; HSPA2; SESTD1; ATP2A1; KCNC3; SUMO1; KCNG1; KCNMA1; CNTNAP1; CNTNAP2; TRPC4; KCNC1; TRDN; CACNA1I; HERPUD1; DLG4; CALM1; CCDC109B; ASPH; CACNA1E; KCNK2; CACNA1G; SCN2B; KCNS3; SCN4A; PRKACA; CACNA1S; KCNIP1; KCND1; NOS1; KCND2; KCNJ16; SNAP25; CAMK2D; KCNQ4; SCN8A; KCNAB2; VAMP2; KCNN1; KCNB2; CACNA2D1; CACNA2D4; KCNJ3; KCNJ2; SCN4B; KCNH1; KCNMB4; KCNJ5; KCNJ4; CACNG8; FKBP1B; AMIGO1; PDE…	169	169
											neuron apoptotic process	0.00124611383196	0.00696011216688	GO:0051402	b	5	16; 183; 348; 351; 355; 558; 573; 596; 598; 627; 664; 666; 836; 1745; 2045; 2149; 2534; 2562; 2729; 468; 2876; 2908; 3091; 3162; 3329; 3611; 3670; 3725; 4170; 4208; 4435; 4436; 4747; 4763; 4804; 4914; 5074; 5457; 6418; 6495; 7020; 7021; 7043; 7832; 8626; 8829; 9244; 9759; 10018; 10133; 1728; 10525; 10891; 219699; 340371; 80315; 80331; 51604; 51804; 55074; 23321; 255738; 177; 27242; 27324; 28996; …	BCL2L1; BAG1; HDAC4; CRLF1; EPHA7; ISL1; MSH2; ILK; HIF1A; NTRK1; HIPK2; OXR1; BOK; MCL1; SET; BDNF; AGT; AXL; MEF2C; APOE; BCL2L11; BTG2; HYOU1; TFAP2A; FAS; TFAP2B; FYN; GCLC; PPARGC1A; NRP1; HSPD1; NF1; CPEB4; CITED1; DLX1; NR3C1; SIX4; TP63; NGFR; OPTN; AGER; POU4F1; TNFRSF21; JUN; PIGT; NQO1; NLRP1; PAWR; GABRB3; UNC5B; SIX1; BNIP3; PCSK9; CASP3; DNAJC5; APP; AARS; HMOX1; GPX1; F2R; TOX3; NE…	214	214
											cellular glucose homeostasis	0.00125763380846	0.00699900554275	GO:0001678	b	5	150; 777; 1535; 1946; 2033; 2044; 2281; 2308; 2626; 3091; 3098; 3099; 3156; 3171; 3383; 3554; 3956; 4041; 5019; 5076; 5176; 5566; 5581; 6722; 6934; 7494; 8473; 8660; 9324; 9378; 10399; 10804; 10891; 51092; 9024; 415116; 23411; 56943; 177	HMGN3; EPHA5; AGER; HIF1A; CACNA1E; FOXO1; IRS2; LGALS1; IL1R1; XBP1; ADRA2A; GJB6; GNB2L1; ICAM1; ENY2; OXCT1; SIRT1; SRF; PIM3; HK2; EFNA5; HK1; PRKCE; CYBA; SERPINF1; HMGCR; PAX2; SIDT2; PRKACA; GATA4; EP300; BRSK2; LRP5; OGT; TCF7L2; PPARGC1A; FOXA3; FKBP1B; NRXN1	112	111
											regulation of cell cycle process	0.00145669329793	0.00807754839574	GO:0010564	b	5	274; 351; 493; 585; 595; 596; 641; 652; 672; 675; 811; 817; 858; 890; 983; 990; 994; 1019; 1026; 1029; 1030; 1063; 1069; 1111; 1387; 1407; 1490; 1499; 1602; 1613; 1654; 1813; 1843; 1906; 1908; 2263; 2273; 3275; 3398; 3480; 3481; 3642; 3643; 3976; 4041; 4194; 4303; 4436; 4487; 4488; 4656; 801; 5087; 5139; 5155; 5159; 5371; 5469; 5566; 5569; 5581; 5591; 5690; 5701; 5704; 5707; 5708; 5711; 5713; 572…	LIF; CHORDC1; CTC1; PLK2; PKP4; CAV2; ZFYVE19; CALM1; FGFR2; SIX3; RNF112; CUL9; HDAC8; EDN1; EDN3; ZNF268; CDKN2B; IGF1R; BRCA2; DDX3X; PRMT2; CENPF; SMARCD3; BRD7; MDM4; MSX2; PSRC1; BMP4; CCND1; PSMC4; APP; PSME2; PKIA; KIF23; PTEN; CHMP2A; XPC; CCNK; SMC1A; PLCB1; CDKN1A; UBE2D1; MED1; SLC25A33; MASTL; PDXP; NDRG1; NEK6; SOX11; CETN2; TXLNG; CIT; CDK4; CHEK1; IGF2; SIRT2; CDC25B; UBE2E1; BLM;…	526	526
											leukocyte differentiation	0.00149285209922	0.00824827634679	GO:0002521	b	5	100; 142; 302; 355; 558; 567; 596; 602; 641; 652; 677; 799; 814; 860; 865; 920; 972; 1029; 1050; 1054; 1147; 1230; 1316; 1499; 2475; 2624; 2719; 2736; 2737; 2778; 3106; 3108; 3111; 3149; 3175; 3398; 3428; 3566; 3575; 3624; 3635; 3676; 3707; 3714; 3718; 3725; 3815; 3956; 3976; 4067; 135228; 4254; 4286; 4318; 4436; 4609; 4627; 4763; 4860; 4914; 5293; 5316; 5452; 5469; 5578; 5591; 5664; 5777; 5947; …	LIF; HECTD1; B2M; NKX2-3; MAFB; LEF1; AXL; LTBR; KLF6; TPD52; PIK3CD; NTRK1; RORA; INHBA; CBFB; RELB; LYN; CDKN2A; NF1; CD24; TSPAN2; RBP1; PATZ1; KITLG; PRKDC; GATA2; SOCS5; BMP4; INPP5D; KIT; RUNX2; IL7R; PIR; HLA-B; RASSF2; ITGA4; NFKBID; UBASH3B; MED1; KIAA0922; UBD; CHD7; JUN; PIK3R6; ITPKB; JAK3; TFE3; IL4R; PARP1; RNF41; CHUK; BLM; VEGFA; ZEB1; PTPN6; VPRBP; TMEM64; GNAS; SNX10; CD74; HDAC…	456	454
											regulation of insulin receptor signaling pathway	0.00153256069986	0.00843732342289	GO:0046626	b	5	2660; 2887; 3481; 3667; 5167; 5578; 5580; 5770; 5791; 5970; 55971; 8473; 114882; 51763; 55022; 23189; 23411; 55788; 57727	IGF2; PTPRE; SIRT1; INPP5K; OSBPL8; KANK1; PRKCA; GRB10; PRKCD; BAIAP2L1; IRS1; ENPP1; NCOA5; MSTN; LMBRD1; OGT; PID1; PTPN1; RELA	44	44
											collagen fibril organization	0.00161014135839	0.00880134208713	GO:0030199	b	5	302; 1277; 1278; 1281; 1289; 1290; 1302; 1303; 1545; 2296; 2303; 4015; 4017; 4320; 4763; 4921; 8985; 50509	LOXL2; ANXA2; CYP1B1; MMP11; COL11A2; DDR2; PLOD3; COL5A2; COL5A3; COL5A1; COL1A2; FOXC1; NF1; COL1A1; COL3A1; LOX; FOXC2; COL12A1	41	41
											cardiac muscle cell proliferation	0.00161014135839	0.00880134208713	GO:0060038	b	5	1482; 1525; 2247; 2260; 2263; 2296; 2303; 2626; 2697; 3776; 4208; 4851; 5600; 6257; 6909; 27086; 60485; 65009	CXADR; FOXP1; SAV1; GJA1; NDRG4; NOTCH1; KCNK2; FOXC2; MEF2C; RXRB; MAPK11; TBX2; GATA4; NKX2-5; FGFR2; FGF2; FOXC1; FGFR1	41	41
											ribonucleoside metabolic process	0.00164587123445	0.00896474544719	GO:0009119	b	5	31; 47; 89; 100; 262; 271; 272; 405; 477; 481; 513; 516; 517; 525; 526; 627; 205; 2023; 2026; 2027; 2395; 2593; 3091; 3098; 3099; 3156; 55753; 3312; 3356; 3614; 3615; 3643; 3939; 4436; 4524; 4621; 4626; 4656; 4720; 4830; 4860; 4907; 5158; 5167; 5209; 5213; 5223; 5230; 5236; 5465; 5528; 5563; 6799; 6817; 6819; 6820; 6834; 6901; 7415; 8473; 8833; 9512; 9583; 9759; 10059; 10312; 10891; 11332; 400916…	QTRTD1; HSPA8; DHTKD1; BDNF; ATPIF1; TAZ; PRKAG2; DDIT4; HK2; HK1; ATP1B1; HMGCR; SLC25A25; ACOT7; GMPS; NME1; NT5C2; PID1; ACLY; AMD1; HIF1A; SLC25A33; PANK1; PANK3; NT5E; PPARGC1A; HTR2A; SURF1; PGK1; SULT1C2; SULT1C4; PGM1; PPARA; ADSSL1; MCCC2; ICMT; SULT4A1; PDE6B; SULT2B1; PPP2R5D; GAMT; HDAC4; AMPD3; AMPD2; PGAM1; CHCHD10; ATP5D; MYH3; COASY; CTPS2; MYH8; ACACA; MTHFR; SULT1A1; SULT1A2; EN…	341	340
											tongue morphogenesis	0.0016775072622	0.0090408812447	GO:0043587	b	5	652; 1499; 3065; 3066; 6495; 6899; 51804	HDAC1; BMP4; SIX4; SIX1; CTNNB1; TBX1; HDAC2	10	10
											postsynaptic membrane assembly	0.0016775072622	0.0090408812447	GO:0097104	b	5	1000; 9378; 9379; 9863; 57555; 22871; 57502	NLGN2; NLGN1; NLGN4X; NRXN2; NRXN1; MAGI2; CDH2	10	10
											facial nerve structural organization	0.0016775072622	0.0090408812447	GO:0021612	b	5	3212; 6405; 8828; 8829; 10371; 55558; 91584	SEMA3A; SEMA3F; HOXB2; PLXNA4; PLXNA3; NRP1; NRP2	10	10
											oligodendrocyte development	0.00172652932034	0.00925177478286	GO:0014003	b	5	928; 1191; 2934; 3398; 3400; 4067; 5354; 5728; 6664; 6934; 9968; 10810; 79885; 7040; 83933; 118738	ZNF488; TGFB1; WASF3; SOX11; ID4; ID2; TCF7L2; PTEN; MED12; HDAC10; PLP1; HDAC11; CLU; LYN; CD9; GSN	35	35
											regulation of axon regeneration	0.00174240981261	0.00925177478286	GO:0048679	b	5	2043; 2281; 5604; 5605; 5728; 5792; 6696; 8428; 8578	SCARF1; PTPRF; PTEN; EPHA4; MAP2K2; MAP2K1; STK24; FKBP1B; SPP1	15	15
											metalloendopeptidase inhibitor activity	0.00174240981261	0.0273558340579	GO:0008191	m	5	684; 6695; 7076; 7077; 7078; 8434; 50859; 117166; 56925	RECK; TIMP3; TIMP2; TIMP1; SPOCK3; LXN; SPOCK1; BST2; WFIKKN1	15	15
											calcium ion transport from endoplasmic reticulum to cytosol	0.00174674328181	0.00925177478286	GO:1903514	b	5	287; 444; 477; 817; 1756; 2281; 2946; 3270; 801; 5566; 6261; 6546; 9446; 10345	TRDN; GSTO1; DMD; CALM1; CAMK2D; GSTM2; ASPH; RYR1; ANK2; FKBP1B; ATP1A2; SLC8A1; PRKACA; HRC	29	29
											specification of organ identity	0.00174674328181	0.00925177478286	GO:0010092	b	5	652; 1499; 2260; 2263; 2737; 3670; 4208; 5076; 6495; 6604; 7849; 8313; 10252; 10716	MEF2C; BMP4; AXIN2; ISL1; SIX1; TBR1; CTNNB1; GLI3; SPRY1; SMARCD3; PAX2; FGFR2; PAX8; FGFR1	29	29
[truncated: 126 more rows]
