# Supplementary material for: Huntington Disease as a Neurodevelopmental Disorder and Early Signs of the Disease in Stem Cells
Source: Mol Neurobiol. 2017 May 11;55(4):3351–71. doi: 10.1007/s12035-017-0477-7 (PMC5842500; doi:10.1007/s12035-017-0477-7)
Supplement: Supplementary file 4 — List of all 22 arbitrary categories containing GO terms (level 5) retrieved in the meta-analysis for PSC, NSC and neurons. (XLSX 17 kb) [file 12035_2017_477_MOESM4_ESM.xlsx]

## Sheet: GO5 segregated to categories
GO terms (level 5) segregated to 22 arbitrary categories
ESC + iPSC
Category	List of GO terms in the category
Proliferation, cell cycle and cell growth	positive regulation of cell proliferation, regulation of epithelial cell proliferation, negative regulation of cell proliferation, negative regulation of cell growth, regulation of fibroblast proliferation, regulation of smooth muscle cell proliferation, cell cycle G1/S phase transition, regulation of stem cell proliferation, regulation of muscle hyperplasia, positive regulation of cell cycle, mi…
Differentiation (excluding nervous system)	cell morphogenesis involved in differentiation, stem cell differentiation, positive regulation of cell differentiation, regulation of stem cell differentiation, negative regulation of cell differentiation, muscle cell differentiation, osteoblast differentiation, cardiac cell fate commitment, epithelial cell differentiation, cardiocyte differentiation, cardiac cell fate determination, regulation o…
Develepoment (excluding nervous system)	chordate embryonic development, regulation of angiogenesis, regulation of vasculature development, striated muscle tissue development, regulation of cell development, embryonic epithelial tube formation, positive regulation of vasculature development, anterior/posterior pattern specification, regulation of cell morphogenesis, ear morphogenesis, camera-type eye development, mesenchymal cell develo…
Neurodevelopment	neurogenesis, neuron differentiation, axon development, axon guidance, regulation of nervous system development, glial cell differentiation, regulation of cell projection organization, neural crest cell migration, neural tube closure, negative regulation of nervous system development, positive regulation of nervous system development, oligodendrocyte development, positive regulation of synapse as…
Protein aggregation, lysosomes and autophagy	-
Mitochondria, energy metabolism	-
Apoptosis	regulation of programmed cell death, negative regulation of cell death, apoptotic process, neuron apoptotic process, regulation of neuron death, positive regulation of cell death
Motility	myosin II filament, actomyosin structure organization, regulation of muscle system process, muscle contraction, actin-mediated cell contraction, regulation of filopodium assembly, filopodium assembly
Gene expression control	regulation of gene expression, transcriptional repressor activity, RNA polymerase II activating transcription factor binding, sequence-specific DNA binding, transcription, DNA-templated, regulatory region DNA binding, transcriptional activator activity, RNA polymerase II core promoter proximal region sequence-specific binding, DNA binding, bending, structure-specific DNA binding, negative regulat…
Oxidative stress and other cell stress	stress fiber, cellular response to reactive oxygen species, response to X-ray
Cytoskeletal organization, cell-cell interactions	positive regulation of cell communication, negative regulation of cell communication, actin cytoskeleton, actin cytoskeleton reorganization, homophilic cell adhesion via plasma membrane adhesion molecules, negative regulation of cell adhesion, positive regulation of cell junction assembly, regulation of adherens junction organization, adherens junction assembly, positive regulation of cell adhesi…												regulation of mitotic cell cycle
Nervous system	cognition, positive regulation of synapse assembly, negative regulation of neuron projection regeneration, negative regulation of behavior
Immune response	regulation of defense response, cellular response to cytokine stimulus, positive regulation of cytokine production, positive regulation of immune response, regulation of innate immune response, regulation of inflammatory response, response to interferon-alpha, positive regulation of defense response, regulation of type I interferon production, regulation of cytokine production involved in immune …
Signalling pathways	cell surface receptor signaling pathway, positive regulation of signal transduction, intracellular signal transduction, regulation of transmembrane receptor protein serine/threonine kinase signaling pathway, negative regulation of signal transduction, regulation of intracellular signal transduction, regulation of Wnt signaling pathway, collagen receptor activity, ERK1 and ERK2 cascade, regulation…
Metabolism	positive regulation of cellular metabolic process, positive regulation of macromolecule metabolic process, positive regulation of biosynthetic process, negative regulation of cellular metabolic process, positive regulation of nitrogen compound metabolic process, negative regulation of macromolecule metabolic process, regulation of protein metabolic process, regulation of phosphorus metabolic proc…
Ions	calcium ion binding, response to cobalt ion
Secretion and endocytosis	endocytosis, endocytic vesicle, secretory granule, secretory granule lumen, early endosome, coated vesicle, amino acid import into cell, hormone secretion
Cell response	cellular response to growth factor stimulus, negative regulation of response to wounding, cellular response to organic cyclic compound, cellular response to lipid, negative regulation of response to external stimulus, cellular response to retinoic acid, response to estrogen, cellular response to cytokine stimulus, response to corticosteroid, cellular response to reactive oxygen species, response …
Cellular components	positive regulation of cellular component organization, negative regulation of cellular component movement, negative regulation of cellular component organization, positive regulation of cellular component movement, regulation of organelle organization
ECM	regulation of extracellular matrix organization, positive regulation of extracellular matrix assembly, collagen fibril organization, fibril organization
Cell-substrate interactions	regulation of cell-substrate adhesion, regulation of cell-substrate junction assembly, cell-substrate junction assembly
Other	pigment granule, ubiquitin protein ligase binding, blood circulation, protein processing, membrane raft assembly, protein complex assembly, phospholipase inhibitor activity, adenyl nucleotide binding, purine ribonucleoside binding, heart process, endopeptidase inhibitor activity, negative regulation of cell activation, endopeptidase activity, positive regulation of protein binding, regulation of …
NSC
Category	List of GO terms in the category
Proliferation, cell cycle and cell growth	positive regulation of cell proliferation, negative regulation of cell proliferation, regulation of neural precursor cell proliferation, regulation of epithelial cell proliferation, regulation of stem cell proliferation, regulation of extent of cell growth, regulation of smooth muscle cell proliferation, regulation of fibroblast proliferation, negative regulation of developmental growth, negative…
Differentiation (excluding nervous system)	stem cell differentiation, positive regulation of cell differentiation, cell morphogenesis involved in differentiation, osteoblast differentiation, epithelial cell differentiation, negative regulation of cell differentiation, regulation of osteoblast differentiation, regulation of epithelial cell differentiation, chondrocyte differentiation, regulation of chondrocyte differentiation, cardiocyte d…
Develepoment (excluding nervous system)	regulation of cell development, chordate embryonic development, ureteric bud development, regulation of cell morphogenesis, kidney epithelium development, regulation of vasculature development, embryonic limb morphogenesis, camera-type eye development, regulation of angiogenesis, ear morphogenesis, epithelial cell migration, embryonic epithelial tube formation, regulation of organ morphogenesis, …
Neurodevelopment	neurogenesis, neuron differentiation, axon development, regulation of nervous system development, axon guidance, negative regulation of nervous system development, glial cell differentiation, axon extension, neural tube closure, central nervous system neuron development, regulation of synapse organization, neural crest cell migration, dendritic spine morphogenesis, trigeminal nerve development, r…
Protein aggregation, lysosomes and autophagy	lytic vacuole, lysosomal lumen
Mitochondria, energy metabolism	regulation of generation of precursor metabolites and energy
Apoptosis	apoptotic process, regulation of programmed cell death, negative regulation of cell death, positive regulation of cell death, apoptotic signaling pathway, regulation of apoptotic signaling pathway, regulation of neuron death, neuron apoptotic process
Motility	muscle contraction, regulation of muscle system process, myofibril, actin-mediated cell contraction, actomyosin structure organization, lamellipodium assembly, relaxation of muscle, regulation of actin filament-based movement, myoblast fusion
Gene expression control	transcriptional activator activity, RNA polymerase II core promoter proximal region sequence-specific binding, regulation of gene expression, regulatory region DNA binding, sequence-specific DNA binding, negative regulation of DNA binding, transcription, DNA-templated, transcriptional repressor activity, RNA polymerase II core promoter proximal region sequence-specific binding, transcriptional re…
Oxidative stress and other cell stress	stress fiber, stress fiber assembly, regulation of stress fiber assembly, cellular response to alcohol, response to UV, cellular response to reactive oxygen species, response to nicotine, cellular response to glucose starvation, regulation of transcription from RNA polymerase II promoter in response to stress, negative regulation of response to endoplasmic reticulum stress, stress-activated MAPK …
Cytoskeletal organization, cell-cell interactions	actin cytoskeleton, positive regulation of cell communication, negative regulation of cell communication, actin filament organization, regulation of actin cytoskeleton organization, adherens junction organization, adherens junction assembly, homophilic cell adhesion via plasma membrane adhesion molecules, actin cytoskeleton reorganization, negative regulation of cell adhesion, cortical cytoskelet…
Nervous system	cognition, neuron-neuron synaptic transmission, axon regeneration, neuromuscular process, postsynaptic membrane assembly, regulation of axon regeneration, negative regulation of synapse assembly, axonal fasciculation
Immune response	cellular response to cytokine stimulus, regulation of defense response, wound healing involved in inflammatory response, response to interleukin-1, immune response-regulating signaling pathway, positive regulation of defense response, interleukin-1 beta production
Signalling pathways	regulation of Wnt signaling pathway, stress-activated MAPK cascade, cell surface receptor signaling pathway, intracellular signal transduction, positive regulation of signal transduction, regulation of intracellular signal transduction, negative regulation of signal transduction, regulation of transmembrane receptor protein serine/threonine kinase signaling pathway, regulation of fibroblast growt…
Metabolism	positive regulation of macromolecule metabolic process, positive regulation of cellular metabolic process, negative regulation of cellular metabolic process, regulation of lipid metabolic process, positive regulation of nitrogen compound metabolic process, regulation of phosphorus metabolic process, negative regulation of macromolecule metabolic process, positive regulation of biosynthetic proces…
Ions	calcium ion binding, regulation of ion transmembrane transporter activity, regulation of ion transport, cellular ion homeostasis, ion homeostasis, magnesium ion binding, cation channel complex, calcium ion transport from endoplasmic reticulum to cytosol, inorganic ion import into cell
Secretion and endocytosis	endocytic vesicle, endocytosis, caveola, secretory granule, entry into host cell, early endosome, regulation of secretion, peptide secretion, acid secretion, endocytic recycling, regulation of secretion by cell
Cell response	cellular response to growth factor stimulus, negative regulation of cellular response to growth factor stimulus, regulation of cellular response to transforming growth factor beta stimulus, cellular response to alcohol, cellular response to decreased oxygen levels, cellular response to lipid, cellular response to peptide, negative regulation of response to external stimulus, response to UV, cellu…
Cellular components	positive regulation of cellular component organization, negative regulation of cellular component movement, positive regulation of cellular component movement, negative regulation of cellular component organization, regulation of organelle organization, basement membrane organization, endoplasmic reticulum tubular network organization
ECM	collagen fibril organization, regulation of extracellular matrix organization
Cell-substrate interactions	cell-substrate junction assembly, regulation of cell-substrate junction assembly, regulation of cell-substrate adhesion
Other	blood circulation, regulation of blood circulation, cellular protein modification process, adenyl nucleotide binding, purine ribonucleoside binding, ubiquitin protein ligase binding, heart process, regulation of intracellular transport, vascular process in circulatory system, establishment of protein localization to plasma membrane, pigment granule, DNA replication, bone mineralization, cell comm…
neurons
Category	List of GO terms in the category
Proliferation, cell cycle and cell growth	positive regulation of cell proliferation, regulation of fibroblast proliferation, negative regulation of cell proliferation, positive regulation of cell cycle, regulation of neural precursor cell proliferation, negative regulation of cell cycle, regulation of epithelial cell proliferation, regulation of cell cycle process, cleavage furrow formation, cell cycle G1/S phase transition
Differentiation (excluding nervous system)	cell morphogenesis involved in differentiation, endodermal cell differentiation, negative regulation of cell differentiation, epithelial cell differentiation, stem cell differentiation, chondrocyte differentiation, muscle cell differentiation, positive regulation of cell differentiation, osteoblast differentiation
Develepoment (excluding nervous system)	chondrocyte development involved in endochondral bone morphogenesis, endochondral bone morphogenesis, regulation of cell development, mesenchymal cell development, embryonic epithelial tube formation, skeletal muscle organ development, striated muscle tissue development, chordate embryonic development, intramembranous ossification, endochondral ossification, endothelium development, tendon develo…
Neurodevelopment	neurogenesis, neuron differentiation, axon development, axon guidance, regulation of nervous system development, glial cell differentiation, negative regulation of nervous system development, positive regulation of nervous system development, neural tube closure, cerebral cortex GABAergic interneuron migration, regulation of cell projection organization, neural crest cell migration
Protein aggregation, lysosomes and autophagy	lysosomal lumen, mitophagy, lytic vacuole
Mitochondria, energy metabolism	regulation of generation of precursor metabolites and energy
Apoptosis	regulation of programmed cell death, negative regulation of cell death, apoptotic process, regulation of apoptotic signaling pathway, programmed cell death in response to reactive oxygen species, regulation of oxidative stress-induced cell death, apoptotic signaling pathway, positive regulation of cell death, apoptotic mitochondrial changes, cell death in response to hydrogen peroxide
Motility	myofibril, muscle contraction
Gene expression control	structure-specific DNA binding, protein-DNA complex assembly, DNA conformation change, establishment of protein localization to chromosome
Oxidative stress and other cell stress	cellular response to reactive oxygen species, stress fiber, cellular response to ionizing radiation, programmed cell death in response to reactive oxygen species, regulation of oxidative stress-induced cell death, regulation of response to oxidative stress, response to gamma radiation, negative regulation of cellular response to oxidative stress, stress fiber assembly, cell death in response to h…
Cytoskeletal organization, cell-cell interactions	actin cytoskeleton, adherens junction organization, adherens junction assembly, regulation of adherens junction organization, positive regulation of cell adhesion, actin filament organization, protein localization to bicellular tight junction, regulation of actin polymerization or depolymerization, positive regulation of cell communication, negative regulation of cell adhesion, regulation of acti…
Nervous system	neurotransmitter reuptake, neuromuscular process
Immune response	antigen processing and presentation of exogenous peptide antigen via MHC class I, MHC class I protein complex, regulation of defense response, antigen processing and presentation of endogenous peptide antigen via MHC class I, regulation of inflammatory response, positive regulation of viral entry into host cell
Signalling pathways	cell surface receptor signaling pathway, intracellular signal transduction, ERK1 and ERK2 cascade, regulation of intracellular signal transduction, negative regulation of signal transduction, transmembrane receptor protein kinase activity, collagen receptor activity, positive regulation of signal transduction,
Metabolism	collagen metabolic process, glycosaminoglycan biosynthetic process, regulation of reactive oxygen species metabolic process, glycosaminoglycan metabolic process, proteoglycan metabolic process, positive regulation of catabolic process, carboxylic acid metabolic process, regulation of cellular catabolic process, positive regulation of cellular metabolic process, regulation of cellular amino acid m…
Ions	calcium ion binding, response to cadmium ion
Secretion and endocytosis	secretory granule lumen, secretory granule, endocytosis, coated vesicle, transport vesicle, pinosome, regulation of secretion
Cell response	cellular response to growth factor stimulus, cellular response to amino acid stimulus, cellular response to reactive oxygen species, response to estrogen, cellular response to unfolded protein, negative regulation of response to external stimulus, positive regulation of cellular response to transforming growth factor beta stimulus, cellular response to ionizing radiation, endoplasmic reticulum un…
Cellular components	negative regulation of cellular component organization, positive regulation of cellular component organization, regulation of organelle organization, negative regulation of cellular component movement, positive regulation of cellular component movement, basement membrane organization
ECM	collagen fibril organization
Cell-substrate interactions	regulation of cell-substrate adhesion, cell-substrate junction assembly, regulation of cell-substrate junction assembly
Other	protein complex assembly, poly(A) RNA binding, cellular macromolecular complex assembly, regulation of protein complex disassembly, protein phosphatase binding, intracellular protein transports, protein localization to organelle, ferric-chelate reductase activity, pigment granule, tissue homeostasis, protein complex disassembly, phospholipase inhibitor activity, regulation of establishment of pro…
