# Supplementary material for: Huntington Disease as a Neurodevelopmental Disorder and Early Signs of the Disease in Stem Cells
Source: Mol Neurobiol. 2017 May 11;55(4):3351–71. doi: 10.1007/s12035-017-0477-7 (PMC5842500; doi:10.1007/s12035-017-0477-7)
Supplement: Supplementary file 5 — List of signaling pathways retrieved in the meta-analysis for PSC, NSC and neurons. (XLSX 130 kb) [file 12035_2017_477_MOESM5_ESM.xlsx]

## Sheet: pathways containing >10proteins
pathways containing more than 10 proteins from the input list (list of ESC/iPSC, NSC or neurons)
ESC/iPSC - 67 pathways										NSC - 467 pathways										neurons - 39 pathways
pathway	p-value	q-value	source	members_input_overlap	members_input_overlap_geneids	size	effective_size			pathway	p-value	q-value	source	members_input_overlap	members_input_overlap_geneids	size	effective_size			pathway	p-value	q-value	source	members_input_overlap	members_input_overlap_geneids	size	effective_size
Non-integrin membrane-ECM interactions	1.33164384484e-08	2.4235917976e-06	Reactome	TGFB1; DMD; PDGFA; PRKCA; SDC2; DDR1; THBS1; AGRN; DDR2; DAG1; LAMC3; LAMC1; FGF2	7040; 10319; 375790; 5578; 7057; 1756; 6383; 780; 1605; 5154; 2247; 4921; 3915	42	42			Extracellular matrix organization	6.01505920144e-18	7.9098028499e-15	Reactome	TIMP2; TIMP1; BGN; MFAP5; MFAP4; MFAP2; FBLN2; FBLN1; FBLN5; ADAMTS5; ADAMTS4; ADAMTS1; COL11A2; ADAMTS9; CAPN1; CTSK; CTSB; COL19A1; COL23A1; COL15A1; BMP4; COL7A1; BMP1; NRXN1; MMP14; ITGA9; MMP16; MMP17; MMP10; MMP11; MMP13; ITGA2; ITGA3; ITGA4; PDGFB; ITGA7; ITGA10; ITGA11; COL3A1; LAMB3; COL8A2; THBS1; CEACAM1; NID2; NID1; CD44; COL1A2; COL8A1; JAM2; EFEMP1; DST; EFEMP2; COL4A6; COL4A2; COL4…	1306; 10516; 5578; 3676; 8573; 3918; 780; 8985; 7076; 1605; 2192; 4017; 3679; 1291; 10491; 50509; 1299; 2199; 7092; 91522; 4320; 3911; 1278; 4811; 1302; 649; 10319; 2202; 131873; 30008; 5351; 3914; 7057; 1277; 1288; 84570; 652; 2201; 1404; 1282; 4237; 7412; 1295; 255631; 284217; 4016; 9672; 9378; 8515; 4053; 1281; 1298; 1508; 1292; 58494; 3685; 4318; 4323; 7040; 84171; 3910; 1284; 3696; 22801; 33…	264	263			Extracellular matrix organization	1.27891654933e-26	1.59864568666e-24	Reactome	MMP14; MMP16; COL11A1; TIMP1; MMP13; SDC4; HSPG2; ITGA11; MFAP2; LAMB1; COL3A1; FBLN1; FURIN; DCN; PLOD2; PLOD3; ADAMTS9; SPARC; THBS1; NID2; COL27A1; PCOLCE; LAMA2; CTSK; COL25A1; LAMA5; COMP; P4HB; EFEMP2; COL5A2; COL4A5; COL5A1; COL4A1; COL16A1; LAMC1; COL6A3; ACTN1; FN1; DDR2; SDC2; COL14A1; COL1A2; COL1A1; COL21A1; SERPINH1; COL6A2; MMP2; COL12A1; COL6A6	871; 1634; 8985; 7076; 2192; 85301; 3911; 1278; 3908; 131873; 30008; 5045; 7057; 1277; 1301; 84570; 1282; 4237; 7373; 1281; 1292; 2335; 5034; 4323; 22801; 22795; 4325; 3912; 1307; 4313; 5118; 6678; 5352; 1293; 4322; 6383; 1287; 87; 3339; 1311; 56999; 4921; 1290; 1303; 1513; 81578; 6385; 3915; 1289	264	263
Integrated Pancreatic Cancer Pathway	7.76919932131e-08	7.06997138239e-06	Wikipathways	TGFB1; PDGFRA; STMN1; ATM; TFF1; PITX2; BDNF; STAT1; BID; CD82; JUN; THBS1; HSP90AB1; TOP2A; ANXA1; PDGFA; PRKCA; LEFTY1; DAG1; CDKN2B; FGF2; CASP7; CASP3; CASP8; CASP9	3925; 3326; 3725; 7057; 5308; 301; 7040; 5154; 5156; 836; 842; 841; 840; 6772; 10637; 627; 7153; 1030; 637; 7031; 5578; 3732; 2247; 1605; 472	170	170			Focal Adhesion	2.85693479647e-16	1.87843462868e-13	Wikipathways	ACTG1; COL11A2; MYL6; RAPGEF1; CAV2; ZYX; CAV1; PIK3CB; PIK3CD; PIK3CG; RELN; CAPN1; IGF1R; SHC1; SHC3; TESK2; CCND1; CCND2; MYLK; GSK3B; PTEN; ACTB; PAK1; ITGA8; ITGA9; ITGA2; DOCK1; ITGA4; ITGB3; ITGA7; ITGA10; ITGA11; ARHGAP5; LAMB3; JUN; THBS1; SPP1; FIGF; COL4A6; VEGFA; COL4A2; COL4A1; LAMC2; LAMC3; LAMC1; BCAR1; ITGAV; FLNA; VWF; PDGFRB; PDGFRA; CHAD; ILK; MAPK12; RHOB; FLT1; ITGA2B; MAPK1;…	5170; 1302; 56034; 9475; 7450; 5829; 7057; 1793; 3480; 4659; 5228; 1499; 5594; 5597; 5596; 2316; 823; 5159; 595; 596; 284217; 5155; 5154; 5156; 5605; 5604; 3679; 5601; 3371; 394; 3673; 3676; 87; 3674; 3675; 894; 6300; 8516; 8515; 2932; 2321; 388; 10420; 1277; 2277; 50509; 7422; 3611; 2889; 858; 53358; 60; 4637; 7791; 4638; 7094; 857; 3690; 3696; 7414; 9564; 3082; 10319; 7294; 5293; 22801; 3725; 3…	190	190			Collagen biosynthesis and modifying enzymes	1.33680933767e-18	8.35505836042e-17	Reactome	COL11A1; COL3A1; PLOD2; PLOD3; COL27A1; PCOLCE; COL25A1; P4HB; COL5A2; COL4A5; COL5A1; COL4A1; COL16A1; SERPINH1; COL14A1; COL1A2; COL1A1; COL21A1; COL6A3; COL6A2; COL12A1; COL6A6	131873; 85301; 81578; 1277; 5034; 1301; 1292; 1287; 8985; 1278; 84570; 7373; 871; 1290; 1303; 1281; 1307; 1293; 5118; 1282; 5352; 1289	64	64
Cardiac Progenitor Differentiation	2.83193759604e-07	1.7180421416e-05	Wikipathways	IGF2; TGFB1; PDGFRA; TNNT2; PAX6; ISL1; SOX17; ZFP42; POU5F1; GATA4; DKK1; FGF2; NKX2-5	5156; 1482; 64321; 3670; 132625; 7139; 2247; 2626; 3481; 5460; 7040; 22943; 5080	53	53			Focal adhesion - Homo sapiens (human)	4.12525941067e-15	1.80823870834e-12	KEGG	ACTG1; COL11A2; RAPGEF1; CAV2; ZYX; CAV1; PIK3CB; PIK3CD; PIK3CG; RELN; IGF1R; SHC1; SHC3; SOS2; CCND1; CCND2; MYLK; GSK3B; PTEN; ACTB; PAK1; ITGA8; ITGA9; ITGA2; DOCK1; ITGA4; PDGFB; ITGA7; ITGA10; ITGA11; BCL2; ARHGAP5; LAMB3; JUN; THBS1; COL1A2; MYL9; FIGF; COL4A6; VEGFA; COL4A2; COL4A1; LAMC2; LAMC3; LAMC1; BCAR1; ITGAV; FLNA; VWF; PDGFRB; PDGFRA; CHAD; ILK; FLT1; ITGA2B; MAPK1; PPP1R12A; PAR…	1793; 3082; 5649; 89; 3611; 4638; 5154; 5155; 5156; 5159; 6696; 2534; 5170; 4659; 284217; 60; 5728; 7094; 2316; 1101; 10319; 81; 595; 87; 3673; 3674; 3675; 3676; 3679; 3680; 3685; 2321; 3688; 3690; 5228; 3696; 3725; 255631; 53358; 7791; 10398; 91807; 5291; 5293; 5294; 5829; 29895; 56034; 2277; 7414; 5880; 1277; 7422; 1281; 1282; 9475; 1284; 1288; 1289; 1290; 1291; 1292; 1293; 22801; 10627; 1302; …	207	207			Collagen formation	1.61424936878e-16	6.72603903657e-15	Reactome	COL11A1; MMP13; COL3A1; PLOD2; PLOD3; COL27A1; PCOLCE; COL25A1; P4HB; COL5A2; COL4A5; COL5A1; COL4A1; COL16A1; SERPINH1; COL14A1; COL1A2; COL1A1; COL21A1; COL6A3; COL6A2; COL12A1; COL6A6	871; 1292; 8985; 85301; 1278; 131873; 1277; 1301; 1282; 7373; 1281; 5034; 1307; 5118; 5352; 1293; 4322; 1287; 84570; 1290; 1303; 81578; 1289	87	87
Mesodermal Commitment Pathway	7.27656472282e-07	3.31083694888e-05	Wikipathways	GDF3; FZD4; FZD5; WNT3; LEFTY2; KLF4; SOX17; TBX3; TBX1; POU5F1; HAND1; DKK1; LEF1; LEFTY1; FOXC1	10637; 64321; 2296; 6899; 6926; 51176; 9314; 9421; 7473; 7044; 8322; 7855; 5460; 22943; 9573	76	76			Integrin	1.4584634103e-13	4.53432420549e-11	INOH	ITGA8; ITGA9; DOCK8; DOCK9; TNC; COL11A2; NRAS; BGN; ITGA3; ITGA4; ITGB3; DOCK4; ITGA7; MAP2K2; MAP2K1; ITGA11; RAPGEF1; COL9A2; COL3A1; LAMB3; CAV1; ARHGEF6; ITGA2B; SMC3; FYN; TLN1; DOCK7; MAPK1; PXN; ITGB8; ITGA2; ITGB1; COL8A2; COL8A1; HSPG2; ELN; SHC1; SHC3; COL18A1; CD44; VCL; COL9A3; COL19A1; COL5A2; COL4A6; DOCK1; COL5A1; COL4A2; COL4A1; LAMC2; COL16A1; BCAR1; COL7A1; COL15A1; SOS2; GPC1;…	1306; 9732; 3676; 3918; 1292; 81704; 6464; 5594; 960; 1299; 5605; 1278; 1282; 1302; 53358; 3914; 1277; 1288; 3679; 2006; 2889; 1295; 6655; 3371; 9672; 23348; 3680; 1281; 857; 5604; 60; 2534; 80781; 1284; 3696; 22801; 9564; 3675; 2817; 9459; 3690; 3339; 8515; 1291; 7414; 1294; 1307; 9126; 1793; 633; 1310; 1298; 1462; 7094; 6383; 5829; 1296; 4893; 85440; 3674; 8516; 3685; 1290; 1303; 3673; 57572; 6…	124	124			ECM-receptor interaction - Homo sapiens (human)	2.08989511308e-15	6.53092222838e-14	KEGG	COL11A1; HSPG2; ITGA11; LAMB1; COL3A1; THBS1; COL27A1; LAMA2; LAMA5; COMP; COL5A2; COL4A5; COL5A1; COL4A1; LAMC1; FN1; SDC4; COL1A2; COL1A1; COL6A3; COL6A2; COL6A6	3339; 2335; 6385; 1277; 1281; 1282; 1287; 1289; 1290; 1292; 1293; 22801; 1301; 1311; 131873; 85301; 3911; 3912; 3915; 7057; 3908; 1278	87	87
Extracellular matrix organization	3.59435028304e-06	0.000119788764058	Reactome	TGFB1; AGRN; DMD; TIMP2; ITGA9; PRSS1; ITGA11; COL3A1; LOX; LOXL1; THBS1; PDGFA; LTBP2; PRKCA; EFEMP2; FBN2; COL5A2; COL5A1; DAG1; LAMC3; LAMC1; FGF2; COL15A1; CASP3; DDR2; SDC2; DDR1; SPP1; HAPLN1	1306; 5578; 780; 1605; 10319; 30008; 7057; 2201; 1404; 4016; 4053; 1281; 7040; 22801; 3680; 5644; 2247; 6696; 5154; 836; 1756; 7077; 6383; 4921; 1290; 375790; 4015; 3915; 1289	264	263			EGFR1	1.72407764467e-13	4.53432420549e-11	NetPath	HDAC1; ERRFI1; HUWE1; HIPK2; PKP4; PKP2; S100A11; S100A10; TYK2; TLN1; CAV2; AXL; GSN; SPG20; LDHA; PIK3CB; EPHB2; PIK3CG; ENSA; MAGI1; RELA; CDH2; CBLB; CTNNAL1; SHC1; SIRPA; SLC38A2; LPP; PIK3C2B; TNIP1; USP31; SOS2; PTPN18; GRB10; EIF4G1; GRB14; PLCG1; VIM; PTEN; PLEKHA6; GRB7; ACTB; APP; ELMO2; ACTA2; CCDC50; ITGA3; DOCK4; ANXA2; DNM1; PTPN11; ARHGAP5; STIP1; KIT; PITPNA; APLP2; CDV3; CDK1; A…	558; 3643; 1829; 5578; 4303; 334; 6776; 54407; 10236; 2059; 5605; 1000; 6281; 2048; 966; 4739; 8572; 22874; 57478; 26469; 156; 2934; 10401; 79026; 1796; 9564; 5796; 5318; 51196; 23344; 5291; 8520; 7297; 868; 2317; 5607; 5777; 8412; 7094; 87; 5829; 3856; 351; 152137; 11183; 59; 10075; 2534; 1832; 4846; 5159; 2475; 2887; 5580; 2697; 143872; 6772; 4088; 64759; 858; 5601; 81; 1981; 8727; 9961; 5728; …	453	452			Focal adhesion - Homo sapiens (human)	3.43501656155e-15	8.58754140387e-14	KEGG	PDGFRB; COL11A1; ITGA11; LAMB1; COL3A1; THBS1; EGF; ZYX; TLN1; COL27A1; PARVA; ERBB2; LAMA2; IGF1; LAMA5; COMP; COL5A2; COL4A5; COL5A1; COL4A1; HGF; LAMC1; ACTN1; FN1; ACTN4; CCND3; ELK1; COL1A2; COL1A1; COL6A3; COL6A2; COL6A6	3082; 2064; 5159; 7094; 81; 87; 7791; 2335; 1277; 1281; 1282; 1287; 1289; 1290; 1292; 1293; 22801; 1301; 1311; 131873; 85301; 3911; 3912; 3915; 896; 7057; 3479; 3908; 1950; 55742; 2002; 1278	207	207
Pathways in cancer - Homo sapiens (human)	3.94908013378e-06	0.000119788764058	KEGG	TGFB1; PDGFRA; MSH2; MSH6; FH; GNAI2; BCR; FZD2; FZD4; FZD5; STAT1; BID; JUN; FGF19; FGF2; HSP90AB1; WNT8B; FGF13; NFKB2; CDKN1A; FIGF; PDGFA; PLCB2; PRKCA; CDKN2B; LAMC3; LEF1; LAMC1; PAX8; CASP3; WNT3; ADCY8; CASP8; CASP9; GNA12; HSP90AA1; CTBP2; RALA	10319; 114; 8322; 2247; 2258; 2271; 2277; 4436; 2535; 613; 6772; 637; 4791; 2768; 2771; 836; 841; 842; 7040; 2956; 7849; 1026; 1030; 5154; 5156; 5330; 3320; 7473; 7479; 5578; 1488; 3326; 3725; 7855; 9965; 5898; 3915; 51176	398	398			Pathways in cancer - Homo sapiens (human)	3.21045306574e-12	7.03624296908e-10	KEGG	BCL2L1; PTGS2; IGF1R; RARB; WNT8A; PIK3CB; PIK3CD; GNG11; PIK3CG; MYC; CDKN2B; CBLB; ARHGEF12; CDKN2A; BMP4; CSF3R; KITLG; SMAD3; FGFR2; FGFR1; ADCY4; ADCY7; ADCY1; ADCY3; CCND1; ADCY8; DCC; TCF7L2; GSK3B; F2R; GNG2; CTBP2; WNT7B; RASGRP3; RASGRP4; CDKN1A; ITGA3; HIF1A; SLC2A1; EDNRA; LAMB3; KIT; PTEN; JUN; PRKACA; FIGF; PLCB1; PLCB2; PLCB4; CHUK; COL4A6; VEGFA; COL4A2; COL4A1; LAMC2; FZD4; LAMC1…	2736; 2113; 196883; 2122; 10319; 2149; 107; 109; 6257; 114; 8313; 8321; 8322; 8324; 8325; 4254; 6513; 185; 4286; 4292; 2247; 2258; 2260; 2263; 4313; 4318; 2277; 2308; 329; 4436; 355; 6502; 367; 405; 2475; 10681; 2535; 6655; 4609; 595; 596; 598; 613; 624; 6772; 6776; 652; 3091; 675; 113; 2737; 4790; 23236; 2767; 2770; 2771; 2773; 2778; 2782; 2791; 2793; 6934; 4893; 54583; 1499; 4914; 836; 23365; 8…	398	398			Beta1 integrin cell surface interactions	1.31735145348e-14	2.74448219474e-13	PID	COL5A2; LAMA2; COL6A2; COL11A1; FN1; MDK; THBS1; NPNT; COL5A1; COL4A5; ITGA11; COL1A2; COL4A1; COL1A1; LAMB1; COL3A1; COL6A3; LAMC1; LAMA5	3911; 7057; 1277; 1301; 1292; 3915; 1287; 22801; 3908; 1282; 1278; 1293; 255743; 1290; 3912; 4192; 1281; 2335; 1289	66	66
Endoderm Differentiation	6.88507180522e-06	0.000179011866936	Wikipathways	TGFB1; NR3C1; SFRP1; ELAVL1; STAT1; WNT3; SOX17; GDF3; POU5F1; DKK1; LEF1; LAMC1; GATA4	64321; 51176; 2908; 7473; 3915; 2626; 5460; 7040; 22943; 1994; 6422; 6772; 9573	69	69			Beta1 integrin cell surface interactions	4.18748329414e-12	7.86648647399e-10	PID	ITGA8; ITGA9; TGM2; TNC; COL11A2; PLAUR; ITGA2; ITGA3; ITGA4; ITGA7; ITGA10; ITGA11; COL3A1; LAMB3; CD81; THBS1; NID1; COL1A2; ITGB1; LAMA1; LAMA4; LAMA5; JAM2; COL18A1; FBN1; COL5A2; COL4A6; COL5A1; VEGFA; VCAM1; COL4A1; LAMC2; LAMC1; COL7A1; CSPG4; ITGAV; NPNT; SPP1; COL1A1; COL6A1; TGFBI; COL6A3; COL6A2	975; 3910; 80781; 3911; 7045; 3679; 3680; 3914; 7057; 3676; 1277; 1288; 7412; 3918; 1292; 3675; 3915; 22801; 1291; 6696; 1282; 1278; 1293; 8516; 8515; 2200; 284217; 3685; 255743; 1290; 5329; 3371; 1294; 1281; 58494; 1464; 3673; 7052; 7422; 4811; 1302; 3688; 1289	66	66			Focal Adhesion	1.01461777676e-13	1.8118174585e-12	Wikipathways	PDGFRB; COL11A1; MYL6; ITGA11; LAMB1; COL3A1; TLN1; EGF; ZYX; THBS1; MAPK4; ERBB2; LAMA2; IGF1; LAMA5; COMP; COL5A2; COL5A1; COL4A1; HGF; RHOB; LAMC1; ACTN1; FN1; CCND3; ELK1; COL1A2; COL1A1; COL6A2	1301; 7057; 1311; 1950; 5596; 2064; 5159; 87; 3479; 388; 1277; 896; 4637; 7791; 7094; 3082; 22801; 1289; 3908; 1292; 1290; 1278; 3915; 3912; 3911; 1281; 2335; 1282; 2002	190	190
Alzheimer,s disease - Homo sapiens (human)	1.20130176565e-05	0.000273296151685	KEGG	CASP7; NDUFA4; CASP3; HSD17B10; PLCB2; BID; ATP5A1; GAPDH; CASP8; NDUFA9; MME; COX7A2; CAPN2; ATP5B; NDUFS8; COX7A1; COX6B2; CASP9; UQCRC2; UQCRFS1; UQCRC1	125965; 2597; 4697; 4704; 4728; 637; 5330; 4311; 7384; 7385; 7386; 824; 1346; 1347; 836; 840; 841; 842; 3028; 498; 506	168	168			Axon guidance	1.95293863406e-11	3.21014287974e-09	Reactome	MYH10; ACTG1; EFNB3; NRAS; HSPA8; MYL6; L1CAM; RASAL2; SEMA4D; MYL9; CACNA1I; DLG4; CALM1; PRNP; DCC; CACNA1G; DCX; SCN4A; PLXND1; LYN; SCN4B; ARHGEF12; NGEF; SHC1; SHC3; CAMK2D; CD24; PEA15; ABLIM1; ABLIM3; KITLG; FGFR2; SOS2; PPP2CA; PTPN11; PPP2CB; PLCG1; KIT; ROBO1; GFRA1; ACTB; PAK1; ITGA9; ROBO2; EVL; RASGRP4; SPTAN1; ITGA2; DOCK1; ITGB3; UNC5D; ITGA10; CNTN1; DNM1; EPHB6; GSK3B; PITPNA; PL…	6330; 2044; 5605; 1282; 2048; 10092; 221002; 27289; 1298; 219699; 287; 5156; 288; 23365; 1291; 801; 5154; 1641; 55740; 971; 5365; 7094; 1850; 1808; 4893; 7430; 115727; 3674; 9462; 51466; 4763; 4902; 1843; 8911; 3667; 4254; 5525; 1292; 2534; 3983; 5159; 6329; 3560; 1848; 88; 1742; 5515; 2906; 22885; 8515; 3680; 2817; 60; 5058; 2263; 6197; 10486; 6461; 71; 3312; 8660; 2045; 6383; 8506; 5516; 1272; …	459	457			Platelet degranulation	1.06486024248e-10	1.66384412887e-09	Reactome	ACTN1; IGF1; TIMP1; WDR1; SOD1; TMSB4X; ACTN4; PROS1; FN1; TLN1; PFN1; SPARC; LAMP2; CFL1; HGF; THBS1; EGF	7057; 1950; 7114; 9948; 7094; 87; 7076; 6647; 5627; 3082; 81; 3479; 5216; 3920; 2335; 1072; 6678	82	82
PI3K-Akt signaling pathway - Homo sapiens (human)	1.76787180458e-05	0.000339413814683	KEGG	PCK2; IL7R; PDGFRA; ITGA9; CDKN1A; ITGA11; COL3A1; TEK; THBS2; THBS1; HSP90AB1; FGF19; ANGPT2; YWHAE; FIGF; PDGFA; PRKCA; EFNA5; COL5A2; FGF13; COL5A1; LAMC3; LAMC1; FGF2; TCL1B; IL2RB; SGK1; CSH1; CASP9; PRKCZ; SPP1; HSP90AA1; CD19	10319; 2247; 2258; 2277; 22801; 285; 6446; 6696; 842; 7010; 7057; 7058; 930; 5106; 1026; 5154; 5156; 3320; 3326; 1281; 1289; 1290; 7531; 9623; 1442; 5578; 5590; 3560; 3575; 3680; 9965; 3915; 1946	347	346			Developmental Biology	1.05252260852e-10	1.53785247801e-08	Reactome	MYH10; ACTG1; EFNB3; NRAS; HSPA8; VCL; CAP1; MYL6; L1CAM; RASAL2; SEMA4D; MYL9; CACNA1I; DLG4; CALM1; PRNP; DCC; CACNA1G; MED13; DCX; SCN4A; PLXND1; LYN; CDH2; ARHGEF12; NGEF; SHC1; SPAG9; TSC22D1; CD24; PEA15; ABLIM1; SRGAP3; ABLIM3; KITLG; SRGAP2; FGFR2; FGFR1; PPP2CA; PTPN11; PPP2CB; PLCG1; KIT; ROBO1; GFRA1; ZSCAN10; ACTB; PAK1; ITGA9; ROBO2; EVL; RASGRP4; SPTAN1; ENAH; DOCK1; ITGB3; MED27; U…	287; 163175; 6330; 2044; 5605; 1282; 1000; 2048; 10092; 221002; 2260; 27289; 971; 6300; 1298; 219699; 8829; 288; 23365; 1291; 801; 5154; 1641; 1808; 55740; 5365; 7094; 1850; 4893; 115727; 3674; 5528; 9462; 4747; 51466; 4763; 4902; 1843; 4478; 1499; 5156; 8911; 3667; 4254; 9314; 5525; 1292; 2534; 8848; 3983; 5159; 6329; 22943; 4208; 23389; 3560; 1848; 88; 9968; 1742; 4088; 5515; 2906; 22885; 8515;…	586	584			Degradation of the extracellular matrix	1.59436879682e-10	2.21440110669e-09	Reactome	MMP14; DCN; MMP16; CTSK; COL25A1; LAMA5; TIMP1; MMP13; ADAMTS9; HSPG2; COL14A1; LAMB1; COL16A1; LAMC1; MMP2; COL12A1; FURIN	4323; 1634; 84570; 3915; 7076; 4322; 3339; 5045; 7373; 56999; 4325; 3912; 1303; 1513; 1307; 3911; 4313	84	84
TGF Beta Signaling Pathway	1.94470909975e-05	0.000339413814683	Wikipathways	TGFB1; STAT1; JUN; LEFTY2; THBS1; BAMBI; SPP1; TFE3; LEF1; LEFTY1; ZEB2	7030; 3725; 51176; 9839; 7057; 7044; 7040; 25805; 6772; 10637; 6696	55	55			Axon guidance - Homo sapiens (human)	3.35741721618e-10	4.07829599664e-08	KEGG	EFNB2; ITGB1; NFATC2; NFATC4; ABLIM3; EFNB3; LIMK2; FYN; EPHA5; EPHA4; EPHA3; SRGAP3; SRGAP2; EPHB1; L1CAM; DPYSL2; SEMA6D; GNAI2; GNAI3; SEMA4F; GNAI1; PLXNB3; SEMA4G; SEMA4D; NRAS; DCC; EPHA7; SEMA6C; LRRC4; MAPK1; SLIT2; SLIT1; SEMA6A; EPHB2; PLXNC1; ARHGEF12; DPYSL5; EPHB6; UNC5B; UNC5C; EFNA5; RAC2; UNC5D; ABLIM1; CFL2; CFL1; NGEF; ROBO1; NRP1; SEMA3A; SEMA3C; SEMA3B; SEMA3E; SEMA3D; SEMA3G;…	2048; 2051; 6405; 1072; 1073; 219699; 56896; 1946; 8633; 56920; 1630; 1808; 64101; 3688; 8829; 10371; 27289; 80031; 4773; 4776; 9901; 7869; 25791; 2242; 9423; 2770; 2771; 57556; 2773; 137970; 5365; 5880; 9475; 10500; 55558; 10505; 10507; 10512; 4893; 9353; 3897; 23365; 2534; 223117; 23380; 22885; 57715; 2932; 3983; 3985; 1948; 10154; 1949; 6585; 5058; 6091; 6092; 5594; 2043; 2042; 9723; 2044; 204…	127	127			Integrin	2.81687226553e-10	3.24656529107e-09	INOH	DCN; ELN; COL11A1; FN1; ARHGEF6; SDC2; HSPG2; SDC4; TLN1; COL5A2; COL5A1; COL4A5; ITGA11; COL1A2; COL4A1; COL1A1; COL3A1; COL16A1; COL6A2; COL12A1	1292; 1278; 1282; 1277; 1301; 2006; 1281; 1634; 2335; 22801; 9459; 3339; 1307; 7094; 6383; 1287; 1290; 1303; 6385; 1289	124	124
Response to elevated platelet cytosolic Ca2+	2.05140217665e-05	0.000339413814683	Reactome	FIGF; TGFB1; HSPA5; PDGFA; PRKCA; PROS1; SOD1; LEFTY2; THBS1; VCL; CFL1; CLU; IGF2; CD9	1072; 3309; 5578; 7044; 7057; 928; 7040; 5627; 2277; 7414; 5154; 3481; 6647; 1191	87	87			Proteoglycans in cancer - Homo sapiens (human)	3.41150235461e-10	4.07829599664e-08	KEGG	TIMP3; ACTG1; CAV2; CAV1; PIK3CB; PIK3CD; PIK3CG; MYC; CBLB; IGF1R; CAMK2D; FGFR1; CCND1; PTPN11; TLR2; ACTB; PAK1; WNT7B; CDKN1A; HSPG2; HIF1A; THBS1; TIAM1; IGF2; MRAS; VEGFA; ITPR2; ITPR1; PTPN6; EIF4B; SDC2; SDC4; HOXD10; FLNA; WNT5A; PLCE1; MAPK11; MAPK12; FZD1; FZD2; FZD3; FZD4; FZD5; FZD7; FZD8; FGF2; HBEGF; MAPK1; PPP1R12A; ITGAV; PDCD4; ITGA2; RRAS2; CD63; MTOR; SOS2; MAP2K2; WNT3; MAP2K…	4609; 1026; 3082; 3091; 3673; 7855; 7430; 4659; 60; 71; 595; 355; 3685; 3688; 3690; 27250; 7291; 3708; 3709; 8321; 8322; 8324; 8325; 5781; 6300; 2719; 3236; 5291; 5293; 5294; 5829; 2247; 7474; 5329; 2260; 5335; 4313; 4318; 6383; 6385; 7422; 2817; 9475; 3339; 2316; 2317; 22800; 22808; 4893; 286; 287; 288; 1499; 7473; 7976; 5170; 817; 7477; 7478; 836; 7479; 857; 858; 868; 5777; 2535; 1839; 4478; 70…	204	204			Response to elevated platelet cytosolic Ca2+	2.85697745614e-10	3.24656529107e-09	Reactome	ACTN1; IGF1; FN1; TIMP1; ACTN4; TMSB4X; SOD1; PROS1; THBS1; PFN1; SPARC; LAMP2; CFL1; HGF; TLN1; WDR1; EGF	7114; 7076; 1072; 1950; 3920; 7057; 3082; 81; 5216; 2335; 5627; 3479; 6678; 9948; 7094; 87; 6647	87	87
Semaphorin interactions	2.65174555677e-05	0.000402181409444	Reactome	MYH10; DPYSL4; DPYSL5; MYH14; MYH9; SEMA3E; HSP90AB1; CFL1; HSP90AA1; RHOB; SEMA6D; SEMA6A	57556; 388; 10570; 3320; 79784; 80031; 4628; 56896; 9723; 4627; 1072; 3326	67	67			Non-integrin membrane-ECM interactions	1.7286735975e-09	1.8943381506e-07	Reactome	TGFB1; SDC3; DMD; LAMA1; ITGA2; HSPG2; ITGB3; NRXN1; LAMB3; CASK; THBS1; ITGB1; PDGFA; PDGFB; LAMA4; LAMA5; PRKCA; DAG1; TNC; LAMC2; LAMC3; LAMC1; FGF2; ACTN1; DDR2; SDC2; DDR1; SDC4; ITGAV	7040; 10319; 3910; 3911; 5578; 7057; 1756; 8573; 87; 3918; 3914; 6383; 780; 1605; 5154; 3690; 3339; 5155; 2247; 4921; 3685; 3371; 9672; 9378; 3673; 6385; 3915; 3688; 284217	42	42			Syndecan-1-mediated signaling events	1.61809733585e-09	1.68551805818e-08	PID	COL11A1; COL5A2; COL4A5; COL5A1; COL1A2; COL4A1; COL1A1; HGF; COL3A1; COL6A3; COL6A2; LAMA5	1293; 1301; 1292; 1287; 1282; 1277; 1290; 3082; 1281; 3911; 1278; 1289	43	43
Endocrine and other factor-regulated calcium reabsorption - Homo sapiens (human)	3.19860789427e-05	0.000421109225925	KEGG	PLCB2; CLTC; PRKCA; ATP1B2; CALB1; AP2M1; ATP1A2; DNM3; AP2A2; AP2B1	1173; 793; 161; 163; 1213; 26052; 5578; 5330; 477; 482	48	48			Arrhythmogenic right ventricular cardiomyopathy (ARVC) - Homo sapiens (human)	3.81733396963e-09	3.58556726433e-07	KEGG	ITGA8; ITGA9; DMD; ACTG1; ATP2A2; ITGA2; DES; ITGA4; ITGA7; CTNNB1; ITGA10; ITGA11; PKP2; ITGA2B; SGCD; DSC2; SGCA; CTNNA2; DSG2; CACNA1S; ITGB1; ITGB3; ITGA3; ACTN2; ITGB8; DSP; SLC8A1; DAG1; LEF1; CACNA2D1; CACNA2D4; ACTN3; GJA1; ACTN1; CDH2; ACTN4; TCF7L2; CACNG8; ITGAV; ACTB; CACNG4; CACNG7	1496; 2697; 1674; 779; 781; 22801; 59283; 93589; 6934; 89; 1499; 1829; 1832; 1756; 6442; 6444; 88; 87; 60; 1824; 8515; 8516; 1605; 5318; 71; 81; 27092; 1000; 488; 3673; 3674; 3675; 3676; 3679; 3680; 6546; 3685; 3688; 3690; 3696; 51176; 59284	74	74			Integrins in angiogenesis	1.8557818935e-09	1.78440566682e-08	PID	IGF1; COL11A1; FN1; CSF1; TLN1; COL5A2; COL4A5; COL5A1; COL1A2; COL4A1; COL1A1; COL3A1; COL6A3; COL6A2	1293; 7094; 1277; 1301; 1292; 1287; 1282; 1290; 3479; 1435; 1281; 1278; 2335; 1289	63	63
Huntington,s disease - Homo sapiens (human)	3.23930173788e-05	0.000421109225925	KEGG	BDNF; PLCB2; CLTC; ATP5B; COX6B2; AP2B1; ATP5A1; AP2M1; NDUFA4; SOD1; NDUFA9; AP2A2; COX7A1; COX7A2; CASP3; CASP8; CASP9; GPX1; NDUFS8; UQCRFS1; UQCRC2; UQCRC1	125965; 4697; 4704; 627; 4728; 1173; 161; 163; 1213; 5330; 7385; 506; 2876; 7384; 7386; 1347; 836; 841; 842; 1346; 498; 6647	193	193			Arrhythmogenic Right Ventricular Cardiomyopathy	3.81733396963e-09	3.58556726433e-07	Wikipathways	ITGA8; ITGA9; DMD; ACTG1; ATP2A2; ITGA2; DES; ITGA4; ITGA7; CTNNB1; ITGA10; ITGA11; PKP2; ITGA2B; SGCD; DSC2; SGCA; CACNA2D4; SLC8A1; CACNA1S; ITGB1; ITGB3; ITGA3; ACTN2; ITGB8; DSP; DSG2; DAG1; LEF1; CACNA2D1; CTNNA2; ACTN3; GJA1; ACTN1; CDH2; ACTN4; TCF7L2; CACNG8; ITGAV; ACTB; CACNG4; CACNG7	8516; 6934; 1496; 60; 93589; 3679; 59284; 81; 3676; 87; 59283; 3675; 1832; 51176; 5318; 8515; 3696; 3674; 1674; 1756; 6546; 779; 22801; 2697; 6444; 6442; 71; 488; 1499; 3688; 1829; 781; 1824; 3680; 1605; 88; 3685; 3690; 89; 27092; 3673; 1000	74	74			miRNA targets in ECM and membrane receptors	2.88251114672e-09	2.57367066671e-08	Wikipathways	LAMC1; ITGA11; FN1; SDC2; THBS1; COL5A2; COL5A1; COL1A2; COL4A1; COL3A1; COL6A3; COL6A2	1289; 6383; 7057; 1292; 1293; 1290; 1278; 3915; 22801; 1281; 2335; 1282	45	45
Allograft Rejection	3.62895572723e-05	0.00043964786378	Wikipathways	CASP7; PDGFRA; CASP3; STAT1; TGFB1; HLA-C; CASP8; CASP9; PRKCZ; HLA-DQB1; COL5A1; VIM; C5	3107; 5590; 5156; 6772; 3119; 840; 836; 842; 7431; 7040; 841; 1289; 727	80	80			Hemostasis	8.58647945258e-09	7.19645930149e-07	Reactome	PROS1; TIMP1; FYN; SCG3; CAP1; KIFAP3; L1CAM; KIF2C; S100A10; TLN1; GATA4; MAFF; MAFG; HSPA5; CALM1; PIK3CB; PIK3CD; GNG11; ADRA2B; PIK3CG; WEE1; HMG20B; LYN; SHC1; SIRPA; LRRC16A; ATP1B2; ATP1B1; ATP2B3; GATA2; ATP2B4; SERPINB6; INPP5D; KCNMB4; PRKCE; PPP2CA; APP; PPP2CB; GRB14; KIF23; F2R; NOS1; SERPING1; GNG2; GRB7; KLC4; PTPN11; ITPK1; DOCK8; DOCK9; ATP2A1; SLC7A8; ATP2A3; ITGA2; ITGA3; PHF21…	2977; 51317; 5578; 5152; 23539; 5329; 6281; 747; 9493; 3082; 58494; 7040; 9564; 9123; 5291; 5154; 634; 5889; 1607; 5777; 7094; 87; 84876; 351; 7804; 4893; 960; 3674; 5528; 6547; 489; 27154; 3778; 2767; 29106; 3065; 8350; 10257; 22920; 5525; 2159; 2534; 81704; 5577; 4846; 708; 3708; 151; 7422; 3920; 3560; 23764; 88; 2791; 7057; 7035; 5515; 81; 8515; 5270; 302; 2624; 89953; 10846; 90952; 2982; 5294…	493	492			Protein digestion and absorption - Homo sapiens (human)	4.13043345041e-09	3.44202787534e-08	KEGG	ELN; COL11A1; COL14A1; COL27A1; COL5A2; COL4A5; COL5A1; COL1A2; COL4A1; COL1A1; COL21A1; COL3A1; COL6A3; COL6A2; COL12A1; COL6A6	1287; 81578; 7373; 1277; 1278; 1281; 1282; 1289; 1290; 1292; 1293; 1301; 1303; 131873; 85301; 2006	90	90
Valine, leucine and isoleucine degradation	3.8650361651e-05	0.00043964786378	EHMN	HADH; HSD17B10; DLD; SLC7A5; SLC7A3; SLC7A1; ECHS1; ALDH7A1; HIBADH; HSD17B4	3028; 501; 6541; 1738; 3033; 84889; 3295; 8140; 1892; 11112	49	49			Ectoderm Differentiation	8.75614819954e-09	7.19645930149e-07	Wikipathways	DMD; NUMA1; TRIM33; SORCS1; PRKAG2; ZNF219; CTNNB1; SPRY2; BAZ1A; CTNND2; SOX2; MAFB; BOC; BCAS3; RGMA; SMURF1; FHL2; FZD4; FZD5; GLI3; TFAP2A; TFAP2C; CCDC88C; FYN; CAP2; NR2F2; PDE7A; ARHGDIG; EDA; TOX3; MYC; CDH6; NLGN1; TSC22D1; NARS2; CELSR2; PGM1; LDB2; PAN2; ASTN1; PAX6; SGSM3; SKIL; BCOR; CCDC130; FGFR2; ROR2; CTNNA2; SERPINB6; EDA2R; RRBP1; BMP4; TBL1X; BMPR1A; PTPN13; OGT; ARHGEF9; PPFI…	1496; 4609; 9079; 83933; 8495; 1952; 1499; 5269; 6657; 440193; 54880; 79731; 5150; 6907; 398; 8322; 6785; 2263; 51592; 54898; 7022; 7020; 7026; 2274; 5080; 51422; 54828; 1004; 151613; 22871; 60401; 7855; 10253; 10257; 5236; 657; 1501; 652; 5783; 51222; 27324; 460; 81576; 8473; 56963; 9935; 2737; 6498; 8325; 23229; 1896; 91653; 114815; 4920; 11177; 4926; 5452; 8848; 10486; 6238; 1756; 4990; 27352;…	141	141			Amoebiasis - Homo sapiens (human)	1.06768367397e-08	8.34127870289e-08	KEGG	ACTN1; COL11A1; FN1; RAB5B; ACTN4; LAMA2; COL27A1; COL5A2; COL4A5; COL5A1; COL1A2; COL4A1; COL1A1; LAMB1; COL3A1; LAMC1; LAMA5	81; 87; 5869; 1277; 1278; 1281; 1282; 1287; 1289; 1290; 1301; 2335; 85301; 3911; 3912; 3915; 3908	109	109
Signaling pathways regulating pluripotency of stem cells - Homo sapiens (human)	4.14883359652e-05	0.000444169243863	KEGG	LEFTY2; FZD2; OTX1; FZD4; FZD5; PAX6; WNT3; ISL1; ID4; ID2; ID1; TBX3; WNT8B; KLF4; POU5F1; HAND1; DLX5; FGF2	7855; 3670; 9314; 8322; 2247; 9421; 1749; 6926; 7473; 3397; 3398; 3400; 7479; 5460; 7044; 5013; 5080; 2535	142	142			PI3K-Akt signaling pathway - Homo sapiens (human)	1.35550791089e-08	1.0271788392e-06	KEGG	BCL2L1; COL11A2; PIK3CB; PIK3CD; GNG11; PIK3CG; RELN; MYC; BRCA1; IGF1R; DDIT4; CREB5; CREB3; PPP2R2B; CSF3R; KITLG; FGFR2; FGFR1; CCND1; PPP2CB; GSK3B; TLR2; PPP2CA; GNG2; ITGA8; ITGA9; CCND2; CDKN1A; ITGA3; ITGA4; ITGB3; HSP90B1; IRS1; ITGA10; ITGA11; BCL2; COL3A1; LAMB3; KIT; EFNA5; F2R; PRLR; THBS1; JAK3; ITGB8; ANGPT2; SPP1; FIGF; IL4R; ITGA7; CHUK; COL4A6; VEGFA; COL4A2; COL4A1; LAMC2; LAMC…	4170; 10319; 2149; 4254; 2247; 2258; 2260; 2263; 2277; 10488; 22801; 285; 6446; 8515; 8516; 56034; 3480; 2475; 10681; 468; 6655; 4609; 6696; 595; 596; 598; 672; 4790; 4804; 23239; 2782; 2791; 2793; 4846; 4893; 131873; 148327; 2932; 894; 7057; 7532; 5618; 7097; 9170; 9180; 1019; 1026; 3082; 7184; 5154; 5155; 5156; 5159; 5170; 54331; 1101; 1129; 5228; 1147; 5291; 5293; 5294; 3320; 1277; 1281; 1282;…	347	346			PI3K-Akt signaling pathway - Homo sapiens (human)	1.45116564753e-08	1.06703356436e-07	KEGG	PDGFRB; COL11A1; ITGA11; LAMB1; COL3A1; EGF; CCNE2; THBS1; COL27A1; LAMA2; IGF1; LAMA5; RBL2; COMP; COL5A2; COL4A5; COL5A1; COL4A1; HGF; FGF5; LAMC1; TP53; FN1; CCND3; CSF1; CREB3L1; COL1A2; COL1A1; COL6A3; COL6A2; COL6A6	3479; 2250; 22801; 2335; 131873; 896; 7057; 9134; 7157; 3082; 5159; 90993; 1277; 1281; 1282; 1287; 1289; 1290; 1292; 1293; 1301; 1311; 85301; 1435; 1278; 5934; 3908; 3911; 3912; 3915; 1950	347	346
Platelet degranulation	4.74593992183e-05	0.000479867258763	Reactome	IGF2; TGFB1; PDGFA; HSPA5; SOD1; PROS1; LEFTY2; THBS1; VCL; CFL1; CLU; FIGF; CD9	7040; 7057; 7044; 928; 3481; 6647; 5627; 1191; 2277; 7414; 5154; 3309; 1072	82	82			Collagen formation	1.48413672584e-08	1.0271788392e-06	Reactome	COL23A1; COL11A2; MMP13; COL3A1; LAMB3; LOX; TLL1; LOXL2; LOXL3; LOXL4; PLOD2; PLOD3; PLOD1; COL13A1; DST; COL8A2; COL8A1; COL25A1; LOXL1; COL18A1; CTSB; MMP9; COL9A2; COL9A3; COL19A1; COL5A2; COL4A6; COL5A1; COL4A2; COL4A1; LAMC2; COL24A1; COL16A1; COL15A1; COL21A1; COL7A1; BMP1; COL5A3; CRTAP; COL1A2; COL1A1; COL6A1; COL6A3; COL6A2; COL12A1; COL6A6	1306; 3918; 1292; 8985; 4017; 91522; 10491; 50509; 1299; 7092; 1278; 84171; 1302; 649; 131873; 5351; 3914; 1277; 1288; 1282; 1295; 4318; 4016; 1281; 1298; 1508; 80781; 1284; 1305; 84695; 1291; 255631; 1294; 1307; 5352; 1293; 1310; 4322; 1296; 84570; 1290; 1303; 4015; 667; 81578; 1289	87	87			Non-integrin membrane-ECM interactions	2.00546646509e-07	1.3926850452e-06	Reactome	ACTN1; LAMA5; DDR2; SDC2; HSPG2; SDC4; LAMA2; THBS1; LAMB1; LAMC1	3911; 7057; 87; 6383; 3912; 3339; 4921; 3908; 6385; 3915	42	42
Neural Crest Differentiation	0.000111548915178	0.00103189298831	Wikipathways	LHX2; TFAP2A; ISL1; NFKB2; ID1; TWIST1; FGF19; HAND1; DLX5; RHOB; CTBP2; CDH6; FGF2; SOX5	2247; 3670; 6660; 7020; 388; 3397; 9965; 1004; 7291; 1749; 1488; 9421; 9355; 4791	101	101			ECM-receptor interaction - Homo sapiens (human)	1.48413672584e-08	1.0271788392e-06	KEGG	ITGA8; ITGA9; COL6A6; CHAD; ITGA2; ITGA3; ITGA4; ITGA7; LAMC2; ITGA10; ITGA11; LAMC3; COL3A1; LAMB3; COL11A2; ITGA2B; THBS1; RELN; CD44; SV2A; COL1A2; ITGB1; LAMA1; ITGB3; HSPG2; LAMA4; LAMA5; ITGB8; COL5A2; COL4A6; COL5A1; DAG1; COL4A1; TNC; COL24A1; LAMC1; VWF; COL5A3; SDC4; ITGAV; SPP1; COL1A1; COL6A1; COL6A3; COL6A2; COL4A2	5649; 6696; 284217; 3339; 1605; 1101; 10319; 3673; 3674; 3675; 3676; 3679; 3680; 3685; 3688; 3690; 3696; 255631; 9900; 6385; 1277; 1281; 1282; 1284; 1288; 1289; 1290; 1291; 1292; 1293; 22801; 1302; 7450; 131873; 3371; 8515; 8516; 3910; 3911; 3914; 3915; 50509; 3918; 7057; 960; 1278	87	87			Beta3 integrin cell surface interactions	2.54786792627e-07	1.67622889886e-06	PID	PDGFRB; FN1; SDC4; THBS1; COL4A5; COL1A2; COL4A1; COL1A1; LAMB1; LAMC1	7057; 1277; 1287; 1282; 5159; 3912; 1278; 2335; 6385; 3915	43	43
Beta1 integrin cell surface interactions	0.00011339483388	0.00103189298831	PID	COL5A2; ITGA9; THBS2; THBS1; NPNT; ITGA11; SPP1; COL3A1; TGFBI; COL5A1; LAMC1	7045; 3680; 7057; 3915; 22801; 6696; 255743; 1290; 1281; 7058; 1289	66	66			Thyroid hormone signaling pathway - Homo sapiens (human)	9.20323923263e-08	6.05112979545e-06	KEGG	HDAC1; HDAC2; ACTG1; MAP2K1; TBC1D4; KAT2B; HIF1A; CTNNB1; MAP2K2; PLCG1; MED1; PLCE1; SLC2A1; MED12L; EP300; ATP2A2; STAT1; PIK3CB; NRAS; PIK3CD; PIK3CG; MED12; MED13; FOXO1; ATP1A3; MYC; GSK3B; MAPK1; PLCB1; ITGB3; PLCB4; ATP1A1; PRKCA; ATP1B2; RXRB; THRB; PLCD4; MTOR; MED27; PLCD1; GATA4; ATP1B1; BMP4; MED13L; SLC16A2; NOTCH1; ITGAV; NOTCH3; CCND1; PRKACA; ATP1A2; PLCB2; PDPK1; ACTB; RHEB; CRE…	4609; 3091; 23389; 5170; 2626; 71; 595; 3685; 3690; 6257; 6772; 652; 8850; 9882; 5291; 5293; 5294; 116931; 23236; 5330; 5332; 5333; 5335; 9442; 9968; 9969; 4851; 4854; 2308; 4893; 84812; 1499; 5469; 60; 1387; 6513; 2932; 6009; 7068; 6567; 2475; 5566; 5578; 5594; 476; 477; 478; 481; 482; 5604; 5605; 488; 2033; 3065; 3066; 51196	119	119			EGFR1	6.3533756229e-07	3.97085976431e-06	NetPath	PDGFRB; ANTXR1; RPLP0; FOXO1; EPHB1; CLTA; DYRK4; S100A11; DAB2; TYK2; EGF; IQGAP1; AXL; AHNAK; TLN1; PPP1R14B; ANXA1; ANXA2; EPHB4; CFL1; GJA1; ACTN1; TP53; ACTN4; ERBB2; SDC4; IRS2; VIM; PFN1; ELK1; UBB; ASAP1; KRT18	558; 5216; 79026; 8826; 7297; 7094; 87; 2050; 5159; 2697; 1601; 81; 26472; 302; 2308; 50807; 8798; 8660; 7431; 3875; 6175; 7157; 2047; 301; 2002; 7314; 84168; 1072; 6282; 1950; 2064; 1211; 6385	453	452
p53 signaling pathway - Homo sapiens (human)	0.000149662979251	0.00129707915351	KEGG	ATM; CASP3; CDKN1A; CD82; TP53I3; BID; SFN; CASP8; CASP9; THBS1; GADD45B	1026; 4616; 7057; 3732; 836; 637; 9540; 841; 842; 472; 2810	68	68			Gap junction - Homo sapiens (human)	1.2252240099e-07	7.63441715245e-06	KEGG	PDGFRB; PDGFRA; TUBA8; PDGFA; DRD2; EGFR; PLCB2; MAP2K2; MAP2K1; MAP2K5; SOS2; GNAI2; GNAI3; GNAI1; TUBA1C; TUBA1A; NRAS; GUCY1A3; GUCY1A2; HTR2A; PRKG1; PLCB1; PDGFB; PDGFC; PLCB4; TUBB8; PRKCA; TUBB3; TJP1; ITPR2; TUBA4A; ITPR1; TUBB2B; ADCY4; GJA1; ADCY7; ADCY1; ADCY3; GNAS; ADCY8; CDK1; PRKACA; GNA11; MAPK1; LPAR1	5154; 5155; 5156; 5159; 347688; 347733; 51807; 107; 109; 113; 114; 3708; 3709; 2697; 10381; 7846; 23236; 2767; 5330; 2771; 5332; 2773; 2778; 56034; 2770; 196883; 1813; 3356; 4893; 84790; 1902; 2977; 1956; 2982; 7082; 7277; 5566; 5578; 983; 5592; 5594; 5604; 5605; 5607; 6655	89	89			Axon guidance	6.51204817193e-06	3.87621914996e-05	Reactome	PDGFRB; EFNB1; EVL; CFL1; MYL6; DPYSL5; CLTA; LAMB1; IQGAP1; TLN1; EGF; ERBB2; EPHB1; DPYSL3; EPHB4; RDX; COL4A5; ABLIM1; COL4A1; RASA4; RHOB; FGF5; LAMC1; FN1; SDC2; IRS2; PFN1; UBB; COL6A3; COL6A2; COL6A6	2064; 1282; 5216; 10156; 8826; 7094; 2050; 51466; 1292; 3983; 5159; 1947; 8660; 5962; 6383; 1287; 3915; 388; 4637; 2047; 1809; 7314; 1293; 2335; 1072; 1950; 131873; 2250; 56896; 3912; 1211	459	457
Glucocorticoid Receptor Pathway	0.000222295146047	0.0018389871173	Wikipathways	NR3C1; GADD45B; PLK2; JUN; ANGPTL4; POU5F1; ENC1; SCNN1A; HSP90AA1; PDE4B; NFKB2	8507; 2908; 3320; 4616; 10769; 5142; 3725; 4791; 5460; 6337; 51129	71	71			Primary Focal Segmental Glomerulosclerosis FSGS	1.27724089242e-07	7.63441715245e-06	Wikipathways	ITGB1; TGFB1; PLAUR; CDKN1A; ITGA3; ILK; CTNNB1; PLCG1; LIMS1; PLCE1; KRT8; INF2; MYH9; FYN; TLN1; CLDN1; PARVA; MYO1E; PCNA; ITGB3; LAMA5; VCL; LMX1B; DKK1; DAG1; PAX2; KIRREL2; CDH2; LRP6; IRF6; ACTN4; LRP5; NOTCH1; ITGAV; VIM; FAT1; UTRN; MME; DNM1	9076; 3611; 5111; 4311; 4627; 5335; 2195; 81; 5076; 7402; 3675; 7094; 4040; 3856; 3690; 51196; 7431; 1759; 64423; 3664; 7414; 3911; 3688; 7040; 22943; 1499; 55742; 5329; 1026; 4010; 1605; 3685; 4041; 4851; 4643; 84063; 3987; 2534; 1000	73	73			Proteasome Degradation	1.18412588112e-05	6.72798796091e-05	Wikipathways	HLA-H; PSMD5; PSMD4; HLA-A; HLA-G; HLA-F; UBB; PSMB7; PSMC3; PSMB1	5711; 5710; 5702; 5689; 3134; 3135; 3105; 3136; 5695; 7314	64	64
ECM-receptor interaction - Homo sapiens (human)	0.000356924937347	0.00280070756223	KEGG	ITGA9; AGRN; ITGA11; THBS2; THBS1; COL5A2; COL5A1; SPP1; DAG1; LAMC3; COL3A1; LAMC1	6696; 1605; 10319; 3680; 1281; 1289; 1290; 22801; 3915; 7057; 7058; 375790	87	87			PDGFR-beta signaling pathway	1.42773487122e-07	8.16291893761e-06	PID	ACTA2; PDGFRB; SPHK1; MYC; CYFIP2; JUN; ITGB3; DOCK4; MAP2K2; MAP2K1; RAPGEF1; EPS8; MAP2K4; STAT1; PIK3CB; NRAS; FYN; PIK3CG; PIK3R6; YWHAH; MAPK1; PAG1; LYN; MAPK9; YWHAG; YWHAE; PDGFB; SRF; SHC1; PRKCA; S1PR1; PRKCE; PRKCD; ARPC5; PPP2R2B; JUND; PTPN1; ARPC4; BCAR1; USP6NL; TAGLN; RPS6KA3; ARAP1; ACTN4; PPP2CA; GRB10; PTPN11; PLCG1; ITGAV; PAK1; SFN; PTEN; STAT5A; BAIAP2; DOK1; ACTR3; PTPRJ; M…	4067; 59; 3725; 9732; 10096; 5578; 2534; 6776; 2059; 26999; 5795; 6464; 5594; 5159; 5605; 5770; 5580; 2887; 6722; 7532; 5521; 6772; 5601; 55824; 5515; 6416; 2889; 5155; 81; 5728; 2810; 5604; 5058; 116985; 1796; 9564; 5335; 5781; 10092; 3690; 6197; 3727; 10458; 93649; 5291; 5294; 7533; 6876; 9712; 7531; 8877; 1901; 4893; 5581; 3685; 146850; 4609; 10093	126	126			Developmental Biology	2.41155482572e-05	0.000131062762267	Reactome	PDGFRB; EFNB1; EVL; CFL1; MYL6; FOXO1; DPYSL5; CLTA; LAMB1; IQGAP1; FURIN; TLN1; MED14; EGF; ERBB2; EPHB1; DPYSL3; EPHB4; RDX; COL4A5; ABLIM1; COL4A1; RASA4; RHOB; FGF5; LAMC1; CTNNA1; FN1; SDC2; IRS2; PFN1; UBB; COL6A3; COL6A2; COL6A6	1282; 5216; 2335; 10156; 8826; 7094; 2050; 51466; 1292; 3983; 5159; 1947; 2308; 8660; 5962; 6383; 1287; 5045; 3915; 388; 4637; 2047; 7314; 1293; 1072; 1950; 9282; 131873; 1809; 2064; 2250; 56896; 3912; 1211; 1495	586	584
Vitamin D Receptor Pathway	0.000374377346501	0.00280070756223	Wikipathways	CDKN2B; TGFB1; SFRP1; ORM1; MX2; EFNA5; TIMP2; ID4; ZNF257; ID1; KLF4; SPP1; TPM1; CDKN1A; CYP2S1; S100A4; S100A6; CD9; ALPPL2	7040; 1946; 928; 113835; 5004; 9314; 1026; 6275; 6277; 251; 7077; 6422; 29785; 1030; 4600; 7168; 3397; 6696; 3400	184	183			Neural Crest Differentiation	1.7963872824e-07	8.46743460709e-06	Wikipathways	HDAC1; MYC; HDAC4; COL11A2; MIA; ISL1; NOTCH1; CTNNB1; SOX9; HAND1; MITF; NOTCH3; SOX5; GBX2; LHX2; FZD3; AXIN2; SOX10; TFAP2B; FGF2; WNT8A; ETS1; HDAC8; HDAC2; MSX1; MSX2; CDH2; CDH6; ITGB1; TCF4; TWIST1; DLL1; DLL3; DLX5; SNAI2; RHOB; SNAI1; FGFR2; OLIG3; FGFR1; PMP22; BMP4; NFKB1; GSK3B; TFAP2A; DCT; HDAC11; HDAC10; CTBP2	1302; 1499; 5376; 2247; 167826; 10683; 4487; 6591; 79885; 83933; 3670; 7976; 4286; 6662; 6663; 6660; 2263; 2260; 2932; 7021; 7020; 388; 4488; 1004; 1000; 6925; 8190; 1638; 652; 2113; 7291; 55869; 6615; 4609; 3688; 1749; 3065; 2637; 3066; 9759; 1488; 7478; 9421; 9355; 28514; 8313; 4790; 4854; 4851	101	101			Senescence and Autophagy in Cancer	4.23168724848e-05	0.000220400377525	Wikipathways	MMP14; SQSTM1; IGF1; TP53; CREG1; FN1; THBS1; SPARC; LAMP2; COL1A1; COL3A1; IGFBP7	3920; 3490; 3479; 7057; 8878; 4323; 8804; 6678; 7157; 1277; 1281; 2335	105	105
Axon guidance	0.000385073689379	0.00280070756223	Reactome	MYH10; ITGA9; PDGFRA; MYH14; EPHA7; EPHA4; AGRN; DNM3; ARRB1; SEMA6D; AP2B1; RGMA; AP2M1; TEK; MYH9; HSP90AB1; FGF19; LYN; SEMA6A; PDGFA; DPYSL4; DPYSL5; EFNA5; VCL; CFL1; AP2A2; RHOB; LAMC1; FGF2; IL2RB; RPS6KA3; SEMA3E; PHB; SDC2; ANK1; HSP90AA1	408; 9965; 161; 5156; 26052; 5154; 163; 3326; 3560; 10570; 3680; 5245; 6197; 2045; 6383; 79784; 3915; 7414; 388; 56963; 2247; 7010; 1173; 9723; 4627; 80031; 286; 4067; 3320; 4628; 1072; 57556; 375790; 56896; 2043; 1946	459	457			Muscle contraction	1.94536220541e-07	8.46743460709e-06	Reactome	ACTA2; DMD; ACTG2; TMOD2; DES; MYL6; MYL3; TNNC2; MYL1; SORBS1; MYL9; TNNT1; MYH3; TNNT3; TNNT2; CALM1; MYH8; TPM4; TPM1; TLN1; PXN; ANXA2; DYSF; ANXA6; VCL; CALD1; ACTN3; ACTN2; MYL12B; MYL12A; MYLK; VIM; MYBPC2; MYBPC1; LMOD1; MYLPF	10580; 8291; 302; 7168; 4634; 801; 59; 4621; 4638; 25802; 1756; 7094; 7138; 29895; 10627; 800; 7431; 103910; 7171; 5829; 4604; 4637; 309; 88; 4632; 1674; 7414; 72; 10398; 7125; 29767; 4626; 89; 7140; 4606; 7139	66	66			Platelet activation, signaling and aggregation	9.65456011771e-05	0.000482728005886	Reactome	ACTN1; IGF1; TIMP1; FN1; ACTN4; TMSB4X; SOD1; PROS1; THBS1; PFN1; SPARC; LAMP2; CFL1; HGF; RHOB; TLN1; WDR1; EGF	1072; 1950; 3920; 7057; 3082; 81; 5216; 2335; 388; 7076; 3479; 6678; 9948; 7094; 87; 5627; 6647; 7114	229	229
Platelet activation, signaling and aggregation	0.000400101080319	0.00280070756223	Reactome	TGFB1; HSPA5; PROS1; ARRB1; GNAI2; CD9; PDPN; THBS1; LYN; IGF2; PDGFA; SOD1; PRKCA; VCL; LEFTY2; CLU; PRKCZ; CFL1; RHOB; FIGF; IL2RB; GNA12	4067; 10630; 7414; 408; 1072; 3309; 3560; 2771; 5578; 7044; 7057; 928; 5590; 2768; 7040; 388; 5154; 3481; 5627; 6647; 1191; 2277	229	229			Collagen biosynthesis and modifying enzymes	2.63689976865e-07	8.46743460709e-06	Reactome	COL4A1; COL11A2; COL8A2; COL6A6; COL3A1; TLL1; PLOD2; PLOD3; PLOD1; COL21A1; COL8A1; COL25A1; COL18A1; COL9A2; COL19A1; COL9A3; COL5A2; COL4A6; COL5A1; COL4A2; COL23A1; COL24A1; COL16A1; COL15A1; COL7A1; BMP1; COL5A3; COL13A1; COL1A2; COL1A1; COL6A1; COL6A3; COL6A2; COL12A1; CRTAP	50509; 5351; 1306; 131873; 80781; 1284; 1310; 1298; 81578; 1277; 1288; 1295; 1292; 8985; 1296; 1291; 649; 91522; 1278; 255631; 84570; 10491; 1299; 1290; 1303; 7092; 1294; 1281; 1307; 1293; 1305; 1282; 1302; 5352; 1289	64	64			miR-targeted genes in muscle cell - TarBase	0.000153123531217	0.000736170823158	Wikipathways	HSD17B12; ERBB2; HDAC4; TPM2; SH3BP4; COL3A1; AXL; AP3B1; MRC2; RARS; THBS1; SPARC; ARHGDIA; FNDC3B; METTL7A; CDCP1; PGRMC1; RTN4; CA12; LAMC1; GJA1; CSF1; COL1A2; COL1A1; TMEM43	64778; 5917; 558; 1278; 1277; 1281; 9902; 396; 1435; 2697; 9759; 771; 51144; 57142; 2064; 8546; 6678; 79188; 3915; 7169; 7057; 64866; 23677; 10857; 25840	394	394
Developmental Biology	0.000456433455907	0.00304151708116	Reactome	MYH10; ITGA9; PDGFRA; MYH14; EPHA7; EPHA4; AGRN; DNM3; ARRB1; SEMA6D; BOC; AP2B1; RGMA; AP2M1; TEK; MYH9; HSP90AB1; FGF19; KLF4; LYN; SEMA6A; PDGFA; DPYSL4; DPYSL5; VCL; EFNA5; LEFTY2; LEFTY1; POU5F1; CFL1; AP2A2; RHOB; LAMC1; FGF2; IL2RB; RPS6KA3; SEMA3E; PHB; SDC2; DKK1; ANK1; ZSCAN10; HSP90AA1	408; 9965; 161; 26052; 5154; 5156; 9314; 163; 3326; 22943; 3560; 10570; 3680; 10637; 5245; 6197; 6383; 79784; 3915; 4067; 388; 56963; 2247; 7010; 1173; 9723; 4627; 80031; 286; 2045; 5460; 3320; 4628; 1072; 57556; 7044; 84891; 375790; 56896; 2043; 7414; 91653; 1946	586	584			Regulation of nuclear beta catenin signaling and target gene transcription	2.75421450682e-07	8.46743460709e-06	PID	HDAC1; HDAC2; CDX1; TLE2; TLE1; VCAN; CTNNB1; IGF2BP1; TNIK; MITF; MYOG; AXIN2; JUN; CAMK4; CACNA1G; MED12; KLF4; MYC; TERT; YWHAG; YWHAE; TCF4; CDKN2A; CYR61; TRRAP; AR; SNAI2; LEF1; EP300; ADCY7; TBL1X; CCND1; CCND2; ID2; TCF7L2; DKK1; SFN; PITX2; MMP9; MMP2; YWHAH	1044; 814; 1499; 7532; 3398; 3725; 8295; 2033; 595; 9968; 6591; 7531; 1462; 9314; 4656; 4286; 7089; 3491; 6925; 23043; 6907; 7015; 4318; 8913; 3065; 8313; 6934; 367; 3066; 2810; 4609; 51176; 7533; 10642; 4313; 894; 1029; 22943; 113; 5308; 7088	80	80			Phagosome - Homo sapiens (human)	0.000425873714465	0.00197163756697	KEGG	TAP1; VAMP3; RAB5B; COMP; HLA-A; HLA-G; HLA-F; TUBB3; MRC2; LAMP2; C1R; THBS1; CANX	3105; 3134; 3135; 6890; 9341; 10381; 9902; 715; 5869; 1311; 821; 3920; 7057	153	153
Parkinson,s disease - Homo sapiens (human)	0.000467925704794	0.00304151708116	KEGG	NDUFA4; CASP3; COX7A2; UQCRC2; ATP5A1; NDUFA9; SEPT5; ATP5B; NDUFS8; COX7A1; COX6B2; CASP9; GNAI2; UQCRFS1; GPR37; UQCRC1	125965; 4697; 4704; 4728; 2771; 7384; 7385; 7386; 5413; 2861; 1346; 1347; 836; 842; 498; 506	143	143			cGMP-PKG signaling pathway - Homo sapiens (human)	3.00824991407e-07	8.46743460709e-06	KEGG	NFATC2; NFATC4; ATP2A1; ATP2A2; ATP2A3; PIK3CD; NPR2; MAP2K1; IRS1; KCNMA1; INSR; IRS2; EDNRB; EDNRA; KCNMB4; VDAC1; GNAI2; GNAI3; MAP2K2; MYL9; CALM1; SRF; PIK3CB; PDE3A; ADRA2A; ADRA2B; PIK3CG; GUCY1A3; GUCY1A2; PRKG1; PPP1R12A; RGS2; SLC8A1; SLC8A3; GNAI1; ATP2B3; ATP1B2; PLCB1; PLCB2; NOS3; PLCB4; ATP1A1; CREB3; CREB5; PRKCE; MYLK3; SLC25A4; ATP1B1; BDKRB2; ADCY7; ITPR2; GATA4; ITPR1; ATF6B; …	5139; 4638; 4659; 3643; 2626; 3667; 107; 4208; 114; 3708; 3709; 109; 146; 150; 151; 10398; 4773; 4776; 5291; 5293; 5294; 185; 5581; 3778; 23236; 2767; 27345; 5330; 5332; 2773; 468; 2770; 4846; 2771; 7416; 9475; 779; 4882; 196883; 801; 291; 624; 113; 148327; 1388; 5997; 9586; 1909; 1910; 6722; 6546; 6547; 2977; 2982; 91807; 10488; 8660; 5592; 5594; 476; 477; 478; 481; 482; 5604; 5605; 487; 488; 48…	167	167			Proteoglycans in cancer - Homo sapiens (human)	0.00073780191239	0.00329375853745	KEGG	ERBB2; DCN; IGF1; TP53; FN1; SDC2; HSPG2; SDC4; RDX; THBS1; COL21A1; ELK1; HGF; MMP2; IQGAP1	3082; 2064; 1634; 8826; 2335; 4313; 6383; 6385; 3339; 5962; 7057; 3479; 7157; 2002; 81578	204	204
Cardiac muscle contraction - Homo sapiens (human)	0.000513802855421	0.00322221585053	KEGG	TNNT2; COX6B2; ATP1A2; ATP1B2; TPM1; TNNC1; COX7A1; UQCRFS1; UQCRC2; COX7A2; UQCRC1	1346; 1347; 125965; 7384; 7385; 7386; 7134; 482; 7139; 7168; 477	78	78			Simvastatin Action Pathway	3.28394802252e-07	8.46743460709e-06	SMPDB	HSD17B7; HMGCS1; SOAT1; TM7SF2; NSDHL; FDPS; IDI1; ACAT2; MVD; LSS; HMGCR; CYP51A1; EBP; MVK; FDFT1; SQLE; DHCR24	39; 3157; 4598; 4597; 3422; 2224; 2222; 6713; 4047; 1718; 1595; 7108; 50814; 51478; 10682; 3156; 6646	22	22			Regulation of Actin Cytoskeleton	0.001266308524	0.00545822639655	Wikipathways	PDGFRB; ACTN1; CFL1; FN1; PFN1; TMSB4X; RDX; IQGAP1; ARHGEF6; MAPK4; FGF5; EGF	1072; 1950; 5962; 5596; 2250; 7114; 87; 5159; 8826; 9459; 5216; 2335	151	151
Adipogenesis	0.000545921805003	0.00322221585053	Wikipathways	PCK2; TGFB1; NR3C1; TWIST1; STAT2; STAT1; FRZB; CDKN1A; LMNA; KLF6; DLK1; SPOCK1; GATA4; GADD45B; WWTR1	2487; 1316; 7040; 5106; 8788; 2908; 6772; 6773; 7291; 2626; 1026; 6695; 4616; 4000; 25937	131	131			Hyper-IgD syndrome	3.28394802252e-07	8.46743460709e-06	SMPDB	HSD17B7; HMGCS1; SOAT1; TM7SF2; NSDHL; FDPS; IDI1; ACAT2; MVD; LSS; HMGCR; CYP51A1; EBP; MVK; FDFT1; SQLE; DHCR24	39; 3157; 4598; 4597; 3422; 2224; 2222; 6713; 4047; 1718; 1595; 7108; 50814; 51478; 10682; 3156; 6646	22	22			Vesicle-mediated transport	0.00138242370364	0.00576009876517	Reactome	COPZ1; GJA1; HSPH1; SNX9; TPD52L1; UBB; SPARC; AP3B1; COL1A2; COL4A1; COL1A1; COL3A1; DAB2; CLTA	7164; 22818; 1278; 2697; 1277; 1601; 8546; 1282; 1281; 51429; 10808; 7314; 6678; 1211	195	195
Nuclear Receptors Meta-Pathway	0.000548838963551	0.00322221585053	Wikipathways	TGFB1; GSR; PRDX6; SLC7A5; PRDX1; ME1; APOA2; CYP1B1; GADD45B; CPT2; JUN; CBR3; HSP90AB1; FGF19; SCNN1A; FGF13; NFKB2; CPT1A; NR3C1; PLK2; POU5F1; SLC2A8; GSTM2; ANGPTL4; ENC1; HSP90AA1; PDE4B	3320; 3326; 336; 9588; 1545; 4199; 1374; 1376; 8140; 5142; 5460; 7040; 29988; 2258; 2908; 2936; 9965; 8507; 3725; 51129; 2946; 5052; 4616; 874; 6337; 10769; 4791	314	314			Cholesteryl ester storage disease	3.28394802252e-07	8.46743460709e-06	SMPDB	HSD17B7; HMGCS1; SOAT1; TM7SF2; NSDHL; FDPS; IDI1; ACAT2; MVD; LSS; HMGCR; CYP51A1; EBP; MVK; FDFT1; SQLE; DHCR24	39; 3157; 4598; 4597; 3422; 2224; 2222; 6713; 4047; 1718; 1595; 7108; 50814; 51478; 10682; 3156; 6646	22	22			miR-targeted genes in squamous cell - TarBase	0.00149998217651	0.00604831522784	Wikipathways	HSD17B12; MRC2; ANXA2; RTN4; THBS1; SH3BP4; RARS; ELOVL5; AXL; FNDC3B; LAMC1; TMEM43	7057; 57142; 64778; 9902; 5917; 23677; 302; 60481; 79188; 558; 3915; 51144	154	154
TNF	0.000579429753153	0.00329550672106	INOH	CASP3; PSMD5; BID; JUN; PSMD13; PSMD12; CFLAR; PSMD2; CASP8; CASP9	5711; 836; 842; 637; 5719; 5718; 8837; 5708; 3725; 841	67	67			Lysosomal Acid Lipase Deficiency (Wolman Disease)	3.28394802252e-07	8.46743460709e-06	SMPDB	HSD17B7; HMGCS1; SOAT1; TM7SF2; NSDHL; FDPS; IDI1; ACAT2; MVD; LSS; HMGCR; CYP51A1; EBP; MVK; FDFT1; SQLE; DHCR24	39; 3157; 4598; 4597; 3422; 2224; 2222; 6713; 4047; 1718; 1595; 7108; 50814; 51478; 10682; 3156; 6646	22	22			NCAM signaling for neurite out-growth	0.0017311269319	0.00676221457774	Reactome	ERBB2; PDGFRB; UBB; FN1; IRS2; IQGAP1; COL4A5; TLN1; COL4A1; COL6A3; RASA4; FGF5; COL6A2; EGF; COL6A6	1287; 1292; 2064; 5159; 131873; 1950; 1282; 2335; 2250; 10156; 8826; 7314; 8660; 1293; 7094	223	222
Wnt Canonical	0.000630397860074	0.00332885535503	INOH	FZD2; FZD4; FZD5; PSMD5; SDC2; PSMD13; DKK1; AGRN; WNT3; WNT8B; PSMD2; LEF1; PSMD12; FRZB	5718; 22943; 51176; 5711; 7473; 7855; 2487; 8322; 375790; 7479; 2535; 5719; 6383; 5708	120	119			Mevalonic aciduria	3.28394802252e-07	8.46743460709e-06	SMPDB	HSD17B7; HMGCS1; SOAT1; TM7SF2; NSDHL; FDPS; IDI1; ACAT2; MVD; LSS; HMGCR; CYP51A1; EBP; MVK; FDFT1; SQLE; DHCR24	39; 3157; 4598; 4597; 3422; 2224; 2222; 6713; 4047; 1718; 1595; 7108; 50814; 51478; 10682; 3156; 6646	22	22			MAPK family signaling cascades	0.00189033045899	0.00716034264769	Reactome	ERBB2; PDGFRB; UBB; FN1; TYK2; CCND3; IRS2; IQGAP1; FOXO1; MAPK4; RASA4; FGF5; TLN1; MMP2; EGF	2064; 5159; 2250; 1950; 5596; 2335; 896; 2308; 10156; 8826; 7297; 7314; 4313; 8660; 7094	225	224
Wnt Mammals	0.000630397860074	0.00332885535503	INOH	FZD2; FZD4; FZD5; PSMD5; SDC2; PSMD13; DKK1; AGRN; WNT3; WNT8B; PSMD2; LEF1; PSMD12; FRZB	5718; 22943; 51176; 5711; 7473; 7855; 2487; 8322; 375790; 7479; 2535; 5719; 6383; 5708	120	119			Wolman disease	3.28394802252e-07	8.46743460709e-06	SMPDB	HSD17B7; HMGCS1; SOAT1; TM7SF2; NSDHL; FDPS; IDI1; ACAT2; MVD; LSS; HMGCR; CYP51A1; EBP; MVK; FDFT1; SQLE; DHCR24	39; 3157; 4598; 4597; 3422; 2224; 2222; 6713; 4047; 1718; 1595; 7108; 50814; 51478; 10682; 3156; 6646	22	22			miR-targeted genes in epithelium - TarBase	0.00260398291783	0.00957346660967	Wikipathways	CDCP1; GJA1; MRC2; ANXA2; HDAC4; PGRMC1; RTN4; HSD17B12; COL1A1; CA12; FERMT2; RARS; ELOVL5; ARHGDIA; COL3A1; RHOB; FNDC3B; LAMC1; TMEM43	57142; 64866; 64778; 9902; 5917; 396; 10979; 302; 2697; 388; 60481; 10857; 79188; 9759; 3915; 771; 1277; 1281; 51144	327	327
TGF-beta signaling pathway - Homo sapiens (human)	0.000640164491352	0.00332885535503	KEGG	CDKN2B; TGFB1; ID1; ID2; ID4; LEFTY2; GDF6; THBS1; BAMBI; PITX2; LEFTY1	7040; 7044; 10637; 7057; 3398; 5308; 392255; 1030; 3397; 3400; 25805	80	80			Smith-Lemli-Opitz Syndrome (SLOS)	3.28394802252e-07	8.46743460709e-06	SMPDB	HSD17B7; HMGCS1; SOAT1; TM7SF2; NSDHL; FDPS; IDI1; ACAT2; MVD; LSS; HMGCR; CYP51A1; EBP; MVK; FDFT1; SQLE; DHCR24	39; 3157; 4598; 4597; 3422; 2224; 2222; 6713; 4047; 1718; 1595; 7108; 50814; 51478; 10682; 3156; 6646	22	22			Signaling by PDGF	0.00551186387833	0.0196852281369	Reactome	ERBB2; PDGFRB; UBB; FN1; IQGAP1; COL4A5; IRS2; THBS1; FOXO1; TLN1; COL4A1; COL6A3; RASA4; FGF5; COL6A2; EGF; COL6A6	1292; 5159; 1950; 7057; 2064; 1282; 2335; 2250; 8826; 131873; 7314; 8660; 2308; 1293; 7094; 1287; 10156	301	300
TNF alpha Signaling Pathway	0.000662539713592	0.00334950632983	Wikipathways	CASP7; CASP3; BID; JUN; CASP8; CASP9; CFLAR; PRKCZ; HSP90AA1; NFKB2; PSMD2; PYGL	3320; 5590; 836; 842; 841; 840; 5708; 637; 3725; 8837; 4791; 5836	93	93			Chondrodysplasia Punctata II, X Linked Dominant (CDPX2)	3.28394802252e-07	8.46743460709e-06	SMPDB	HSD17B7; HMGCS1; SOAT1; TM7SF2; NSDHL; FDPS; IDI1; ACAT2; MVD; LSS; HMGCR; CYP51A1; EBP; MVK; FDFT1; SQLE; DHCR24	39; 3157; 4598; 4597; 3422; 2224; 2222; 6713; 4047; 1718; 1595; 7108; 50814; 51478; 10682; 3156; 6646	22	22			Signalling by NGF	0.0068987216251	0.0239538945316	Reactome	ERBB2; SQSTM1; FN1; PDGFRB; RTN4; ARHGEF3; IRS2; TLN1; ARHGEF6; FOXO1; ELK1; CLTA; UBB; ARHGDIA; RASA4; ADORA2A; FGF5; EGF; IQGAP1; FURIN	57142; 2335; 10156; 8826; 8878; 7094; 5159; 2308; 8660; 5045; 135; 2002; 9459; 7314; 50650; 1950; 2064; 2250; 1211; 396	386	384
Non-alcoholic fatty liver disease (NAFLD) - Homo sapiens (human)	0.000853210295212	0.00419687226294	KEGG	TGFB1; NDUFA4; CASP3; CASP7; COX7A2; BID; ADIPOR1; JUN; CASP8; NDUFA9; NDUFS8; COX7A1; COX6B2; UQCRC2; UQCRFS1; UQCRC1	125965; 4697; 4704; 4728; 637; 3725; 7384; 7385; 7386; 7040; 1346; 1347; 836; 840; 841; 51094	151	151			CHILD Syndrome	3.28394802252e-07	8.46743460709e-06	SMPDB	HSD17B7; HMGCS1; SOAT1; TM7SF2; NSDHL; FDPS; IDI1; ACAT2; MVD; LSS; HMGCR; CYP51A1; EBP; MVK; FDFT1; SQLE; DHCR24	39; 3157; 4598; 4597; 3422; 2224; 2222; 6713; 4047; 1718; 1595; 7108; 50814; 51478; 10682; 3156; 6646	22	22			Regulation of actin cytoskeleton - Homo sapiens (human)	0.00831489989936	0.0276286015836	KEGG	PDGFRB; ACTN1; FN1; ACTN4; ARHGEF6; RDX; EGF; PFN1; TMSB4X; ITGA11; CFL1; FGF5; IQGAP1	5159; 1072; 5216; 81; 87; 8826; 2250; 9459; 22801; 2335; 5962; 1950; 7114	215	214
Signaling by Wnt	0.000893569140828	0.00427972588502	Reactome	USP8; WLS; CLTC; DACT1; AP2B1; SOX4; XPO1; PRICKLE1; FZD2; FZD4; FZD5; SOX17; AP2M1; WNT8B; PLCB2; PRKCA; HIST1H3F; AP2A2; LEF1; SFRP1; WNT3; RBBP5; DKK1; CTBP2	144165; 5578; 5330; 163; 6422; 51176; 8968; 7473; 22943; 7514; 7855; 7479; 161; 9101; 6659; 1173; 8322; 79971; 2535; 5929; 51339; 1213; 64321; 1488	278	275			Desmosterolosis	3.28394802252e-07	8.46743460709e-06	SMPDB	HSD17B7; HMGCS1; SOAT1; TM7SF2; NSDHL; FDPS; IDI1; ACAT2; MVD; LSS; HMGCR; CYP51A1; EBP; MVK; FDFT1; SQLE; DHCR24	39; 3157; 4598; 4597; 3422; 2224; 2222; 6713; 4047; 1718; 1595; 7108; 50814; 51478; 10682; 3156; 6646	22	22			Cellular responses to stress	0.00839909488142	0.0276286015836	Reactome	TP53; HSPH1; SOD1; CCNE2; PRDX6; P4HB; PRDX3; PRDX2; PRDX1; GPX1; ERF; IGFBP7; UBB; GPX8; HIST1H1D; HIST1H1E; SERPINH1; HIST1H1A; HIST1H1B	3007; 5034; 9588; 3008; 2876; 2077; 5052; 6647; 7157; 7001; 3009; 7314; 871; 9134; 493869; 10808; 3490; 3024; 10935	367	365
Wnt signaling pathway - Homo sapiens (human)	0.0010166706952	0.00469770921543	KEGG	PRICKLE1; PLCB2; SFRP1; FZD4; FZD5; FZD2; WNT3; JUN; WNT8B; SOX17; PRKCA; BAMBI; CTBP2; DKK1; LEF1	8322; 3725; 7855; 25805; 5330; 144165; 6422; 7473; 7479; 64321; 22943; 5578; 1488; 2535; 51176	140	139			Hypercholesterolemia	3.28394802252e-07	8.46743460709e-06	SMPDB	HSD17B7; HMGCS1; SOAT1; TM7SF2; NSDHL; FDPS; IDI1; ACAT2; MVD; LSS; HMGCR; CYP51A1; EBP; MVK; FDFT1; SQLE; DHCR24	39; 3157; 4598; 4597; 3422; 2224; 2222; 6713; 4047; 1718; 1595; 7108; 50814; 51478; 10682; 3156; 6646	22	22			Integrated Pancreatic Cancer Pathway	0.00940320983284	0.030138493054	Wikipathways	ANXA1; ERBB2; IGF1; STMN1; RAD51; THBS1; CASP12; RAD52; MAPK4; TP53; EGF	3925; 3479; 7057; 301; 5596; 2064; 7157; 5893; 5888; 100506742; 1950	170	170
Thyroid hormone synthesis - Homo sapiens (human)	0.00103246356383	0.00469770921543	KEGG	PLCB2; GSR; HSPA5; PRKCA; ADCY8; ATP1B2; GPX1; ATP1A2; PAX8; CANX	7849; 3309; 821; 2876; 5578; 2936; 5330; 477; 482; 114	72	72			Steroid Biosynthesis	3.28394802252e-07	8.46743460709e-06	SMPDB	HSD17B7; HMGCS1; SOAT1; TM7SF2; NSDHL; FDPS; IDI1; ACAT2; MVD; LSS; HMGCR; CYP51A1; EBP; MVK; FDFT1; SQLE; DHCR24	39; 3157; 4598; 4597; 3422; 2224; 2222; 6713; 4047; 1718; 1595; 7108; 50814; 51478; 10682; 3156; 6646	22	22
The citric acid (TCA) cycle and respiratory electron transport	0.00113055165835	0.00498765163271	Reactome	CS; NNT; NDUFA4; IDH3B; DLD; ATP5A1; NDUFA9; SUCLG2; FH; NDUFS8; ATP5B; PDHB; ACO2; UQCRC2; UQCRFS1; UQCRC1	7384; 4728; 2271; 5162; 1738; 498; 4704; 3420; 7386; 1431; 7385; 50; 8801; 23530; 506; 4697	155	155			Alendronate Action Pathway	3.28394802252e-07	8.46743460709e-06	SMPDB	HSD17B7; FDPS; SOAT1; TM7SF2; NSDHL; HMGCS1; IDI1; ACAT2; MVD; LSS; HMGCR; CYP51A1; EBP; MVK; FDFT1; SQLE; DHCR24	2224; 39; 3157; 4598; 4597; 3422; 2222; 6713; 4047; 1718; 1595; 7108; 50814; 51478; 10682; 3156; 6646	22	22
Parkin-Ubiquitin Proteasomal System pathway	0.00115099653062	0.00498765163271	Wikipathways	HSPA2; HSPA5; PSMD5; HSPA9; PSMD13; PSMD2; CASP8; SEPT5; PSMD12; GPR37	2861; 3309; 3306; 5708; 5413; 5719; 841; 5718; 5711; 3313	73	73			Risedronate Action Pathway	3.28394802252e-07	8.46743460709e-06	SMPDB	HSD17B7; FDPS; SOAT1; TM7SF2; NSDHL; HMGCS1; IDI1; ACAT2; MVD; LSS; HMGCR; CYP51A1; EBP; MVK; FDFT1; SQLE; DHCR24	2224; 39; 3157; 4598; 4597; 3422; 2222; 6713; 4047; 1718; 1595; 7108; 50814; 51478; 10682; 3156; 6646	22	22
Class B/2 (Secretin family receptors)	0.00130296286882	0.00551486609595	Reactome	FZD2; FZD4; FZD5; CALCRL; WNT3; CALCR; PTH2R; WNT8B; GCGR; GIPR; ADM	7473; 5746; 2642; 7855; 799; 2696; 8322; 7479; 2535; 10203; 133	88	87			Pamidronate Action Pathway	3.28394802252e-07	8.46743460709e-06	SMPDB	HSD17B7; FDPS; SOAT1; TM7SF2; NSDHL; HMGCS1; IDI1; ACAT2; MVD; LSS; HMGCR; CYP51A1; EBP; MVK; FDFT1; SQLE; DHCR24	2224; 39; 3157; 4598; 4597; 3422; 2222; 6713; 4047; 1718; 1595; 7108; 50814; 51478; 10682; 3156; 6646	22	22
Hemostasis	0.00147037967805	0.00608202503195	Reactome	SLC7A5; TGFB1; HSPA5; ARRB1; PROS1; RHOB; S100A10; GNAI2; CD9; SERPINE2; TEK; PDPN; THBS1; TFPI; ANGPT2; LYN; LEFTY2; FIGF; PDGFA; IGF2; ANXA2; RAB5A; SOD1; PRKCA; VCL; ATP1B2; PRKCZ; HIST1H3F; CFL1; CLU; GATA4; KIF3B; IL2RB; AK3; GNA12; ESAM	5578; 408; 6281; 5590; 7040; 5154; 3560; 7057; 8968; 7035; 2768; 5270; 302; 90952; 6647; 1191; 9371; 7414; 50808; 2626; 388; 482; 928; 5868; 7010; 5627; 10630; 4067; 1072; 8140; 3309; 7044; 2277; 2771; 3481; 285	493	492			Zoledronate Action Pathway	3.28394802252e-07	8.46743460709e-06	SMPDB	HSD17B7; FDPS; SOAT1; TM7SF2; NSDHL; HMGCS1; IDI1; ACAT2; MVD; LSS; HMGCR; CYP51A1; EBP; MVK; FDFT1; SQLE; DHCR24	2224; 39; 3157; 4598; 4597; 3422; 2222; 6713; 4047; 1718; 1595; 7108; 50814; 51478; 10682; 3156; 6646	22	22
Spinal Cord Injury	0.00153177650295	0.00619518496747	Wikipathways	ANXA1; TGFB1; CASP3; GAP43; PRKCA; EPHA4; VIM; RHOB; BDNF; RGMA; AIF1; C5; SEMA6A	199; 301; 388; 7431; 2043; 5578; 2596; 627; 57556; 56963; 727; 836; 7040	116	116			Ibandronate Action Pathway	3.28394802252e-07	8.46743460709e-06	SMPDB	HSD17B7; FDPS; SOAT1; TM7SF2; NSDHL; HMGCS1; IDI1; ACAT2; MVD; LSS; HMGCR; CYP51A1; EBP; MVK; FDFT1; SQLE; DHCR24	2224; 39; 3157; 4598; 4597; 3422; 2222; 6713; 4047; 1718; 1595; 7108; 50814; 51478; 10682; 3156; 6646	22	22
Human Complement System	0.00172271465341	0.00646806239632	Wikipathways	LAMC1; PRKCA; C7; PROS1; CD93; THBS1; SPP1; ADM; GNAI2; C5; CD19	133; 5627; 7057; 930; 2771; 22918; 5578; 6696; 730; 727; 3915	90	90			Pravastatin Action Pathway	3.28394802252e-07	8.46743460709e-06	SMPDB	HSD17B7; HMGCS1; SOAT1; TM7SF2; NSDHL; FDPS; IDI1; ACAT2; MVD; LSS; HMGCR; CYP51A1; EBP; MVK; FDFT1; SQLE; DHCR24	3156; 39; 3157; 4598; 4597; 3422; 2224; 2222; 6713; 4047; 1718; 1595; 7108; 50814; 51478; 10682; 6646	22	22
beta-catenin independent WNT signaling	0.00172271465341	0.00646806239632	Reactome	PRICKLE1; PLCB2; FZD4; FZD5; PRKCA; FZD2; AP2M1; CLTC; AP2A2; LEF1; AP2B1	5578; 5330; 163; 144165; 51176; 7855; 161; 1173; 8322; 2535; 1213	90	90			Atorvastatin Action Pathway	3.28394802252e-07	8.46743460709e-06	SMPDB	HSD17B7; HMGCS1; SOAT1; TM7SF2; NSDHL; FDPS; IDI1; ACAT2; MVD; LSS; HMGCR; CYP51A1; EBP; MVK; FDFT1; SQLE; DHCR24	3156; 39; 3157; 4598; 4597; 3422; 2224; 2222; 6713; 4047; 1718; 1595; 7108; 50814; 51478; 10682; 6646	22	22
Protein digestion and absorption - Homo sapiens (human)	0.00172271465341	0.00646806239632	KEGG	COL5A2; COL15A1; ATP1B2; PRSS1; PRSS3; COL5A1; ATP1A2; ACE2; MME; COL3A1; SLC16A10	5644; 5646; 4311; 1281; 1289; 1290; 1306; 59272; 477; 482; 117247	90	90			Rosuvastatin Action Pathway	3.28394802252e-07	8.46743460709e-06	SMPDB	HSD17B7; HMGCS1; SOAT1; TM7SF2; NSDHL; FDPS; IDI1; ACAT2; MVD; LSS; HMGCR; CYP51A1; EBP; MVK; FDFT1; SQLE; DHCR24	3156; 39; 3157; 4598; 4597; 3422; 2224; 2222; 6713; 4047; 1718; 1595; 7108; 50814; 51478; 10682; 6646	22	22
EPH-Ephrin signaling	0.00174140141439	0.00646806239632	Reactome	MYH10; MYH9; MYH14; EPHA7; SDC2; EPHA4; CFL1; HSP90AA1; LYN; EFNA5	4067; 1946; 3320; 2045; 6383; 79784; 4628; 2043; 4627; 1072	77	77			Lovastatin Action Pathway	3.28394802252e-07	8.46743460709e-06	SMPDB	HSD17B7; HMGCS1; SOAT1; TM7SF2; NSDHL; FDPS; IDI1; ACAT2; MVD; LSS; HMGCR; CYP51A1; EBP; MVK; FDFT1; SQLE; DHCR24	3156; 39; 3157; 4598; 4597; 3422; 2224; 2222; 6713; 4047; 1718; 1595; 7108; 50814; 51478; 10682; 6646	22	22
Regulation of nuclear beta catenin signaling and target gene transcription	0.00232828493713	0.00847495717116	PID	XPO1; ID2; JUN; DKK1; SFN; TNIK; KLF4; PITX2; LEF1; YWHAE	3398; 3725; 7531; 9314; 7514; 23043; 2810; 51176; 22943; 5308	80	80			Cerivastatin Action Pathway	3.28394802252e-07	8.46743460709e-06	SMPDB	HSD17B7; HMGCS1; SOAT1; TM7SF2; NSDHL; FDPS; IDI1; ACAT2; MVD; LSS; HMGCR; CYP51A1; EBP; MVK; FDFT1; SQLE; DHCR24	3156; 39; 3157; 4598; 4597; 3422; 2224; 2222; 6713; 4047; 1718; 1595; 7108; 50814; 51478; 10682; 6646	22	22
Cellular responses to stress	0.00247442320966	0.00883029459134	Reactome	HIF3A; HSPA2; GSR; HSPA5; PRDX6; HSPA9; ATM; PRDX2; PRDX1; CAT; TNIK; JUN; HSP90AB1; MAP1LC3C; TXNRD2; CDKN1A; YWHAE; CDKN2B; SOD1; HIST1H3F; IGFBP7; HIST1H1A; HIST1H1C; RPS6KA3; ID1; GPX1; HSP90AA1; RNF2	472; 64344; 7531; 9588; 2876; 3326; 8968; 3397; 6197; 1030; 5052; 3320; 6647; 440738; 3313; 3725; 10587; 3006; 7001; 2936; 847; 1026; 3309; 3306; 23043; 6045; 3490; 3024	367	365			Fluvastatin Action Pathway	3.28394802252e-07	8.46743460709e-06	SMPDB	HSD17B7; HMGCS1; SOAT1; TM7SF2; NSDHL; FDPS; IDI1; ACAT2; MVD; LSS; HMGCR; CYP51A1; EBP; MVK; FDFT1; SQLE; DHCR24	3156; 39; 3157; 4598; 4597; 3422; 2224; 2222; 6713; 4047; 1718; 1595; 7108; 50814; 51478; 10682; 6646	22	22
Epstein-Barr virus infection - Homo sapiens (human)	0.0027186702023	0.00951534570806	KEGG	XPO1; HSPA2; DDX58; LYN; CD19; HLA-C; CDKN1A; JUN; EIF2AK4; PSMD13; PSMD12; RAN; HLA-DQB1; VIM; NFKB2; PSMD2; POLR3K; YWHAE	1026; 51728; 3107; 3119; 5708; 5718; 5719; 7531; 3725; 4791; 23586; 3306; 7431; 5901; 4067; 7514; 930; 440275	201	200			Adherens junction - Homo sapiens (human)	4.46507954254e-07	1.12914992278e-05	KEGG	ACTG1; EGFR; SMAD3; CTNNB1; PTPRM; INSR; SORBS1; LEF1; SNAI1; WASF1; WASF3; FYN; PVRL1; PVRL3; MAPK1; IGF1R; RAC2; VCL; SSX2IP; FER; SNAI2; PTPN1; EP300; PTPN6; CTNNA2; FGFR1; ACTN3; ACTN2; ACTN1; TJP1; ACTN4; TCF7L2; PTPRF; PVRL2; BAIAP2; ACTB; PTPRJ; CREBBP	6615; 5818; 5770; 1496; 4088; 6934; 89; 3480; 5594; 5792; 1956; 5797; 2033; 7082; 71; 2260; 5777; 117178; 5819; 60; 2241; 81; 5795; 10580; 87; 88; 25945; 10458; 1499; 10810; 3643; 2534; 8936; 1387; 51176; 7414; 5880; 6591	73	73
Apoptosis	0.0033443333992	0.0114843146916	Reactome	CASP7; CASP3; BID; CASP8; CASP9; SFN; CFLAR; VIM; LMNA; YWHAE; HIST1H1A; HIST1H1C	842; 4000; 3006; 841; 836; 2810; 8837; 637; 840; 7531; 7431; 3024	112	112			Endochondral Ossification	5.92722264261e-07	1.4706222217e-05	Wikipathways	PTH1R; TGFB1; TIMP3; HDAC4; MMP13; BMPR1A; SOX9; SOX6; SOX5; ADAMTS5; ADAMTS4; ADAMTS1; STAT1; CALM1; GLI3; SPP1; IGF2; HMGCS1; IGF1R; SLC38A2; FRZB; RUNX2; ENPP1; VEGFA; PLAT; FGF2; FGFR1; DDR2; MEF2C; MGP; PRKACA; NKX3-2; MMP9; ALPL	4318; 579; 2737; 6660; 11096; 4208; 5745; 9759; 4921; 7078; 6662; 2487; 5566; 657; 2260; 7040; 7422; 4322; 5167; 3481; 3480; 55553; 9507; 4256; 5327; 3157; 249; 2247; 860; 6772; 9510; 801; 54407; 6696	64	63
Neurotransmitter Receptor Binding And Downstream Transmission In The Postsynaptic Cell	0.00345326539619	0.0116387833723	Reactome	KCNJ3; PLCB2; RPS6KA3; KCNJ5; PRKCA; GABRG2; ADCY8; MYO6; AP2M1; AP2A2; GABBR2; GABRB3; GNAI2; AP2B1	5578; 5330; 163; 114; 4646; 161; 3762; 1173; 6197; 2566; 2771; 2562; 3760; 9568	143	142			Myometrial Relaxation and Contraction Pathways	7.28144185207e-07	1.7731659325e-05	Wikipathways	ACTA2; ACTG1; ATP2A2; ATP2A3; GNB1; ACTC1; PLCD1; PLCG1; PRKAR2B; MAFF; CALM1; ETS2; ITPR1; RGS5; RYR1; GRK5; JUN; GNG11; RGS4; GNB5; GUCY1A3; NFKB1; RGS1; RGS2; SLC8A1; PRKACA; ADCY3; PDE4B; YWHAE; NOS1; NOS3; CAMK2D; CREB3; PRKCE; PRKCD; RAMP2; IGFBP2; GSTO1; PRKCA; IGFBP4; IGFBP5; ITPR2; ADM; CALD1; ATF6B; ADCY4; GJA1; RGS14; ADCY7; CNN1; ADCY1; CNN2; GNAS; ADCY8; PKIA; PKIB; YWHAG; SFN; GNG2;…	1265; 133; 5587; 5581; 8490; 817; 3488; 23764; 5142; 3487; 5997; 5996; 10681; 5999; 60; 59; 196883; 1388; 2791; 2778; 114; 113; 54331; 5569; 6261; 2982; 5566; 9446; 7531; 7533; 7532; 109; 107; 5580; 5578; 5577; 5570; 10636; 71; 70; 5333; 5335; 1902; 2114; 2810; 467; 22809; 3725; 1264; 2697; 2869; 468; 10488; 488; 4846; 4842; 10266; 3485; 3708; 3709; 489; 4790; 6546; 2782; 801; 800	155	155
Focal Adhesion	0.00374298162464	0.012385866467	Wikipathways	FIGF; PDGFA; PDGFRA; HCK; ITGA9; VCL; THBS2; JUN; THBS1; COL5A2; ITGA11; SPP1; LAMC3; COL3A1; RHOB; COL5A1; LAMC1	7058; 7057; 5154; 5156; 388; 2277; 7414; 10319; 22801; 3725; 3680; 6696; 1289; 1290; 3915; 3055; 1281	190	190			superpathway of cholesterol biosynthesis	8.66198399738e-07	2.07100162847e-05	HumanCyc	HSD17B7; FDPS; LBR; TM7SF2; NSDHL; HMGCS1; IDI1; DHCR7; ACAT2; MVD; LSS; HMGCR; CYP51A1; EBP; MVK; FDFT1; SQLE; DHCR24	3156; 2222; 4597; 4047; 1595; 1718; 10682; 1717; 3930; 39; 6713; 7108; 3422; 2224; 4598; 3157; 50814; 51478	25	25
Focal adhesion - Homo sapiens (human)	0.00392924531168	0.012770047263	KEGG	FIGF; ITGA9; PDGFRA; THBS2; ITGA11; PDGFA; PRKCA; VCL; JUN; THBS1; COL5A2; MYL7; COL5A1; SPP1; CAPN2; COL3A1; LAMC3; LAMC1	5154; 5156; 6696; 10319; 3680; 58498; 3725; 2277; 7414; 1281; 1289; 1290; 22801; 824; 3915; 7057; 7058; 5578	207	207			Cholesterol biosynthesis	9.67497380919e-07	2.27187473738e-05	Reactome	HSD17B7; FDPS; LBR; TM7SF2; NSDHL; HMGCS1; IDI1; DHCR7; MVD; LSS; HMGCR; CYP51A1; EBP; MVK; FDFT1; SQLE; DHCR24	3156; 2222; 4597; 4047; 1595; 1718; 10682; 1717; 3930; 6713; 7108; 3422; 2224; 4598; 3157; 50814; 51478	23	23
Programmed Cell Death	0.00415460642379	0.0132655854233	Reactome	CASP7; CASP3; BID; CASP8; CASP9; SFN; CFLAR; VIM; LMNA; YWHAE; HIST1H1A; HIST1H1C	4000; 3006; 841; 836; 2810; 8837; 637; 840; 842; 7531; 7431; 3024	115	115			TGF beta Signaling Pathway	9.84766996433e-07	2.27187473738e-05	Wikipathways	HDAC1; TGFB1; SUMO1; ATF3; ITGA2; JUND; SMAD3; MAP2K2; MAP2K1; MAP2K6; RBL1; MAP2K4; LIMK2; STRAP; SKI; NUP153; SPTBN1; CAV1; SMURF1; NEDD9; KLF10; TFDP1; ZEB1; JUN; THBS1; KLF6; MAPK1; MAPK4; PML; CITED1; MAPK9; CDKN1A; ETS1; CDKN2B; ITGB3; SHC1; TRAF6; RUNX2; ITGB1; SKIL; TNC; UCHL5; EP300; BCAR1; MYC; ZEB2; E2F5; TERT; CCND1; TAB1; MEF2C; CDK1; YAP1; COL1A2; TGIF1; STAMBPL1; APP; CREBBP	9839; 7050; 5371; 7057; 9564; 1316; 7040; 6711; 4435; 5594; 51377; 5596; 1387; 4739; 595; 983; 10454; 5605; 5604; 4208; 5601; 3673; 5608; 7027; 6935; 3690; 10413; 1875; 7341; 7015; 857; 4088; 9972; 1030; 2113; 57559; 4609; 3725; 3727; 1026; 860; 3371; 6497; 6498; 3065; 11171; 6416; 7071; 2033; 467; 1278; 3688; 6464; 7189; 5933; 351; 3985; 57154	132	132
CXCR4-mediated signaling events	0.00432222078099	0.0135628307265	PID	PLCB2; STAT2; STAT1; HGS; PRKCZ; CFL1; HCK; RHOB; LYN; GNAI2	4067; 6773; 1072; 388; 6772; 3055; 5590; 5330; 9146; 2771	88	87			Estrogen signaling pathway - Homo sapiens (human)	1.02100600493e-06	2.3148670629e-05	KEGG	HSPA2; PIK3CD; HSPA8; EGFR; HSP90B1; FKBP4; FKBP5; MAP2K1; GABBR1; GNAI2; GNAI3; GNAI1; CALM1; PIK3CB; NRAS; JUN; PIK3CG; HBEGF; MAPK1; PLCB1; PLCB2; NOS3; PLCB4; SHC1; SHC3; CREB5; CREB3; PRKCD; ATF4; ITPR2; ITPR1; SOS2; KCNJ3; ADCY7; ADCY1; KCNJ5; ADCY3; ADCY4; GNAS; ADCY8; MAP2K2; PRKACA; CREB3L4; MMP9; HSP90AA1; ATF6B; MMP2	7184; 3760; 107; 109; 53358; 113; 114; 3708; 3709; 3725; 5291; 5293; 5294; 3762; 23236; 2770; 2771; 5332; 2773; 4313; 2778; 4318; 3306; 5330; 3312; 2289; 10488; 196883; 4893; 801; 1839; 6464; 148327; 1388; 9586; 4846; 2288; 1956; 5566; 5580; 3320; 468; 5594; 5604; 5605; 2550; 6655	100	100
Rap1 signaling pathway - Homo sapiens (human)	0.00480134771684	0.0148109370248	KEGG	FIGF; PDGFA; PDGFRA; TEK; PRKCA; EFNA5; ADCY8; PLCB2; ID1; ANGPT2; FGF19; PRKCZ; FGF13; THBS1; GNAI2; FGF2; RALA; CNR1	5154; 5156; 114; 2247; 2258; 2277; 9965; 1268; 5898; 2771; 285; 3397; 5330; 7010; 7057; 1946; 5578; 5590	211	211			Semaphorin interactions	1.13335219348e-06	2.52603073631e-05	Reactome	MYH10; CD72; LIMK2; MYL6; DPYSL2; SEMA6D; PLXNA4; SEMA4D; MYL9; PLXNB3; MYH9; FYN; TLN1; CRMP1; PLXND1; SEMA6A; ITGB1; PLXNC1; ARHGEF12; DPYSL5; RAC2; FES; CFL1; RHOC; RHOB; NRP1; SEMA3A; SEMA3E; MYL12B; PLXNA3; ROCK2; GSK3B; RND1; HSP90AA1; PAK1	57556; 5365; 103910; 1400; 3985; 388; 10398; 91584; 7094; 8829; 10371; 9475; 3320; 27289; 23365; 10507; 4637; 80031; 4628; 2932; 56896; 9723; 55558; 4627; 1072; 5880; 1808; 23129; 389; 5058; 10154; 971; 3688; 2534; 2242	67	67
Leukotriene metabolism	0.00537048483142	0.0162904706553	EHMN	HADH; HSD17B10; CYP1B1; ACOT2; ACSL4; ECHS1; CBR3; ALDH7A1; CYP2S1; ACOT4; HSD17B4	874; 3033; 501; 122970; 2182; 1545; 3295; 1892; 3028; 10965; 29785	104	104			Signaling pathways regulating pluripotency of stem cells - Homo sapiens (human)	1.32698174108e-06	2.90830164919e-05	KEGG	LIF; SMAD9; ISL1; ONECUT1; JARID2; POU5F1B; MAP2K1; IL6ST; CTNNB1; BMPR1A; BMPR1B; HAND1; MAPK12; SOX2; FZD1; FZD2; FZD3; FZD4; FZD5; FZD7; FZD8; PIK3CB; NRAS; PIK3CD; WNT8B; MEIS1; PIK3CG; INHBA; INHBB; KLF4; MAPK11; JAK3; SMARCAD1; DLX5; MYC; FGFR1; SETDB1; WNT8A; IGF1R; RIF1; BMI1; OTX1; PAX6; SKIL; SMAD3; FGFR2; FGF2; AXIN2; BMP4; TBX3; WNT3; ID4; PCGF6; ID2; ID3; GSK3B; MAP2K2; MAPK1; WNT5A;…	6657; 4609; 648; 7855; 3624; 3625; 56916; 3670; 9314; 3175; 4211; 8313; 8321; 8322; 3718; 3720; 652; 9869; 657; 658; 6300; 8325; 5291; 5293; 5294; 2247; 9421; 2260; 2263; 1749; 6926; 8324; 4893; 1499; 7976; 7473; 7474; 7477; 7478; 3398; 3399; 3400; 84108; 7479; 5462; 6498; 2932; 3976; 3977; 55183; 3480; 5013; 5080; 5594; 5600; 5604; 5605; 2535; 3572; 4088; 4093	142	142
Dilated cardiomyopathy - Homo sapiens (human)	0.005508369461	0.0164348072443	KEGG	ITGA9; TNNT2; DMD; TGFB1; ADCY8; TPM1; ITGA11; DAG1; LMNA; TNNC1	7168; 1605; 3680; 114; 1756; 22801; 7040; 4000; 7134; 7139	90	90			Melanogenesis - Homo sapiens (human)	1.45587262875e-06	3.13847951935e-05	KEGG	PLCB1; CTNNB1; MAP2K2; MAP2K1; MITF; EDNRB; GSK3B; GNAI2; GNAI3; GNAI1; FZD1; FZD2; FZD3; FZD4; FZD5; FZD7; FZD8; NRAS; WNT8A; WNT8B; MAPK1; EDN1; CALM1; DCT; MC1R; PLCB2; PLCB4; CAMK2D; CREB3; PRKCA; KITLG; EP300; ADCY4; ADCY7; ADCY1; ADCY3; WNT3; GNAS; ADCY8; TCF7L2; KIT; PRKACA; CREB3L4; LEF1; WNT5A; CREBBP; WNT7B	4157; 1638; 107; 109; 113; 114; 8321; 8322; 8324; 4254; 7855; 4286; 23236; 5330; 2771; 5332; 2773; 2778; 3815; 2770; 10488; 196883; 6934; 4893; 8325; 801; 817; 7976; 7473; 7474; 7477; 7478; 7479; 148327; 1387; 1906; 2932; 1910; 5566; 5578; 5594; 1499; 5604; 5605; 2535; 51176; 2033	101	101
Morphine addiction - Homo sapiens (human)	0.00643085557819	0.0188776728263	KEGG	KCNJ3; KCNJ5; PRKCA; GABRG2; ADCY8; ARRB1; PDE4B; GABRB3; GNAI2; GABBR2	2562; 2566; 5142; 114; 3760; 3762; 2771; 9568; 408; 5578	93	92			Oxytocin signaling pathway - Homo sapiens (human)	1.65068002278e-06	3.50103908057e-05	KEGG	PTGS2; NFATC2; NFATC4; ACTG1; CAMK1G; PLCB1; PIK3CD; CDKN1A; PRKAG2; EGFR; PLCB2; MYL6; CACNA1S; MAP2K1; MAP2K5; PRKAB2; GNAI2; GNAI3; MAP2K2; MYL9; CACNG8; CACNA2D1; CALM1; RYR1; PIK3CB; NRAS; JUN; CAMK4; PIK3CG; PRKCA; GUCY1A3; GUCY1A2; PPP1R12A; RGS2; GNAI1; KCNJ12; NPR2; NOS3; PLCB4; CAMK2D; MYLK3; PRKAA2; ITPR2; ITPR1; CACNA2D4; KCNJ3; KCNJ2; ADCY7; ADCY1; KCNJ5; ADCY3; CCND1; ADCY4; KCNJ4; …	1026; 4637; 4638; 3760; 4659; 60; 71; 595; 107; 4882; 5743; 4208; 113; 114; 6261; 3708; 3709; 3725; 109; 10398; 91807; 4773; 4776; 5291; 5293; 5294; 3759; 3761; 3762; 3768; 23236; 5330; 5332; 2778; 51422; 2770; 4846; 2771; 2773; 9475; 779; 781; 196883; 4893; 84254; 801; 817; 814; 57172; 5997; 1938; 59283; 59284; 93589; 2977; 1956; 2982; 5563; 5565; 5566; 5578; 27092; 5594; 5604; 5605; 5607	159	158
Proteoglycans in cancer - Homo sapiens (human)	0.00758598866192	0.0216647921149	KEGG	IGF2; WNT3; FZD2; CTTN; FZD4; FZD5; TGFB1; TWIST1; SDC2; CDKN1A; THBS1; ANK1; WNT8B; GPC3; PRKCA; FGF2; CASP3	1026; 7855; 7291; 8322; 2719; 2247; 6383; 286; 7473; 836; 7479; 2535; 7040; 7057; 3481; 5578; 2017	204	204			LPA receptor mediated events	2.11009506506e-06	4.40440477866e-05	PID	EGFR; PLCG1; GNAI2; GNAI3; GNAI1; HBEGF; PIK3CB; JUN; TIAM1; PXN; NFKB1; RELA; GNB1; MMP9; PRKCE; PRKCD; BCAR1; LYN; CASP3; ADCY4; ADCY7; ADCY1; ADCY3; ADCY8; GNAZ; GSK3B; GNG2; MAPT; GNA11; LPAR2; LPAR1; MMP2; PRKD1	4067; 54331; 3725; 5587; 2770; 9564; 107; 4790; 2767; 2932; 9170; 5335; 1956; 5829; 4137; 1902; 5581; 5970; 113; 114; 836; 196883; 4318; 5291; 7074; 1839; 2773; 2771; 5580; 109; 2782; 4313; 2781	64	63
Amoebiasis - Homo sapiens (human)	0.007618388436	0.0216647921149	KEGG	TGFB1; PLCB2; RAB5A; CASP3; PRKCA; VCL; COL5A2; COL5A1; COL3A1; LAMC3; LAMC1	10319; 5330; 5868; 7414; 1281; 1289; 1290; 836; 3915; 7040; 5578	109	109			BDNF signaling pathway	2.32896931534e-06	4.78530414011e-05	Wikipathways	NFATC4; GRIA3; PRKAA2; NTRK1; CRTC1; MAP2K2; MAP2K1; NGFR; MAP2K5; CYFIP1; BDNF; EIF2S1; NCAM1; EIF2S2; BCL2L11; TRAF6; STAT1; JUN; CAMK4; EIF4E; GNB2L1; TIAM1; MAPK1; DOK5; NFKB1; RELA; CDH2; DPYSL2; IRS2; SIRPA; SHC3; FYN; CHUK; PRKCD; GRIP1; KIDINS220; MTOR; CFL1; SH2B1; IGF2BP1; SHC1; GABRB3; CASP3; CTNNB1; RPS6KA3; LINGO1; PPP2CA; MAPK9; PTPN11; IRS1; PLCG1; GSK3B; MEF2C; PTPRF; STAT5A; SPP1…	1147; 5170; 3725; 814; 1499; 5515; 23373; 5594; 4137; 2475; 5605; 5604; 4804; 5563; 3667; 2932; 5607; 1938; 249; 1072; 25970; 6272; 140885; 5580; 6776; 6772; 1000; 627; 84894; 53358; 5335; 55816; 2562; 5781; 10642; 4776; 10018; 10399; 4684; 2892; 8660; 1977; 6197; 5792; 5601; 6696; 8894; 23426; 7074; 1965; 57498; 4208; 836; 4790; 23191; 5970; 4914; 6464; 1808; 7189; 2534	144	144
EGFR1	0.00783625888156	0.0219415248684	NetPath	CTTN; EPHA4; CLTC; SPRY4; S100A11; S100A10; ELF3; VIM; AP2B1; AXL; NEDD9; STAT2; STAT1; MYH9; JUN; LYN; ANXA1; ANXA2; RAB5A; PRKCA; VCL; HGS; PRKCZ; CFL1; USP31; PHLDB2; RPS6KA3; MYO6; CASP9; FLOT1; FLOT2	558; 5578; 6281; 4739; 5590; 57478; 81848; 163; 6772; 2319; 302; 1999; 6197; 7431; 1213; 4067; 3725; 842; 2017; 4646; 5868; 301; 4627; 10211; 6773; 1072; 6282; 90102; 9146; 2043; 7414	453	452			Signaling Pathways in Glioblastoma	2.93144031126e-06	5.93052924509e-05	Wikipathways	PDGFRB; PDGFRA; MAP2K1; ERRFI1; NRAS; CDKN1A; FOXO4; EGFR; MSH6; IRS1; SPRY2; FOXO1; CDKN2A; MAP2K6; MAP2K5; MAP2K4; MDM4; PIK3CB; PIK3CD; PIK3CG; MAPK1; NF1; BRCA1; IGF1R; BRCA2; PRKCA; PRKCD; PIK3C2B; PIK3C2A; CDKN2B; EP300; FGFR2; FGFR1; MAP2K2; CCND1; CCND2; PLCG1; PTEN; CDK4; PDPK1	4303; 5159; 5170; 595; 5294; 2956; 5293; 5291; 5605; 4763; 5335; 10253; 5608; 2308; 5728; 5580; 6416; 54206; 2033; 1019; 675; 2263; 2260; 3667; 894; 3480; 4194; 5287; 5286; 1956; 672; 5156; 1030; 5578; 1026; 5594; 5604; 4893; 1029; 5607	83	83
GPCR signaling-G alpha q	0.00827481747755	0.0228184360745	INOH	FIGF; TGFB1; PLCB2; GDF3; FZD4; FZD5; PDGFA; PRKCA; CSH1; WNT8B; TXLNA; GDF6; WNT3; FGF19; PRKCZ; FGF13; BDNF; FZD2; GNAI2; FGF2; IGF2	5578; 2771; 9965; 200081; 7473; 5590; 9573; 7855; 2247; 7040; 2258; 5330; 2277; 5154; 8322; 7479; 2535; 392255; 3481; 627; 1442	274	274			Platelet activation - Homo sapiens (human)	4.26742627398e-06	8.37562022431e-05	KEGG	STIM1; PTGS1; ACTG1; COL11A2; TBXA2R; FYN; ITGA2; PLCB2; ORAI1; MAPK11; MAPK12; COL3A1; TLN1; GNAI2; GNAI3; GNAI1; ARHGEF12; ITGA2B; PIK3CB; PIK3CD; PIK3CG; GUCY1A3; GUCY1A2; PRKG1; PPP1R12A; PRKACA; LYN; ITGB1; PLCB1; ITGB3; NOS3; PLCB4; MYLK3; COL5A2; COL5A3; COL5A1; ITPR2; COL24A1; ITPR1; VWF; MYL12B; ADCY4; ADCY7; ADCY1; MYL12A; ADCY3; VAMP8; GNAS; ADCY8; MYLK; ROCK2; F2R; COL1A2; COL1A1; MAP…	9475; 4638; 4659; 60; 71; 3673; 3674; 2149; 3688; 3690; 109; 5742; 113; 114; 3708; 3709; 6786; 107; 255631; 23236; 6300; 91807; 5291; 5293; 5294; 5330; 5332; 2773; 2770; 4846; 2771; 1277; 1278; 1281; 6915; 1289; 1290; 196883; 1302; 7450; 2778; 23365; 50509; 2534; 10627; 84876; 2977; 2982; 7094; 5566; 5592; 5594; 5600; 8673; 4067; 103910	131	131
HTLV-I infection - Homo sapiens (human)	0.00908450806943	0.0246773204274	KEGG	CDKN2B; PDGFA; PDGFRA; ATM; FZD4; FZD5; TGFB1; HLA-C; WNT3; CDKN1A; XPO1; JUN; FZD2; RAN; WNT8B; IL2RB; HLA-DQB1; NFKB2; ADCY8; CANX	1026; 1030; 3107; 5156; 3119; 8322; 3725; 7855; 4791; 5154; 5901; 7473; 821; 7479; 7514; 114; 7040; 472; 2535; 3560	259	259			Adipogenesis	4.26742627398e-06	8.37562022431e-05	Wikipathways	TGFB1; LIF; CDKN1A; NAMPT; HIF1A; IL6ST; CTNNB1; FOXO1; DLK1; LIFR; AGT; PLIN2; SPOCK1; FZD1; CEBPA; KLF15; PRLR; SCD; GADD45B; NRIP1; NR2F1; PPARGC1A; RORA; PNPLA3; KLF6; KLF5; ID3; NR1H3; NR3C1; RBL1; STAT6; FRZB; PTGIS; LPL; EBF1; PPARA; GATA4; SMAD3; GATA2; GTF3A; BMP4; STAT1; BMP1; AHR; IRS1; IRS2; MEF2C; TWIST1; STAT5A; SREBF1; AGPAT2; FAS; ZMPSTE24; GDF10; FOXC2; CYP26A1	10062; 5740; 6720; 4023; 3572; 28999; 2487; 10891; 80339; 1316; 123; 5465; 7040; 1499; 6095; 5618; 8788; 6319; 2908; 4208; 8321; 2308; 2303; 2662; 10269; 10135; 3667; 8204; 7025; 6778; 3399; 6776; 6772; 3091; 649; 10555; 1879; 183; 652; 7291; 196; 2626; 2624; 1592; 1026; 8660; 6695; 4088; 4616; 1050; 3977; 3976; 2971; 355; 5933; 688	131	131
										Dilated cardiomyopathy - Homo sapiens (human)	4.75130371438e-06	9.18818291825e-05	KEGG	ITGA8; ITGA9; SGCD; DMD; ACTG1; ATP2A2; TGFB1; ACTC1; ITGA2; ITGA3; ITGA4; ITGA7; ITGA10; ITGA11; MYL3; TNNT2; ITGA2B; TPM4; TPM1; SLC8A1; SGCA; CACNA1S; ITGB1; ITGB3; DES; ITGB8; DAG1; CACNA2D1; CACNA2D4; ADCY4; ADCY7; ADCY1; ADCY3; CACNG4; GNAS; ADCY8; ITGAV; CACNG8; PRKACA; ACTB; TGFB3; CACNG7	7168; 7171; 4634; 60; 1605; 70; 3673; 3674; 3675; 3676; 3679; 3680; 3685; 3688; 3690; 107; 109; 113; 114; 1674; 3696; 2778; 1756; 779; 781; 22801; 196883; 6442; 6444; 8515; 8516; 7040; 7043; 6546; 59283; 59284; 93589; 71; 5566; 27092; 7139; 488	90	90
										Mesodermal Commitment Pathway	5.06700963824e-06	9.65669228158e-05	Wikipathways	SMAD6; MACF1; SMAD3; BMPR1A; TBX1; HAND1; SOX2; TEAD2; TEAD1; FZD4; FZD5; TWSG1; FZD8; SOX17; INHBA; KLF4; KDM6A; YAP1; SRF; EXT1; HMGA2; DLL1; LEF1; SNAI1; FGFR1; BMP4; RPL38; TBX3; WNT3; DKK1; PPP2CA; CHRD; PRKACA; AXIN2; FOXC2; FOXC1; HES7	84667; 10413; 6615; 2303; 64321; 2296; 6169; 8463; 57045; 6899; 6926; 51176; 9314; 8091; 2131; 5566; 657; 4088; 652; 9421; 6657; 2260; 7473; 4091; 23499; 8322; 3624; 7855; 28514; 22943; 7003; 5515; 8313; 6722; 8646; 8325; 7403	76	76
										Assembly of collagen fibrils and other multimeric structures	5.38956150579e-06	0.000101246762573	Reactome	MMP13; LAMB3; LOX; TLL1; LOXL2; LOXL3; LOXL4; CTSB; COL8A2; COL8A1; LOXL1; COL18A1; DST; COL4A6; COL4A2; COL4A1; LAMC2; COL15A1; COL7A1; BMP1; MMP9; COL6A1; COL6A3; COL6A2; COL6A6	1306; 131873; 80781; 1284; 3914; 1288; 84695; 4322; 3918; 1292; 1296; 4017; 1291; 1293; 1282; 1295; 4318; 4016; 7092; 1294; 4015; 667; 1508; 84171; 649	44	44
										TCR	5.90289889489e-06	0.000109328338687	NetPath	PKP4; RAPGEF1; CALM1; RAN; TFRC; LYN; DYRK1B; CBLB; DDX3X; SHC1; WDR1; PIK3C2B; SH2D2A; INPP5D; PTPN11; GSK3B; LDHB; ACLY; PAK1; NFATC2; EVL; ENAH; GAB2; BMF; TUBA1A; GRAP2; JAK3; ANXA11; TXNRD1; DPYSL2; PGM1; CHUK; SHB; PHLDB3; PTPN6; ARHGEF6; FLNB; CREBBP; PAG1; EPHA3; CD4; MAPK11; SH3BP2; PGAM1; NEDD9; ITPR1; DEF6; STAT1; CGN; DNAJB1; CD82; MAPK1; NFKB1; MAPK9; DUSP3; MTMR10; ENO2; FER; ADA; R…	7296; 4691; 8502; 7037; 983; 3732; 9402; 2241; 2534; 5829; 3945; 9454; 1845; 6464; 5594; 5605; 5600; 23191; 47; 1796; 5580; 7846; 100; 868; 3939; 801; 50619; 5587; 4773; 4790; 9047; 6772; 4739; 10892; 5335; 55824; 2889; 622; 653583; 5601; 1147; 3718; 9149; 6452; 57530; 7277; 478; 5604; 3635; 7294; 5058; 6655; 302; 90427; 5223; 9846; 4067; 1654; 5781; 7456; 9459; 84959; 5901; 10044; 476; 6461; 150…	244	243
										Insulin Signaling	6.08816294823e-06	0.000111193531624	Wikipathways	MAP4K3; MAP4K2; MAP4K5; MAPK12; JUN; PRKAA2; IRS1; MAP2K2; MAP2K1; STXBP2; MAPK11; MAP2K5; MAP2K4; SORBS1; RAC2; EHD2; MAP3K9; XBP1; PTEN; PIK3CB; MAP3K6; CAP1; INPP4A; PIK3CG; PFKM; MAPK1; MAPK6; MAPK4; MAPK9; CBLB; IGF1R; SRF; IRS2; SHC3; PRKCA; PRKCD; FOXO1; ENPP1; PIK3C2A; RPS6KA3; MTOR; EIF4E; PTPN1; RAPGEF1; SNAP25; RPS6KA2; VAMP2; SOS2; SGK1; TBC1D4; GRB10; GRB14; PIK3CD; INSR; SLC2A1; GSK…	5170; 6722; 10211; 5580; 6009; 10580; 8491; 11183; 9064; 3480; 6446; 3643; 6844; 5594; 5597; 5596; 6655; 2475; 5605; 5604; 5607; 5601; 5600; 5608; 2308; 6513; 6300; 3667; 30846; 2932; 7786; 5770; 5578; 4293; 5871; 53358; 5167; 2887; 2888; 2889; 7494; 5781; 6813; 6616; 3725; 3631; 868; 5563; 8660; 6196; 6197; 5792; 5294; 5293; 5291; 5880; 5213; 5728; 6416; 115703; 10487; 5286; 1977; 6464; 9882	160	160
										Laminin interactions	7.3907916959e-06	0.000133135494248	Reactome	ITGB1; LAMA1; HSPG2; LAMA4; LAMA5; COL18A1; ITGA2; ITGA3; ITGAV; ITGA7; NID2; NID1; LAMC2; LAMC3; LAMB3; LAMC1	10319; 3910; 80781; 3911; 3914; 22795; 3918; 3675; 3679; 3339; 284217; 3685; 4811; 3673; 3915; 3688	23	23
										HIF-1-alpha transcription factor network	7.89620488993e-06	0.000138446792403	PID	ID2; HIF1A; SMAD3; NT5E; MCL1; NDRG1; PLIN2; EP300; TFRC; BHLHE40; JUN; RORA; EGLN1; ETS1; EDN1; CITED2; TERT; LDHA; PGK1; HK2; HK1; PGM1; ENO1; VEGFA; ADM; GATA2; BNIP3; ABCG2; ARNT; PFKFB3; HMOX1; SLC2A1; CREBBP	3939; 6095; 3098; 3725; 7015; 4170; 1387; 7037; 5236; 405; 2113; 4088; 10397; 3398; 10370; 5230; 2624; 3162; 6513; 664; 1906; 2023; 3091; 4907; 9429; 123; 3099; 8553; 5209; 7422; 133; 2033; 54583	66	66
										AGE-RAGE pathway	7.89620488993e-06	0.000138446792403	Wikipathways	MMP14; HIF1A; MMP13; EGFR; AGER; INSR; SMAD3; MSN; MAP2K1; FOXO4; STAT1; JUN; INHBB; MAPK1; NFKB1; RELA; MAPK9; IRAK4; NOS3; SHC1; PRKCA; CHUK; FOXO1; PRKCD; CYCS; LGALS3; CASP3; IRS1; EZR; STAT5A; MMP9; MMP2; ALPL	4303; 1147; 4088; 4323; 4478; 4313; 5601; 3725; 177; 2308; 836; 249; 7430; 51135; 5604; 5580; 4846; 3643; 3667; 3958; 4318; 4322; 54205; 3625; 1956; 4790; 5970; 5594; 5578; 6776; 6464; 6772; 3091	66	66
										Molecules associated with elastic fibres	8.3691186487e-06	0.000144807776619	Reactome	ITGA8; TGFB1; ITGB3; TGFB3; LTBP2; LTBP1; EFEMP1; ITGB8; EFEMP2; LTBP4; ITGAV; MFAP5; MFAP4; ITGB1; MFAP2; FBLN2; FBLN1; BMP4; FBLN5	4052; 7040; 2202; 4237; 8076; 3696; 4239; 7043; 652; 2192; 3690; 10516; 8516; 3685; 2199; 8425; 4053; 30008; 3688	31	30
										Prostate cancer - Homo sapiens (human)	9.14387400943e-06	0.000154523593401	KEGG	PDGFRB; PDGFRA; NRAS; CDKN1A; EGFR; IGF1R; HSP90B1; CTNNB1; MAP2K2; FOXO1; INSRR; PIK3CB; PIK3CD; PIK3CG; MAPK1; NFKB1; RELA; PDGFA; PDGFB; PDGFC; CREB5; CREB3; CHUK; AR; MTOR; PDPK1; LEF1; EP300; FGFR2; FGFR1; SOS2; CCND1; MAP2K1; TCF7L2; GSK3B; PTEN; ATF4; CREB3L4; HSP90AA1; CREBBP; BCL2	1026; 5154; 5155; 5156; 5159; 5170; 3645; 595; 596; 5728; 1147; 5291; 5293; 5294; 4790; 7184; 2260; 2263; 56034; 3320; 2308; 6934; 4893; 1499; 5970; 148327; 1387; 367; 9586; 2932; 3480; 1956; 2475; 10488; 468; 5594; 5604; 5605; 51176; 2033; 6655	89	89
										Thyroid hormone synthesis - Homo sapiens (human)	9.45624780683e-06	0.000154523593401	KEGG	DUOXA2; HSPA5; DUOX2; TTF2; HSP90B1; CANX; ATP1A3; PLCB1; PLCB2; PLCB4; CREB3L4; PRKCA; CREB3; CREB5; PDIA4; ATP1B2; ATP1B1; ASGR1; GPX8; ITPR2; ITPR1; PAX8; ADCY4; ADCY7; ADCY1; GNAS; ADCY3; ADCY8; GPX1; GPX3; PRKACA; ATP1A2; ATP1A1; ATF4; ATF6B	9601; 1388; 8458; 7184; 196883; 493869; 468; 2878; 7849; 9586; 3708; 432; 3309; 821; 2876; 5566; 23236; 5578; 5330; 405753; 50506; 2778; 476; 477; 478; 481; 482; 148327; 107; 109; 113; 114; 10488; 5332; 3709	72	72
										Elastic fibre formation	9.54966219157e-06	0.000154523593401	Reactome	ITGA8; TGFB1; ITGB3; TGFB3; LTBP2; LTBP1; EFEMP1; ITGB8; EFEMP2; FBN2; LTBP4; ITGAV; FBN1; MFAP5; MFAP4; ITGB1; MFAP2; FBLN2; FBLN1; BMP4; FBLN5	4052; 7040; 2202; 4237; 8076; 3696; 4239; 7043; 652; 2201; 2192; 3690; 10516; 2200; 8516; 3685; 2199; 8425; 4053; 30008; 3688	36	35
										Angiogenesis overview	9.66644356328e-06	0.000154523593401	Wikipathways	MMP14; TIMP2; MAP2K1; ROBO4; PLCG1; MAP2K6; MAP2K4; PIK3CD; MAPK1; SLIT2; PLXND1; PXN; NOS3; SHC1; PRKCA; SHB; MTOR; DAG1; NRP1; FGFR1; SEMA3A; VEGFA; ROBO1; PTPN11; GRB14; GRB7; MMP9; PDPK1; MMP2; PAK1; MAPK11	2475; 5170; 23129; 4323; 5293; 5604; 5335; 5600; 7077; 2886; 5829; 2888; 6416; 5608; 5781; 4846; 9353; 4313; 4318; 2260; 6091; 1605; 10371; 8829; 5594; 5578; 6461; 6464; 54538; 7422; 5058	61	61
										cholesterol biosynthesis I	9.75320019183e-06	0.000154523593401	HumanCyc	LBR; TM7SF2; NSDHL; DHCR7; EBP; LSS; CYP51A1; DHCR24; FDFT1; SQLE; HSD17B7	2222; 1717; 4047; 3930; 1595; 6713; 7108; 50814; 10682; 51478; 1718	13	13
										cholesterol biosynthesis II (via 24,25-dihydrolanosterol)	9.75320019183e-06	0.000154523593401	HumanCyc	LBR; TM7SF2; NSDHL; DHCR7; EBP; LSS; CYP51A1; DHCR24; FDFT1; SQLE; HSD17B7	2222; 10682; 4047; 3930; 1595; 6713; 7108; 50814; 1717; 51478; 1718	13	13
										cholesterol biosynthesis III (via desmosterol)	9.75320019183e-06	0.000154523593401	HumanCyc	LBR; TM7SF2; NSDHL; DHCR7; EBP; LSS; CYP51A1; DHCR24; FDFT1; SQLE; HSD17B7	2222; 10682; 4047; 3930; 1595; 6713; 7108; 50814; 1717; 51478; 1718	13	13
										Cardiac Progenitor Differentiation	1.00061426314e-05	0.000154662104097	Wikipathways	TGFB1; PDGFRA; ACTC1; SOX1; SOX2; GSK3B; NCAM1; NKX2-5; TNNT2; SOX17; INHBA; ISL1; IGF2; SIRPA; LIN28B; LIN28A; MYLK3; PAX6; GATA4; ROR2; FGF2; BMP4; BMP1; KIT; NOTCH1; DKK1; MEF2C; ANPEP	91807; 70; 5156; 1482; 4208; 64321; 3670; 79727; 652; 7139; 2247; 140885; 2626; 3815; 3481; 2932; 3624; 4920; 7040; 22943; 4684; 389421; 6657; 5080; 4851; 6656; 649; 290	53	53
										Integrin-mediated Cell Adhesion	1.01106834077e-05	0.000154662104097	Wikipathways	ITGA8; ITGA9; CAPNS1; MAP2K5; ITGA2; ITGA3; ITGA4; ILK; ITGA7; MAP2K2; ITGA10; ITGA11; MAP2K6; MAPK12; SORBS1; CAV2; ZYX; CAV1; ITGA2B; FYN; TLN1; CAPN6; CAPN5; MAPK1; MAPK6; PXN; CAPN1; TNS1; ITGB1; ITGB3; DOCK1; RAC2; MAPK4; SHC3; ITGB8; VCL; BCAR1; MAP2K1; ROCK2; ITGAV; SEPP1; PDPK1; PAK1; SHC1; RAPGEF1	5170; 9475; 5829; 10580; 9564; 1793; 5594; 5597; 5596; 827; 823; 5605; 5604; 3673; 3676; 5608; 3674; 3675; 6300; 8516; 8515; 826; 7145; 3611; 53358; 7791; 7094; 857; 3690; 2889; 858; 3696; 7414; 22801; 3688; 3680; 5607; 3685; 726; 3679; 5880; 5058; 6464; 6414; 2534	101	101
										HTLV-I infection - Homo sapiens (human)	1.01147839942e-05	0.000154662104097	KEGG	BCL2L1; CANX; LTBR; RAN; PIK3CB; PIK3CD; PIK3CG; RELB; MYC; CDKN2B; HLA-DPB1; CDKN2A; SLC25A4; ADCY4; FDPS; ADCY7; ADCY1; ADCY3; CCND1; CCND2; ADCY8; SLC2A1; GSK3B; WNT7B; NFATC2; NFATC4; HLA-C; HLA-B; CDKN1A; RRAS2; KAT2B; HLA-E; CRTC1; IL1R1; JUN; JAK3; CDK4; CHEK1; CHUK; TRRAP; MRAS; TP53INP1; ANAPC1; ANAPC2; WNT5A; CREBBP; PDGFRB; PDGFRA; SMAD3; ATR; VDAC1; FZD1; FZD2; FZD3; FZD4; FZD5; FZD7;…	4609; 1026; 1029; 1030; 3106; 3107; 5156; 5159; 3115; 598; 3133; 2113; 6722; 595; 1111; 8295; 107; 109; 113; 5566; 6776; 1147; 8829; 8321; 8322; 3718; 3725; 4488; 2033; 8850; 4773; 4776; 64682; 5291; 5293; 5294; 7855; 2224; 4790; 29882; 1387; 706; 545; 7474; 5154; 5155; 3108; 3111; 468; 7412; 7416; 4055; 5901; 5902; 22800; 196883; 22808; 8324; 4893; 8325; 291; 7473; 7976; 811; 821; 7478; 3383; 74…	259	259
										Wnt signaling network	1.07297751008e-05	0.000161447206032	PID	FZD1; FZD2; FZD4; FZD5; KREMEN1; FZD7; WNT3; LRP5; RSPO1; ROR2; DKK1; FZD8; WIF1; IGFBP4; LRP6; WNT5A; CTHRC1; WNT7B	2535; 7474; 8324; 7473; 8322; 3487; 284654; 7477; 22943; 115908; 11197; 4040; 7855; 8321; 4920; 8325; 83999; 4041	29	28
										Cholesterol Biosynthesis	1.08040715824e-05	0.000161447206032	Wikipathways	FDPS; NSDHL; HMGCS1; IDI1; DHCR7; MVD; LSS; HMGCR; CYP51A1; MVK; FDFT1; SQLE	4047; 1717; 3422; 2224; 2222; 1595; 3157; 4597; 4598; 50814; 6713; 3156	15	15
										Regulation of actin cytoskeleton - Homo sapiens (human)	1.19607357436e-05	0.000176723230369	KEGG	MYH10; PDGFRB; PDGFRA; CYFIP1; ACTG1; ITGA9; LIMK2; ROCK2; ITGA2; ITGA3; ITGA4; ITGB3; MAP2K1; ITGA7; MSN; ITGA10; ITGA11; INSRR; SOS2; CYFIP2; MRAS; IQGAP2; GSN; ARHGEF12; BCAR1; WASF1; ARHGEF6; ITGA2B; PIK3CB; MYH9; PIK3CD; PIK3CG; TIAM1; ITGA8; PPP1R12A; ITGAV; TMSB4Y; FGF13; PXN; MYL9; ENAH; MAPK1; EGFR; ITGB1; PDGFA; PDGFB; PDGFC; RAC2; FGD3; DIAPH3; ITGB8; VCL; CHRM2; ARPC5; MYLK3; CFL2; CF…	88; 4628; 4627; 89; 4638; 2149; 5154; 5155; 5156; 5159; 1072; 1073; 7430; 4659; 2934; 60; 3645; 81; 87; 3673; 3674; 3675; 3676; 3679; 3680; 3685; 1129; 3690; 624; 3688; 23191; 10398; 91807; 3696; 5291; 5293; 5294; 8394; 2247; 2258; 2260; 2263; 10788; 10458; 56034; 8936; 9459; 4478; 89846; 5880; 29895; 1793; 9475; 22800; 22801; 10627; 22808; 4893; 8515; 8516; 23365; 81624; 9564; 103910; 10092; 100…	215	214
										Beta3 integrin cell surface interactions	1.25893949954e-05	0.0001839450491	PID	PDGFRB; SPHK1; COL4A1; PLAUR; ITGB3; L1CAM; CYR61; ITGA2B; THBS1; COL1A2; PDGFB; LAMA4; FBN1; COL4A6; VEGFA; TNC; LAMC1; F11R; EDIL3; SDC4; ITGAV; SPP1; COL1A1; TGFBI	5155; 3910; 7057; 1277; 50848; 3674; 1288; 8877; 7422; 3690; 6696; 1282; 3491; 2200; 5159; 10085; 5329; 3371; 3897; 3685; 1278; 7045; 6385; 3915	43	43
										AP-1 transcription factor network	1.29223208905e-05	0.000186734637044	PID	TGFB1; NFATC2; BAG1; MT2A; TIMP1; JUND; HIF1A; CRTC1; CBFB; FABP4; AGT; MAFG; BCL2L11; PTEN; JUN; ETS1; FOSL2; EDN1; MYC; DUSP1; NR3C1; CDKN2A; CYR61; GJA1; MAF; EP300; GATA2; CTNNB1; CCND1; TCF7L2; CDK1; COL1A2; MMP9; ATF3	7040; 3725; 2908; 983; 2355; 2113; 1499; 1278; 1029; 595; 7076; 2167; 3491; 23373; 2624; 3727; 865; 1906; 3091; 467; 573; 6934; 10018; 5728; 4609; 4318; 4097; 1843; 4094; 4773; 2033; 4502; 183; 2697	70	70
										Striated Muscle Contraction	1.31168812605e-05	0.000187485857147	Wikipathways	ACTA2; DMD; ACTG1; ACTC1; DES; MYL3; TNNC2; MYL1; MYL9; TNNT1; MYH3; TNNT3; TNNT2; MYH8; TPM4; TPM1; ACTN3; ACTN2; ACTN4; VIM; MYBPC2; MYBPC1	71; 7139; 4632; 88; 89; 7171; 4634; 1674; 81; 7431; 1756; 4621; 4626; 70; 4606; 4604; 7125; 7168; 59; 7138; 7140; 10398	38	38
										Platelet degranulation	1.62494877259e-05	0.00022976426193	Reactome	TGFB1; TGFB3; TIMP1; SCG3; ITGB3; HABP4; SERPING1; CLU; TLN1; CD9; HSPA5; CALM1; ITGA2B; CAP1; THBS1; BRPF3; SPARC; IGF2; PDGFA; PDGFB; CD63; WDR1; PROS1; VCL; VEGFA; LAMP2; CFL1; HGF; TUBA4A; FIGF; ACTN2; ACTN1; ACTN4; APP; CALU; ABCC4; FLNA; VWF	7040; 7450; 801; 710; 7057; 88; 29106; 10257; 9948; 7094; 87; 22927; 928; 2316; 813; 3481; 7076; 351; 7277; 5155; 3690; 3674; 5627; 1191; 7043; 2277; 3082; 81; 7414; 5154; 3309; 967; 27154; 10487; 7422; 3920; 1072; 6678	82	82
										erk and pi-3 kinase are necessary for collagen binding in corneal epithelia	1.6610796508e-05	0.000232374440511	BioCarta	ACTN3; ACTN2; ACTN1; ACTN4; VCL; MYLK; MAP2K1; TLN1; PLCG1; MLC1; ITGB1; PXN; CAPN1; ARHGAP5; MAPK1; TNS1; BCAR1; ZYX; GSN	7414; 88; 4638; 9564; 7094; 87; 23209; 7791; 5335; 5829; 5594; 394; 81; 2934; 7145; 89; 5604; 3688; 823	31	31
										Plexin-D1 Signaling	1.70720121617e-05	0.000236312589396	PID	ITGA8; ITGA9; SEMA3C; SEMA3E; ITGA2; ITGA3; ITGA4; ITGA10; ITGAV; ITGA7; ITGB1; RND2; ITGA11; VEGFA; PLXND1; NRP1	22801; 3676; 8829; 3673; 3675; 10512; 3679; 8153; 9723; 8516; 3685; 8515; 3680; 23129; 7422; 3688	24	24
										Hypertrophic cardiomyopathy (HCM) - Homo sapiens (human)	2.289107351e-05	0.000313560017351	KEGG	ITGA8; ITGA9; TPM4; DMD; ACTG1; ATP2A2; TGFB1; ACTC1; ITGA2; DES; ITGA4; PRKAA2; ITGA7; ITGA10; ITGA11; TPM1; TNNT2; ITGA2B; SGCD; SGCA; SLC8A1; CACNA1S; ITGB1; ITGB3; PRKAG2; PRKAB2; ITGB8; ITGA3; DAG1; CACNA2D1; CACNA2D4; CACNG4; ITGAV; CACNG8; ACTB; CACNG7; TGFB3; MYL3	7168; 7171; 1674; 779; 781; 22801; 59284; 93589; 6546; 4634; 1756; 6442; 6444; 488; 7043; 5563; 60; 8515; 8516; 1605; 70; 71; 51422; 27092; 5565; 3673; 3674; 3675; 3676; 3679; 3680; 7139; 3685; 3688; 3690; 3696; 7040; 59283	83	83
										Integrin cell surface interactions	2.41491037766e-05	0.000327382180065	Reactome	ITGA8; ITGA9; TNC; ITGA2; HSPG2; ITGA4; ITGA7; ITGA10; ITGA11; COL23A1; ITGA2B; THBS1; VCAM1; CD44; ITGB1; ITGB3; ITGA3; ICAM1; JAM2; COL18A1; ITGB8; COL9A2; COL9A3; FBN1; DAG1; COL4A1; COL16A1; F11R; ITGAV; COL13A1; SPP1; COL4A2	8516; 80781; 1284; 3676; 3696; 7057; 3673; 7412; 50848; 3675; 1305; 22801; 1605; 3679; 3690; 3339; 6696; 1282; 960; 3674; 2200; 1299; 3685; 3371; 3680; 1307; 1298; 58494; 91522; 8515; 3688; 3383	67	66
										Syndecan interactions	2.5404529181e-05	0.000340887304827	Reactome	ITGB1; TGFB1; ITGB3; PRKCA; SDC2; SDC3; SDC4; ACTN1; ITGAV; FGF2; CASK; TNC; THBS1; ITGA2	7040; 6383; 3673; 9672; 2247; 3685; 3690; 7057; 3371; 5578; 8573; 3688; 87; 6385	20	20
										miR-targeted genes in muscle cell - TarBase	2.67416958064e-05	0.000355205353388	Wikipathways	MOV10; UBE2J1; P4HA2; CHMP2A; SRSF10; AXL; VSNL1; MRC2; FSTL1; RARS; CBFB; SLC12A2; METTL7A; SLC38A1; SLC38A2; CTSC; SERP1; LPL; MYLIP; IFRD1; SLC25A24; CACNA2D1; NUCB1; PAFAH1B2; CCND1; ARID1A; RAI14; KIT; CSRP1; TMEM43; HSD17B12; TPM1; ATP2A2; TDG; ITGA2; RAB6A; MATR3; SLC25A32; COL3A1; CHD1; NT5E; THBS1; CLDN1; FNDC3B; TXNRD1; PDLIM5; RCN2; PGM1; TP53INP1; ANAPC1; PHLDB2; CAPG; ZEB1; FGF2; LMN…	9076; 6722; 4023; 8301; 80335; 64778; 3337; 1499; 81539; 5917; 10802; 595; 596; 4651; 3673; 64682; 6935; 8289; 6509; 9415; 5139; 10797; 26973; 4774; 84823; 10241; 4170; 5795; 5792; 29968; 558; 7171; 2948; 1278; 1277; 26064; 1281; 80155; 11167; 1371; 1956; 9902; 7474; 378; 8974; 822; 708; 3667; 574032; 290; 23657; 4343; 865; 2697; 55832; 84061; 90102; 5955; 23345; 9759; 24145; 771; 5937; 51144; 34…	394	394
										Hair Follicle Development- Induction (Part 1 of 3)	2.89107573986e-05	0.000380176459792	Wikipathways	EGFR; CTNNB1; BMPR1A; FOXI3; TP63; GJB6; INHBA; NFKB1; MSX2; FZD1; VCAN; CDH3; CHUK; BMP4; LEF1; FGFR2; MYC; FGFR1; EDA; LRP6; LRP5; GSK3B; CTGF	1147; 8626; 1896; 344167; 8321; 51176; 4040; 4041; 657; 652; 2263; 2260; 1462; 2932; 3624; 1490; 1956; 4609; 1499; 4790; 10804; 4488; 1001	42	42
										Activation of gene expression by SREBF (SREBP)	2.97627993266e-05	0.000383706677593	Wikipathways	HMGCS1; TM7SF2; FDPS; IDI1; DHCR7; ELOVL6; FASN; LSS; HMGCR; MVD; MVK; FDFT1; SQLE	4047; 1717; 79071; 2222; 2194; 4597; 3422; 7108; 3157; 4598; 2224; 6713; 3156	18	18
										Activation of gene expression by SREBF (SREBP)	2.97627993266e-05	0.000383706677593	Wikipathways	HMGCS1; TM7SF2; FDPS; IDI1; DHCR7; ELOVL6; FASN; LSS; HMGCR; MVD; MVK; FDFT1; SQLE	4047; 1717; 79071; 2222; 2194; 4597; 3422; 7108; 3157; 4598; 2224; 6713; 3156	18	18
										Degradation of the extracellular matrix	3.19298238172e-05	0.000407647750676	Reactome	MMP14; MMP15; MMP16; MMP17; MMP10; TIMP2; TIMP1; MMP13; HSPG2; ADAM15; CAPNS1; LAMB3; MMP11; ADAMTS5; ADAMTS4; ADAMTS1; ADAMTS9; NID1; CAPN1; CTSK; COL25A1; LAMA5; TLL1; COL18A1; CD44; CTSB; COL9A2; COL9A3; COL23A1; LAMC2; COL16A1; LAMC1; CASP3; BMP1; SPP1; MMP9; MMP2; COL12A1	4323; 9507; 80781; 7077; 3914; 4324; 3918; 84570; 826; 3915; 7076; 1298; 4322; 3339; 6696; 91522; 4319; 960; 11096; 56999; 1299; 4318; 4325; 4320; 4326; 1303; 1513; 7092; 836; 8751; 1307; 9510; 3911; 4313; 1508; 649; 4811; 823	84	84
										Response to elevated platelet cytosolic Ca2+	3.26116539083e-05	0.000412349277783	Reactome	TGFB1; TGFB3; HSPA5; SCG3; ITGB3; HABP4; SERPING1; CLU; TLN1; IGF2; CD9; TIMP1; CALM1; ITGA2B; CAP1; THBS1; BRPF3; SPARC; FIGF; PDGFA; PDGFB; CD63; WDR1; PRKCA; PROS1; VCL; VEGFA; LAMP2; CFL1; HGF; TUBA4A; ACTN2; ACTN1; ACTN4; APP; CALU; ABCC4; FLNA; VWF	7450; 29106; 10257; 2316; 7076; 22927; 7043; 1072; 3309; 7422; 3920; 5578; 801; 88; 7057; 928; 10487; 5155; 3082; 81; 7277; 7040; 813; 3690; 5627; 2277; 7414; 5154; 6678; 710; 9948; 7094; 87; 3481; 351; 3674; 1191; 967; 27154	87	87
										L1CAM interactions	3.37917064073e-05	0.00042320089453	Reactome	ITGA9; SPTAN1; ITGA2; HSPA8; EGFR; CNTNAP1; MAP2K2; MAP2K1; CNTN1; DNM1; ITGAV; L1CAM; NCAM1; SPTBN1; DLG4; ALCAM; SCN2B; MAPK1; DCX; SCN4A; SCN4B; EPHB2; LAMA1; ITGB3; DPYSL2; ITGB1; SCN8A; CD24; AP2A1; LAMC1; NRP1; NRP2; FGFR1; RPS6KA2; RPS6KA3; MSN; ITGA10; EZR; ANK1; ANK2; ANK3; ITGA2B; PAK1	6330; 1956; 1759; 5594; 7430; 6329; 5605; 6711; 2260; 2048; 3312; 1742; 284217; 8515; 3680; 6709; 5604; 287; 5058; 8829; 288; 3690; 6197; 1641; 286; 100133941; 160; 8506; 1272; 6334; 1808; 8828; 214; 3674; 3897; 3685; 6196; 4684; 3673; 4478; 3915; 3688; 6327	100	99
										cAMP signaling pathway - Homo sapiens (human)	3.58772551596e-05	0.000445081042781	KEGG	ATP2A2; FXYD1; PDE3A; RRAS2; GRIA4; CACNA1S; MAP2K1; SOX9; ATP1A3; RAPGEF3; EDNRA; GIPR; PIK3CG; GNAI2; BDNF; MAP2K2; MYL9; PPP1R1B; GNAI3; CALM1; TIAM1; PIK3CB; JUN; CAMK4; PIK3CD; GRIN3A; GLI3; GRIN3B; PPP1R12A; GRIA3; GABBR1; NFKB1; RELA; GNAI1; SUCNR1; PLCE1; ORAI1; RAC2; CREB3L4; CAMK2D; CREB3; CREB5; ATP1B2; CHRM2; MAPK1; ATP1B1; ABCC4; PPARA; ATP1A1; ARAP3; ATP2B3; EP300; DRD2; ATP2B4; ADC…	6662; 10257; 5139; 5141; 5142; 2149; 481; 4659; 6751; 1129; 107; 109; 113; 114; 2696; 3725; 3352; 10398; 10411; 5293; 5294; 2737; 627; 5291; 4790; 84152; 5143; 1909; 2770; 2771; 2773; 482; 116444; 5348; 5880; 9475; 779; 22800; 196883; 1813; 4886; 2778; 801; 116443; 10021; 814; 817; 493; 2892; 2893; 5970; 5465; 2906; 56670; 148327; 1387; 9586; 84876; 64411; 7074; 5566; 5058; 10488; 5594; 476; 477;…	200	200
										Uptake and actions of bacterial toxins	3.65268862759e-05	0.000448905191148	Reactome	VAMP1; SNAP25; STX1B; ANTXR1; CALM1; SYT1; HBEGF; STX1A; MAP2K2; MAP2K1; VAMP2; MAP2K6; MAP2K4; SV2A; CD9; EEF2	801; 6843; 6616; 928; 112755; 6416; 6857; 6804; 9900; 5605; 84168; 1839; 1938; 5604; 6844; 5608	25	25
										Transmission across Chemical Synapses	3.7175369676e-05	0.000452644547443	Reactome	STX1A; KCNJ12; GRIA3; HSPA8; RPS6KA3; GRIA4; KCNJ2; GLUL; ABAT; GABBR1; GNAI2; GNAI3; GABRA3; GNAI1; SNAP25; CACNG8; PPFIA4; GABRB3; DLG4; CALM1; NEFL; ARHGEF9; CHRNB2; GNG11; CASK; GRIK1; GNB5; MAPK1; CHRNB4; GABRR1; CAMK2D; PRKACA; SLC6A11; GRIN2D; PLCB1; PLCB2; KCNJ4; SLC38A1; KCNJ16; SLC38A2; PRKCA; BZRAP1; ARL6IP5; GNB1; CAMK4; COMT; PPFIA1; ADCY7; UNC13B; PDPK1; GABRG2; CACNA2D1; ADCY4; ACT…	1141; 54331; 5578; 7915; 10550; 8573; 8224; 1144; 54407; 2770; 6506; 2556; 23426; 83988; 5594; 2893; 114; 23236; 196883; 2550; 6844; 801; 88; 2791; 3312; 107; 3773; 81539; 1742; 5566; 8497; 2752; 2906; 113; 2782; 80331; 8500; 3759; 10497; 2892; 109; 2569; 814; 6616; 3762; 5330; 1312; 6511; 3761; 2793; 9256; 1143; 6857; 6197; 2566; 10681; 6538; 817; 781; 55879; 3768; 5170; 2771; 84254; 6507; 160; …	211	210
										Adrenergic signaling in cardiomyocytes - Homo sapiens (human)	3.95348281326e-05	0.000476956871508	KEGG	PPP2CB; ATP2A2; ACTC1; CACNA1S; MYL3; MAPK12; RAPGEF3; ATP1B1; GNAI2; GNAI3; GNAI1; TNNT2; CALM1; PIK3CB; TPM4; PIK3CD; PPP2R5E; TPM1; PIK3CG; PRKCA; MAPK1; MAPK11; SLC8A1; ATP1A3; SCN4B; PLCB1; PLCB2; PLCB4; ATP1A1; ATP2B4; CAMK2D; ATP1B2; CREB5; CREB3; PPP2R2B; ATF4; ATP2B3; CACNA2D1; ATF6B; CACNA2D4; ADRA1D; ADCY4; ADCY7; ADCY1; ADCY3; PPP2CA; GNAS; ADCY8; CACNG8; PRKACA; ATP1A2; CREB3L4; PPP2…	7168; 7171; 4634; 70; 596; 186; 107; 109; 113; 114; 146; 6300; 10411; 5293; 5294; 5291; 185; 6330; 23236; 5330; 5332; 2773; 2778; 2770; 2771; 10488; 468; 779; 781; 196883; 801; 817; 5600; 7139; 148327; 1388; 6546; 9586; 59283; 59284; 5525; 5515; 5516; 5521; 93589; 5528; 5529; 5566; 5578; 27092; 5594; 476; 477; 478; 481; 482; 488; 492; 493	149	149
										Amoebiasis - Homo sapiens (human)	4.40097524687e-05	0.000526116586331	KEGG	TGFB1; TGFB3; COL11A2; PLCB1; CASP3; SERPINB1; LAMC3; COL3A1; LAMB3; IL1R1; PIK3CB; PIK3CD; PIK3CG; PRKACA; NFKB1; RELA; LAMA1; PLCB2; PLCB4; LAMA5; RAB5C; HSPB1; LAMA4; COL1A1; VCL; COL5A2; COL4A6; COL5A1; PRKCA; COL4A2; COL4A1; LAMC2; COL24A1; LAMC1; COL5A3; SERPINB6; ACTN3; ACTN2; ACTN1; ADCY1; ACTN4; ARG2; GNAS; TLR2; COL1A2; GNA11	284217; 10319; 81; 87; 88; 89; 107; 255631; 5269; 5291; 5293; 5294; 4790; 23236; 2767; 5330; 5332; 2778; 3315; 7414; 1277; 1278; 1281; 1282; 1284; 1288; 1289; 1290; 1302; 836; 3910; 3911; 3914; 3915; 50509; 3918; 5970; 7040; 384; 7043; 7097; 5566; 5878; 1992; 5578; 3554	109	109
										Direct p53 effectors	5.5718372826e-05	0.000656814678567	PID	BCL2L1; TAP1; LIF; BCL2L2; MSH2; EGFR; CCNG1; HDAC2; MCL1; TNFRSF10D; FDXR; NDRG1; CAV1; CREBBP; TP63; HGF; BTG2; FAS; CD82; JUN; MLH1; PCBP4; PERP; PML; PYCARD; GDF15; CX3CL1; DUSP1; CDKN1A; PCNA; CASP6; DDIT4; COL18A1; VCAN; TP53I3; DDB2; TP53INP1; TRRAP; TP53BP2; SNAI2; EP300; ARID3A; BDKRB2; POU4F1; GPX1; DKK1; SFN; PTEN; SPP1; ATF3; CSE1L; STEAP3; CCNK; MMP2; TFDP1; BCL2	4436; 3725; 8626; 6591; 3976; 3732; 1956; 598; 10397; 5371; 4292; 1820; 29108; 839; 7159; 22943; 355; 900; 467; 1643; 64065; 7027; 6890; 55240; 9540; 5728; 2810; 2232; 857; 2033; 596; 9518; 3082; 80781; 8295; 624; 6696; 7832; 6376; 4313; 1434; 94241; 8812; 54541; 4170; 1387; 1462; 599; 5111; 1026; 5457; 3066; 8793; 57060; 1843; 2876	141	141
										integrin signaling pathway	5.69405881039e-05	0.000656814678567	BioCarta	ACTN3; ACTN2; ACTN1; SHC1; ACTN4; VCL; NOLC1; FYN; TLN1; BCR; MLC1; ITGB1; RAPGEF1; CAPN1; TNS1; CAV1; BCAR1; ZYX; PXN	88; 9564; 7094; 89; 87; 23209; 7791; 2534; 2889; 6464; 5829; 613; 81; 7414; 7145; 857; 9221; 3688; 823	33	33
										role of egf receptor transactivation by gpcrs in cardiac hypertrophy	5.69405881039e-05	0.000656814678567	BioCarta	MYC; SHC1; PRKCA; EGFR; GNA11; JUN; ADAM12; MAP2K1; CHUK; MAP2K2; PLCG1; MAPK1; EDNRB; AGTR2; EDN1; EDNRA; RELA; AGT; GNB1	1909; 2767; 3725; 5578; 5335; 186; 8038; 5970; 1956; 6464; 5594; 1147; 1906; 2782; 5605; 1910; 4609; 5604; 183	33	33
										Endothelin Pathways	5.69405881039e-05	0.000656814678567	Wikipathways	CALCRL; PLCB1; NOS3; CNN1; ATP2A2; GNAS; GNB5; NPY1R; MYLK; PRKCA; MAP2K1; MAPK1; CALM1; ECE1; MYL1; EDN1; EDNRA; EDNRB; GNAI1	2778; 2770; 1264; 5604; 1909; 1906; 4638; 4632; 4846; 4886; 1889; 488; 1910; 10681; 23236; 5594; 5578; 801; 10203	33	33
										Validated targets of C-MYC transcriptional activation	6.082825221e-05	0.000695557840488	PID	HSPA4; HUWE1; PRDX3; SMAD3; PDCD10; MTDH; EIF2S1; ODC1; PEG10; SNAI1; RUVBL1; DDX18; SUPT3H; HSPD1; PFKM; TFRC; CDK4; MYC; TERT; LDHA; MINA; CDC25A; BMI1; TRRAP; LIN28B; ENO1; BCAT1; EIF4E; EP300; SHMT1; NME1; EIF4G1; CCND2; ID2; SLC2A1; NCL; MMP9; HSP90AA1; CREBBP	11235; 92140; 7015; 4691; 6615; 10075; 6470; 8607; 3939; 8886; 7037; 1965; 4088; 993; 4830; 1981; 3329; 4318; 4953; 2033; 84864; 3308; 3398; 8295; 648; 389421; 1019; 1977; 6513; 5213; 2023; 586; 1387; 3320; 8464; 23089; 4609; 894; 10935	89	89
										Integrins in angiogenesis	6.60149421257e-05	0.000748359042201	PID	COL11A2; IGF1R; COL3A1; TLN1; MAPK1; PXN; COL1A2; ITGB3; VCL; ILK; COL5A2; COL4A6; PIK3C2A; COL5A1; VEGFA; COL4A1; BCAR1; FGF2; F11R; COL7A1; EDIL3; IRS1; ITGAV; SPP1; COL1A1; COL6A1; HSP90AA1; COL6A3; COL6A2; PTPN11	1293; 9564; 7094; 1277; 1288; 50848; 1292; 3320; 5829; 7422; 3690; 1291; 6696; 1282; 5594; 3480; 10085; 1290; 5781; 7414; 1294; 3667; 5286; 1281; 2247; 1278; 3685; 3611; 1302; 1289	63	63
										Signalling by NGF	7.2027894386e-05	0.000809544283056	Reactome	TIAM1; NRAS; TNRC6C; TNRC6B; MOV10; RASAL2; DLG4; LINGO1; ARHGEF9; ARHGEF6; PIK3CB; PIK3CD; CAMK4; ARHGEF3; RELA; IRAK1; ARHGEF12; NGEF; SHC1; SHC3; CAMK2D; KITLG; FGFR2; FGFR1; ADCY4; ADCY7; ADCY1; ADCY3; PPP2CA; MAGED1; PTPN11; PPP2CB; ADCY8; PLCG1; KIT; MAPKAPK2; PTEN; RAPGEF1; RASGRP3; RASGRP4; SPTAN1; CDKN1A; ITGB3; MCF2L; DNM1; ARHGAP4; GSK3B; ADRBK1; PRKCA; JAK3; NF1; RASGEF1A; PRKCE; CHUK…	5578; 4303; 196883; 5605; 9500; 10018; 1848; 53358; 221002; 57142; 57690; 156; 84894; 5156; 23365; 23263; 5607; 5291; 89846; 5154; 11108; 7094; 83464; 1850; 10276; 3708; 4893; 115727; 3674; 5528; 9462; 23229; 4763; 1843; 3065; 3667; 5525; 5664; 2534; 5577; 5159; 4804; 2475; 79109; 4208; 3560; 88; 4914; 1742; 5515; 29; 121512; 2906; 5728; 2308; 2263; 5899; 6197; 27018; 8660; 7189; 5516; 5970; 4747…	386	384
										S1P1 pathway	7.2847641511e-05	0.000811819055822	PID	PDGFRB; PLCB2; PTGS2; S1PR1; PDGFB; SPHK1; PLCG1; MAPK1; VEGFA; GNAZ; GNAI2; GNAI3; GNAI1	2773; 5594; 5155; 1901; 8877; 5330; 2771; 7422; 2770; 2781; 5335; 5159; 5743	19	19
										HS-GAG biosynthesis	7.67278251344e-05	0.000847874706317	Reactome	HS3ST5; HSPG2; HS3ST1; HS6ST2; EXT1; SDC3; NDST1; SDC2; NDST3; HS3ST3A1; SDC4; GPC1; GPC2; GPC3; HS6ST1; GPC6; GLCE; NDST2	9955; 9394; 9348; 2131; 10082; 6383; 3340; 90161; 3339; 222537; 221914; 9957; 8509; 9672; 2817; 26035; 2719; 6385	31	31
										Calcium Regulation in the Cardiac Cell	8.08384389196e-05	0.000885854559828	Wikipathways	PKIA; GRK5; ATP2A2; ATP2A3; GNG11; PRKAR2B; PKIB; ATP1B1; GNAI2; GNAI3; GNAI1; CALM1; RYR1; GJB2; CAMK4; GJB6; RGS4; RGS5; YWHAH; RGS1; RGS2; CAMK2D; PRKACA; SLC8A3; CACNA1S; YWHAG; YWHAE; ATP1B2; ADCY4; ANXA6; GNB5; PRKCE; GNB1; PRKCD; CHRM2; SLC8A1; PRKCA; ITPR2; ATP2B3; ITPR1; ADCY1; KCNJ3; GJA1; RGS14; ADCY7; ADRA1D; KCNJ5; GNAS; CALR; ADCY3; ADCY8; CACNA1E; GNAZ; GJC1; SFN; GNG2; GNA11; PRKD1	492; 5587; 5580; 8490; 811; 814; 3760; 3762; 2781; 2706; 5997; 5996; 10681; 5999; 2778; 1129; 2770; 2771; 114; 113; 54331; 2782; 5566; 7531; 196883; 7533; 7532; 309; 2767; 10804; 109; 146; 107; 2791; 5578; 5577; 5581; 5570; 10636; 2773; 2810; 2697; 817; 2869; 777; 779; 10052; 3708; 3709; 489; 488; 482; 481; 5569; 6547; 6546; 6261; 801	149	149
										CXCR4-mediated signaling events	8.19265523891e-05	0.000888385349863	PID	PAG1; CD4; FOXO1; DNM1; GNAI2; ADRBK1; GNAI1; GNB2L1; GNAI3; STAT1; PIK3CB; UBQLN1; FYN; PIK3CG; MAPKAP1; PIK3R6; RGS1; LYN; PXN; PLCB1; PLCB2; GNB1; MTOR; CFL1; RHOC; RHOB; BCAR1; PTPN6; INPP5D; PTPN11; GNAZ; RALB; PTEN; STAT5A; GNG2; MMP9; PDPK1; PAK1	4067; 54331; 6776; 2770; 920; 23236; 1072; 2475; 79109; 5996; 388; 6772; 55824; 4318; 156; 5728; 2782; 3635; 2781; 2534; 5058; 2308; 5330; 9564; 5781; 5899; 1759; 5170; 5291; 29979; 10399; 5294; 2771; 5777; 5829; 146850; 2773; 389	88	87
										Rap1 signaling pathway - Homo sapiens (human)	8.24205419645e-05	0.000888385349863	KEGG	PDGFRB; PDGFRA; IGF1R; ACTG1; MAP2K1; RASGRP3; PIK3CD; EGFR; ITGB3; DOCK4; CTNNB1; MAP2K2; INSR; PLCE1; NGFR; MAPK12; RAPGEF3; RAC2; PIK3CG; GNAI2; GNAI3; FLT1; PGF; BCAR1; CALM1; ITGA2B; PIK3CB; NRAS; RAPGEF1; TLN1; TIAM1; FIGF; MAPK11; MAGI2; MAGI1; FGF13; SIPA1L2; EFNA5; ITGB1; PDGFA; PDGFB; PDGFC; PLCB4; PRKCA; PLCB1; MRAS; ANGPT2; VEGFA; MAP2K6; HGF; ARAP3; KITLG; FGFR2; FGF2; FGFR1; GNAI1; …	5291; 9732; 9223; 3082; 4893; 5154; 5155; 5156; 5159; 3643; 60; 5899; 7094; 71; 3674; 2149; 2321; 3688; 3690; 107; 5228; 109; 114; 4804; 6300; 4254; 113; 10411; 5293; 5294; 25780; 23236; 2247; 2258; 5332; 2263; 2778; 57121; 57568; 56034; 2277; 3815; 2770; 2260; 7422; 5335; 196883; 1813; 2771; 22808; 285; 801; 9863; 5600; 5330; 2889; 2773; 9564; 5605; 7057; 1902; 10636; 3480; 1946; 7074; 64411; 26…	211	211
										Cytosolic tRNA aminoacylation	9.59935276315e-05	0.00102627226696	Reactome	IARS; CARS; AARS; AIMP2; WARS; NARS; GARS; FARSB; RARS; YARS; PPA1; MARS; TARS; QARS; EEF1E1	5859; 8565; 5464; 833; 4141; 4677; 16; 9521; 7965; 7453; 2617; 3376; 10056; 5917; 6897	24	24
										Signaling by PDGF	0.000101097509479	0.00107212278197	Reactome	MOV10; NRAS; TNRC6C; TNRC6B; RASAL2; DLG4; CALM1; PIK3CB; PIK3CD; CAMK4; SHC1; SHC3; CAMK2D; KITLG; FGFR2; FGFR1; ADCY4; ADCY7; ADCY1; ADCY3; PPP2CA; PTPN11; PPP2CB; ADCY8; GSK3B; PTEN; GRB7; RAPGEF1; RASGRP3; RASGRP4; SPTAN1; CDKN1A; PDGFB; IRS1; KIT; ADRBK1; THBS1; JAK3; NF1; PRKACA; RASGEF1A; PRKCE; CHUK; COL4A2; COL4A1; ITPR2; ITPR1; BCAR1; FGF2; PPP2R5D; PPP2R5E; VWF; IL17RD; PPP2R5A; PDGFRB…	7450; 3667; 4254; 5578; 1846; 9462; 5327; 5525; 1292; 2534; 6776; 5566; 1956; 5577; 6464; 5594; 817; 5159; 114; 1299; 5605; 2475; 23112; 1839; 5580; 1848; 79109; 1026; 53358; 3560; 2260; 88; 3815; 9564; 7057; 107; 6772; 1742; 5335; 5515; 4343; 1282; 2889; 5529; 57690; 1147; 3718; 113; 5155; 5781; 156; 221002; 5728; 109; 23239; 6711; 54756; 814; 1284; 4303; 2263; 801; 3690; 1291; 6696; 6709; 13187…	301	300
										Regulation of cholesterol biosynthesis by SREBP (SREBF)	0.000103194482284	0.00107699003336	Reactome	FDPS; MBTPS2; TM7SF2; HMGCS1; RAN; IDI1; KPNB1; DHCR7; ELOVL6; SREBF1; MVD; LSS; HMGCR; FASN; MVK; FDFT1; SQLE	3156; 2222; 4597; 4047; 5901; 6720; 3837; 51360; 79071; 1717; 6713; 7108; 3422; 2224; 4598; 3157; 2194	29	29
										Smooth Muscle Contraction	0.000103194482284	0.00107699003336	Reactome	ACTA2; MYL12B; MYL12A; CALM1; CALD1; TPM4; VCL; MYLK; TPM1; TLN1; MYL6; PXN; SORBS1; ACTG2; MYL9; LMOD1; MYLPF	10580; 7168; 801; 59; 4638; 25802; 7094; 10627; 800; 103910; 5829; 4637; 7171; 7414; 72; 29895; 10398	29	29
										TGF_beta_Receptor	0.000108299115209	0.00112000498806	NetPath	HDAC1; TGFB1; TGFB3; TRIM33; ATF3; EP300; HSPA8; KAT2B; SMAD3; CTNNB1; PPP1R15A; FOXO1; SOX9; MAP2K6; FOXO4; SKI; SPTBN1; CAV1; SMURF1; NUP153; KLF10; XPO4; ZEB1; CDKN1A; JUN; STRAP; SUMO1; SPARC; ETS1; PXN; ANAPC2; PML; CITED1; MEF2C; BRCA1; SMAD6; RBL1; CD44; CDC25A; KPNB1; JUND; AR; SKIL; PDPK1; ANAPC1; LEF1; UBE2D1; BCAR1; MYC; CTNNA2; ZEB2; E2F5; CREBBP; NME1; CCND1; SDC2; GSK3B; RUNX2; CDK1…	3725; 595; 7321; 51592; 4303; 9972; 9839; 29882; 57559; 5594; 5371; 3065; 1875; 7071; 51176; 6711; 860; 3312; 3837; 2113; 4088; 7027; 993; 4830; 5608; 857; 2033; 7040; 1496; 2308; 4435; 4208; 9564; 6498; 367; 5933; 11171; 6497; 4091; 6662; 7050; 64328; 467; 8850; 6678; 23645; 57154; 5170; 1387; 3727; 2932; 7043; 672; 6383; 1499; 7341; 5829; 1019; 10454; 1026; 960; 6935; 4609; 64682; 983	174	173
										Platelet homeostasis	0.000109019496937	0.00112000498806	Reactome	STIM1; ATP2A1; ATP2A2; ATP2A3; KCNMA1; PDE9A; ORAI1; PDE3A; GNG11; PTPN6; GUCY1A3; GUCY1A2; PRKG1; SLC8A1; SLC8A3; NOS1; NOS3; GNB5; GNB1; ITPR2; ATP2B3; ITPR1; PDE10A; ATP2B4; LRP8; KCNMB4; GNAS; PPP2CA; PTPN11; PPP2CB; GNG2; GNGT2; PPP2R5D; PPP2R5E; PPP2R5A	2977; 54331; 5592; 2791; 6546; 487; 5777; 3709; 5525; 5152; 5516; 492; 4842; 3708; 5515; 489; 4846; 2778; 5529; 5528; 5139; 10846; 5781; 27345; 488; 10681; 2793; 7804; 6547; 2982; 493; 2782; 84876; 6786; 3778	79	79
										Signal transduction by L1	0.000124945324792	0.00127366745815	Reactome	ITGB1; ITGA9; ITGB3; PAK1; ITGA2B; EGFR; ITGAV; NCAM1; MAP2K2; MAP2K1; MAPK1; L1CAM; NRP1; FGFR1	2260; 8829; 3674; 1956; 3690; 5594; 3897; 5605; 3680; 4684; 5604; 3685; 3688; 5058	22	22
										Signaling events mediated by VEGFR1 and VEGFR2	0.000139654155362	0.00141265549462	PID	MAP2K1; CTNNB1; MAP2K2; PLCG1; MAPK11; MAPKAPK2; FLT1; CALM1; FYN; MYOF; MAPK1; PXN; CAV1; ITGB3; NOS3; PRKCA; VCL; PRKCD; SH2D2A; VEGFA; FES; PDPK1; PTPN6; GRB10; PTPN11; SHB; ITGAV; PRKACA; HSP90AA1; PTPRJ; MAP2K6	5777; 7414; 5170; 5578; 2321; 1499; 9261; 3320; 7422; 5335; 5566; 3690; 5795; 4846; 26509; 5594; 5829; 5605; 5781; 9047; 6461; 5600; 801; 2887; 857; 5604; 5580; 3685; 2534; 5608; 2242	68	68
										Alpha6Beta4Integrin	0.000143092519438	0.00143638674093	NetPath	JUN; EGFR; RTKN; EIF6; SMAD3; EIF4E; LAMB3; SHC1; PIK3CB; FYN; PIK3CG; YWHAH; MAPK1; YWHAE; EPHB2; LAMA5; PRKCA; DST; PRKCD; DSP; AR; PIK3CD; LAMC2; LAMC1; NTN1; PTPN11; IRS1; IRS2; VIM; SFN; MTOR; PAK1	8660; 5294; 2048; 5578; 3692; 3725; 3911; 3667; 3914; 5291; 7531; 6242; 9423; 3918; 5781; 367; 2534; 5293; 4088; 7431; 1956; 1832; 6464; 5594; 1977; 2475; 667; 2810; 5580; 7533; 3915; 5058	71	71
										Androgen receptor signaling pathway	0.000146972974526	0.00146312053891	Wikipathways	HDAC1; BAG1; SUMO1; CDKN1A; EGFR; KAT2B; PRDX1; SMAD3; FKBP4; FOXO1; RHOB; CAV1; GNB2L1; BMF; PTEN; RAN; UBE3A; JUN; FHL2; LIMK2; RELA; BRCA1; SIRT1; DSTN; AR; PATZ1; EP300; CTNNB1; ETV5; CCND1; CALR; ROCK2; GSK3B; RUNX2; PIAS3; TGIF1; FLNA; CREBBP	9475; 23598; 3725; 7050; 5901; 811; 672; 1956; 1499; 2316; 1387; 595; 2308; 11034; 367; 2288; 2932; 23411; 388; 2274; 90427; 573; 7341; 857; 2119; 4088; 10401; 10399; 1026; 860; 3065; 5052; 5728; 2033; 7337; 5970; 3985; 8850	89	89
										Small cell lung cancer - Homo sapiens (human)	0.000147981012681	0.00146312053891	KEGG	BCL2L1; PTGS2; FHIT; BIRC7; ITGA2; ITGA3; BIRC2; CYCS; LAMB3; RARB; SKP2; ITGA2B; PIK3CB; PIK3CD; PIK3CG; NFKB1; MYC; CDKN2B; LAMA1; LAMA4; LAMA5; TRAF6; CHUK; RXRB; COL4A6; ITGB1; COL4A2; COL4A1; LAMC2; LAMC3; LAMC1; RELA; CCND1; ITGAV; PTEN; CDK4; BCL2	4609; 1030; 7189; 284217; 10319; 595; 79444; 598; 3673; 3674; 3675; 5728; 3685; 3688; 5743; 6257; 1147; 5291; 5293; 5294; 4790; 54205; 2272; 1282; 1284; 1288; 5915; 3910; 3911; 329; 3914; 5970; 6502; 3915; 3918; 596; 1019	86	86
										Angiogenesis	0.000160956278695	0.00157953363048	Wikipathways	PDGFB; NOS3; TIMP3; TIMP2; ARNT; HIF1A; PLCG1; MAPK1; MMP9; FGFR2; FGF2; CREBBP; FLT1	2321; 1387; 7078; 4318; 7077; 5155; 405; 3091; 5335; 2263; 2247; 4846; 5594	20	20
										Syndecan-1-mediated signaling events	0.000165301575998	0.00161015979583	PID	TGFB1; COL11A2; COL3A1; CASK; MAPK1; PRKACA; LAMA5; MMP9; COL5A2; COL4A6; COL5A1; COL4A1; HGF; FGFR2; FGF2; FGFR1; COL7A1; COL1A2; COL1A1; COL6A1; COL6A3; COL6A2	2260; 1293; 2247; 7040; 8573; 1288; 2263; 1292; 5566; 1291; 1282; 5594; 4318; 1277; 1290; 3082; 1294; 1281; 3911; 1278; 1302; 1289	43	43
										EGF-Ncore	0.000168786525046	0.00163201676791	Signalink	SMAD6; MBIP; SPAG9; FYN; CNKSR2; PEA15; DUSP8; DUSP4; IRAK1; DUSP1; DUSP3; SIRPA; SH3RF1; PRKCA; MTSS1; PAK1IP1; EIF4E; MAPK8IP2; DUSP6; INPP5D; PTPN11; GSK3B; PTEN; SHOC2; PRKACA; FLNA; TAB1	5781; 57630; 2316; 1843; 1845; 1846; 1848; 1977; 1850; 9788; 5566; 3654; 5578; 22866; 9043; 10454; 55003; 5728; 8036; 2534; 51562; 3635; 2932; 23542; 4091; 8682; 140885	57	57
										Signaling by VEGF	0.000177658806521	0.00168476667026	Reactome	NRAS; RASAL2; AXL; CAV1; DLG4; CALM1; PIK3CB; SHC1; SHC3; CAMK2D; SH2D2A; KITLG; FGFR2; FGFR1; PPP2CA; PPP2CB; KIT; PAK1; ELMO2; RASGRP3; RASGRP4; SPTAN1; DOCK1; ITGB3; IRS1; MAPKAPK2; JAK3; NF1; FIGF; RASGEF1A; SHB; VEGFA; ITPR2; ITPR1; BCAR1; FGF2; ITGAV; PPP2R5D; BAIAP2; VWF; IL17RD; PPP2R5A; PDGFRB; PDGFRA; MAPK11; NCAM1; FLT1; ITGA2B; CNKSR2; HBEGF; MAPK1; DUSP8; DUSP4; DUSP6; DUSP1; DAB2IP;…	558; 8877; 7450; 3667; 4254; 5578; 1846; 9462; 9475; 5525; 9261; 1956; 26999; 4846; 6464; 5594; 5159; 3708; 5605; 2475; 23191; 1839; 5580; 1848; 9047; 7422; 79109; 53358; 3560; 6711; 2260; 88; 3815; 221002; 1742; 3709; 10810; 5335; 5566; 817; 5515; 5529; 2906; 3718; 5604; 5155; 1793; 2247; 857; 54756; 2534; 5058; 1535; 1499; 2321; 9564; 2263; 801; 3690; 6709; 63916; 5528; 2277; 5291; 7414; 6461; …	274	273
										MicroRNAs in cardiomyocyte hypertrophy	0.000179846348107	0.00168476667026	Wikipathways	TGFB1; LIF; NFATC4; HDAC4; MAP2K4; PLCB2; IL6ST; CTNNB1; MAP2K2; MAP2K1; MAP2K6; MAP2K5; IKBKE; AGT; FZD1; FZD2; CALM1; PIK3CB; PIK3CD; PIK3CG; MAPK1; PRKG1; MAPK4; EDN1; NFKB1; IGF1R; MYEF2; CAMK2D; CHUK; MYLK3; MTOR; GATA4; FGFR2; FGF2; LRP6; LRP5; TAB1; MYLK; ROCK2; GSK3B; PDPK1; WNT5A	5170; 1147; 3480; 9475; 10454; 2247; 817; 1499; 5592; 5594; 5596; 2475; 5605; 5604; 5607; 5608; 4040; 4041; 3572; 2263; 50804; 2932; 9641; 91807; 5330; 1906; 4638; 183; 2626; 4776; 5294; 5293; 5291; 9759; 8321; 6416; 3976; 7474; 4790; 801; 2535; 7040	102	102
										Aryl Hydrocarbon Receptor	0.000184730488086	0.00168476667026	Wikipathways	PTGS2; CDKN1A; EGFR; NQO1; MAP2K1; CYP1B1; NRAS; GCLC; KLF6; MAPK1; NF1; NFKB1; MYC; LPL; VEGFA; EP300; RELA; PSRC1; ARNT; NRIP1; AHR; HSP90AA1; PLAGL1	4893; 196; 3320; 5604; 4763; 5743; 4023; 1545; 405; 2033; 1316; 8204; 2729; 5325; 4609; 4790; 5594; 1026; 1728; 84722; 1956; 7422; 5970	46	46
										Heart Development	0.000184730488086	0.00168476667026	Wikipathways	NFATC2; NFATC4; ISL1; CTNNB1; BMPR1A; TBX1; HAND1; HAND2; PITX2; NKX2-5; BHLHE40; MAPK1; SRF; VEGFA; GATA4; HEY1; TBX2; BMP4; PTPN11; NOTCH1; MEF2C; FOXC2; FOXC1	23462; 2296; 6722; 4208; 1499; 6899; 3670; 6909; 657; 2303; 9464; 652; 5781; 9421; 2626; 4776; 8553; 4773; 5308; 5594; 1482; 7422; 4851	46	46
										Signal Transduction of S1P Receptor	0.000185193489665	0.00168476667026	Wikipathways	PLCB1; PLCB2; MAPK4; S1PR3; S1PR2; S1PR1; SPHK1; S1PR5; PIK3C2B; MAPK1; MAPK6; MAPK12; GNAI2; GNAI3; GNAI1	2770; 2771; 2773; 5330; 5597; 1901; 9294; 1903; 6300; 5287; 53637; 23236; 5594; 8877; 5596	25	25
										Hippo signaling pathway - Homo sapiens (human)	0.000188380407665	0.00168476667026	KEGG	TGFB1; TGFB3; ACTG1; YWHAH; BIRC2; SAV1; CTNNB1; BMPR1A; BMPR1B; SOX2; TEAD2; TEAD1; LEF1; TEAD4; FZD1; FZD2; FZD3; FZD4; DLG4; FZD7; FZD8; WWC1; GDF7; GDF6; GLI2; WNT8A; WNT8B; MYC; YAP1; YWHAG; YWHAE; PPP2CB; BMP8A; CRB2; WTIP; PPP2R2B; TP53BP2; SNAI2; FRMD6; SMAD3; WNT5A; CTNNA2; FZD5; BMP5; BMP4; LATS2; CCND1; PPP2CA; CCND2; ID2; TCF7L2; GSK3B; WNT3; CTGF; AXIN2; ACTB; WNT7B; AMOT	4609; 6657; 60; 392255; 60485; 71; 595; 8313; 8321; 8324; 652; 653; 657; 658; 154796; 10413; 7855; 2736; 1742; 353500; 23286; 8322; 8463; 6934; 8325; 7976; 7473; 7474; 7477; 7478; 7479; 3398; 329; 7003; 7004; 2535; 7532; 7533; 7531; 2932; 894; 7040; 7043; 5515; 5516; 5521; 151449; 26524; 122786; 126374; 6591; 7159; 1490; 1496; 1499; 51176; 4088; 286204	154	153
										Protein digestion and absorption - Homo sapiens (human)	0.000194446209313	0.00168476667026	KEGG	COL11A2; MME; COL3A1; SLC7A8; SLC9A3; SLC8A1; ATP1A3; SLC8A3; ATP1A2; ELN; COL6A1; SLC38A2; COL18A1; ATP1B2; COL9A2; COL9A3; ATP1B1; COL5A2; COL4A6; COL5A1; COL4A2; COL4A1; COL24A1; COL15A1; PRCP; COL7A1; COL5A3; COL13A1; COL1A2; XPNPEP2; ATP1A1; COL1A1; COL21A1; SLC1A5; COL6A3; COL6A2; COL12A1; COL6A6	1291; 54407; 255631; 81578; 4311; 1277; 1278; 1281; 1282; 1284; 1288; 1289; 1290; 1292; 1293; 1294; 1298; 1299; 1302; 1303; 1305; 1306; 131873; 50509; 7512; 6510; 23428; 80781; 6546; 6547; 6550; 5547; 2006; 476; 477; 478; 481; 482	90	90
										Gastric acid secretion - Homo sapiens (human)	0.000198981745162	0.00168476667026	KEGG	GNAI2; GNAI3; GNAI1; CCKBR; CALM1; KCNK2; PRKCA; HRH2; ATP1A3; PLCB1; PLCB2; PLCB4; KCNJ16; CAMK2D; ATP1B2; MYLK3; ATP1B1; ITPR2; ITPR1; ADCY4; KCNJ2; ADCY7; ADCY1; GNAS; SST; ADCY3; ADCY8; MYLK; EZR; PRKACA; ATP1A2; ATP1A1; ACTB	3776; 107; 7430; 196883; 2771; 478; 4638; 91807; 801; 3773; 817; 6750; 3274; 5566; 23236; 5578; 60; 5330; 5332; 2773; 2778; 476; 477; 481; 482; 109; 113; 114; 3759; 887; 2770; 3708; 3709	75	75
										E2F transcription factor network	0.000198981745162	0.00168476667026	PID	HDAC1; POLA1; DHFR; CDKN1A; KAT2B; RRM2; XRCC1; MYBL2; CDC6; CEBPA; CCNA2; WASF1; TFE3; RYBP; MYC; RANBP1; BRCA1; SIRT1; CDKN2A; RBL1; CDC25A; UXT; TRRAP; CES3; MCM3; EP300; E2F5; RBBP8; TOPBP1; CDK1; CREBBP; TFDP1; MCL1	5422; 1050; 1875; 8850; 4170; 23491; 1387; 4605; 983; 993; 672; 7027; 7515; 5933; 5932; 1029; 23411; 6241; 8295; 990; 7030; 5902; 3065; 890; 4609; 4172; 11073; 8409; 23429; 1026; 2033; 8936; 1719	75	75
										SREBF and miR33 in cholesterol and lipid homeostasis	0.000204446283526	0.00168476667026	Wikipathways	HMGCS1; SIRT1; SCD; PPARA; PPARGC1A; LDLR; SREBF1; FASN; HMGCR; ABCA1; MTOR; NR1H3	10062; 3949; 2475; 19; 10891; 2194; 3157; 6720; 23411; 3156; 5465; 6319	18	18
										Gastrin	0.000227253705849	0.00168476667026	NetPath	CCKBR; TCF4; ANXA2; ELAVL1; SLC9A3; PRKCA; JUN; EGFR; PRKCD; MAPK9; KIT; CTNNB1; MAP2K1; MAPK1; ITGB1; PXN; NFKB1; RELA; GSK3B; BCAR1; SHC1	302; 1994; 6925; 3815; 9564; 5578; 4790; 2932; 1499; 5970; 1956; 5829; 887; 3725; 6464; 5594; 5601; 5580; 5604; 6550; 3688	41	41
										Cell Cycle	0.000231997287743	0.00168476667026	Wikipathways	HDAC1; TGFB1; HDAC2; HDAC4; HDAC8; CDKN1A; PRKDC; CDKN2A; ATR; CDC6; EP300; SKP2; YWHAH; DBF4; WEE1; SMC1A; CDC25A; YWHAE; PCNA; MCM10; RBL1; ORC6; CDC25B; ORC4; ORC2; MCM7; MCM6; MCM4; MCM3; CCNA2; KITLG; SMAD3; MCM8; E2F5; CCND2; CDC14B; GSK3B; CDK1; CDK4; YWHAG; CHEK1; TFDP1	23594; 545; 994; 990; 993; 4176; 1026; 7040; 5591; 983; 1019; 7531; 7533; 7532; 5000; 84515; 2932; 7027; 6502; 55388; 1875; 55869; 4175; 4172; 4173; 1029; 10926; 5111; 4088; 3066; 3065; 9759; 1111; 2033; 890; 894; 4254; 8555; 8243; 5933; 7465; 4999	103	103
										miR-targeted genes in epithelium - TarBase	0.000241371231578	0.00168476667026	Wikipathways	BRI3BP; UBE2J1; WNT5A; P4HA2; CHMP2A; SRSF10; MRC2; FSTL1; RARS; CYP51A1; CDKN2A; SLC38A1; RAB5C; SLC38A2; IDH1; CTSC; SERP1; MYLIP; IFRD1; SLC25A24; NUCB1; CCND1; ARID1A; RAI14; KIT; CSRP1; TMEM43; HSD17B12; PRPF40A; ATP2A2; TDG; RAB6A; MATR3; UNC93B1; COL3A1; SERPINE2; CHD1; ABCF2; TUBA1A; NT5E; NARS; CLDN1; FNDC3B; SMC1A; PDLIM5; RCN2; PGM1; TP53INP1; COL4A2; RHOB; PHLDB2; CAPG; LMNB2; GJA1; M…	9076; 10061; 3491; 3417; 8301; 10241; 4677; 1075; 9782; 4907; 6009; 10959; 80335; 1465; 57142; 29116; 1545; 64778; 3482; 1956; 9902; 81539; 4643; 90522; 5270; 10611; 378; 140707; 5917; 8974; 822; 595; 2771; 4651; 5493; 3475; 7015; 84135; 157506; 3815; 9464; 81622; 302; 2697; 9319; 388; 8289; 6509; 5870; 27154; 5878; 3759; 5236; 10797; 3162; 4851; 27243; 79188; 8829; 54407; 144402; 900; 1595; 708;…	327	327
										multi-step regulation of transcription by pitx2	0.00024912994445	0.00168476667026	BioCarta	HDAC1; FZD1; EP300; LRP6; CCND2; DKK2; TRRAP; GSK3B; CTNNB1; PITX2; WIF1; MED1; PPP2R5D; LEF1; DKK1; CREBBP	8295; 3065; 1387; 2932; 1499; 27123; 5528; 11197; 4040; 8321; 894; 22943; 2033; 5308; 5469; 51176	28	28
										Bopindolol Action Pathway	0.000251113511308	0.00168476667026	SMPDB	ATP2A2; SNTB1; MYLK; ALG10B; TNNC2; TNNT1; TNNT3; TNNT2; CALM1; TPM1; CACNA1G; SLC8A1; PRKACA; PLCB1; SNTA1; ATP1B2; CHRM2; ATP1B1; ITPR1; KCNJ3; KCNJ2; KCNJ5; KCNJ4; HCN4; ATP1A3; ATP1A2; ATP1A1; AGTR1	476; 477; 478; 481; 482; 3759; 3761; 3760; 3762; 144245; 6546; 10021; 6641; 6640; 8913; 1129; 488; 5566; 801; 4638; 185; 23236; 3708; 7125; 7138; 7139; 7140; 7168	61	61
										Timolol Action Pathway	0.000251113511308	0.00168476667026	SMPDB	ATP2A2; SNTB1; MYLK; ALG10B; TNNC2; TNNT1; TNNT3; TNNT2; CALM1; TPM1; CACNA1G; SLC8A1; PRKACA; PLCB1; SNTA1; ATP1B2; CHRM2; ATP1B1; ITPR1; KCNJ3; KCNJ2; KCNJ5; KCNJ4; HCN4; ATP1A3; ATP1A2; ATP1A1; AGTR1	476; 477; 478; 481; 482; 3759; 3761; 3760; 3762; 144245; 6546; 10021; 6641; 6640; 8913; 1129; 488; 5566; 801; 4638; 185; 23236; 3708; 7125; 7138; 7139; 7140; 7168	61	61
										Carteolol Action Pathway	0.000251113511308	0.00168476667026	SMPDB	ATP2A2; SNTB1; MYLK; ALG10B; TNNC2; TNNT1; TNNT3; TNNT2; CALM1; TPM1; CACNA1G; SLC8A1; PRKACA; PLCB1; SNTA1; ATP1B2; CHRM2; ATP1B1; ITPR1; KCNJ3; KCNJ2; KCNJ5; KCNJ4; HCN4; ATP1A3; ATP1A2; ATP1A1; AGTR1	476; 477; 478; 481; 482; 3759; 3761; 3760; 3762; 144245; 6546; 10021; 6641; 6640; 8913; 1129; 488; 5566; 801; 4638; 185; 23236; 3708; 7125; 7138; 7139; 7140; 7168	61	61
										Bevantolol Action Pathway	0.000251113511308	0.00168476667026	SMPDB	ATP2A2; SNTB1; MYLK; ALG10B; TNNC2; TNNT1; TNNT3; TNNT2; CALM1; TPM1; CACNA1G; SLC8A1; PRKACA; PLCB1; SNTA1; ATP1B2; CHRM2; ATP1B1; ITPR1; KCNJ3; KCNJ2; KCNJ5; KCNJ4; HCN4; ATP1A3; ATP1A2; ATP1A1; AGTR1	476; 477; 478; 481; 482; 3759; 3761; 3760; 3762; 144245; 6546; 10021; 6641; 6640; 8913; 1129; 488; 5566; 801; 4638; 185; 23236; 3708; 7125; 7138; 7139; 7140; 7168	61	61
										Practolol Action Pathway	0.000251113511308	0.00168476667026	SMPDB	ATP2A2; SNTB1; MYLK; ALG10B; TNNC2; TNNT1; TNNT3; TNNT2; CALM1; TPM1; CACNA1G; SLC8A1; PRKACA; PLCB1; SNTA1; ATP1B2; CHRM2; ATP1B1; ITPR1; KCNJ3; KCNJ2; KCNJ5; KCNJ4; HCN4; ATP1A3; ATP1A2; ATP1A1; AGTR1	476; 477; 478; 481; 482; 3759; 3761; 3760; 3762; 144245; 6546; 10021; 6641; 6640; 8913; 1129; 488; 5566; 801; 4638; 185; 23236; 3708; 7125; 7138; 7139; 7140; 7168	61	61
										Dobutamine Action Pathway	0.000251113511308	0.00168476667026	SMPDB	ATP2A2; SNTB1; MYLK; ALG10B; TNNC2; TNNT1; TNNT3; TNNT2; CALM1; TPM1; CACNA1G; SLC8A1; PRKACA; PLCB1; SNTA1; ATP1B2; CHRM2; ATP1B1; ITPR1; KCNJ3; KCNJ2; KCNJ5; KCNJ4; HCN4; ATP1A3; ATP1A2; ATP1A1; AGTR1	476; 477; 478; 481; 482; 3759; 3761; 3760; 3762; 144245; 6546; 10021; 6641; 6640; 8913; 1129; 488; 5566; 801; 4638; 185; 23236; 3708; 7125; 7138; 7139; 7140; 7168	61	61
										Isoprenaline Action Pathway	0.000251113511308	0.00168476667026	SMPDB	ATP2A2; SNTB1; MYLK; ALG10B; TNNC2; TNNT1; TNNT3; TNNT2; CALM1; TPM1; CACNA1G; SLC8A1; PRKACA; PLCB1; SNTA1; ATP1B2; CHRM2; ATP1B1; ITPR1; KCNJ3; KCNJ2; KCNJ5; KCNJ4; HCN4; ATP1A3; ATP1A2; ATP1A1; AGTR1	476; 477; 478; 481; 482; 3759; 3761; 3760; 3762; 144245; 6546; 10021; 6641; 6640; 8913; 1129; 488; 5566; 801; 4638; 185; 23236; 3708; 7125; 7138; 7139; 7140; 7168	61	61
										Arbutamine Action Pathway	0.000251113511308	0.00168476667026	SMPDB	ATP2A2; SNTB1; MYLK; ALG10B; TNNC2; TNNT1; TNNT3; TNNT2; CALM1; TPM1; CACNA1G; SLC8A1; PRKACA; PLCB1; SNTA1; ATP1B2; CHRM2; ATP1B1; ITPR1; KCNJ3; KCNJ2; KCNJ5; KCNJ4; HCN4; ATP1A3; ATP1A2; ATP1A1; AGTR1	476; 477; 478; 481; 482; 3759; 3761; 3760; 3762; 144245; 6546; 10021; 6641; 6640; 8913; 1129; 488; 5566; 801; 4638; 185; 23236; 3708; 7125; 7138; 7139; 7140; 7168	61	61
										Levobunolol Action Pathway	0.000251113511308	0.00168476667026	SMPDB	ATP2A2; SNTB1; MYLK; ALG10B; TNNC2; TNNT1; TNNT3; TNNT2; CALM1; TPM1; CACNA1G; SLC8A1; PRKACA; PLCB1; SNTA1; ATP1B2; CHRM2; ATP1B1; ITPR1; KCNJ3; KCNJ2; KCNJ5; KCNJ4; HCN4; ATP1A3; ATP1A2; ATP1A1; AGTR1	476; 477; 478; 481; 482; 3759; 3761; 3760; 3762; 144245; 6546; 10021; 6641; 6640; 8913; 1129; 488; 5566; 801; 4638; 185; 23236; 3708; 7125; 7138; 7139; 7140; 7168	61	61
										Metipranolol Action Pathway	0.000251113511308	0.00168476667026	SMPDB	ATP2A2; SNTB1; MYLK; ALG10B; TNNC2; TNNT1; TNNT3; TNNT2; CALM1; TPM1; CACNA1G; SLC8A1; PRKACA; PLCB1; SNTA1; ATP1B2; CHRM2; ATP1B1; ITPR1; KCNJ3; KCNJ2; KCNJ5; KCNJ4; HCN4; ATP1A3; ATP1A2; ATP1A1; AGTR1	476; 477; 478; 481; 482; 3759; 3761; 3760; 3762; 144245; 6546; 10021; 6641; 6640; 8913; 1129; 488; 5566; 801; 4638; 185; 23236; 3708; 7125; 7138; 7139; 7140; 7168	61	61
										Sotalol Action Pathway	0.000251113511308	0.00168476667026	SMPDB	ATP2A2; SNTB1; MYLK; ALG10B; TNNC2; TNNT1; TNNT3; TNNT2; CALM1; TPM1; CACNA1G; SLC8A1; PRKACA; PLCB1; SNTA1; ATP1B2; CHRM2; ATP1B1; ITPR1; KCNJ3; KCNJ2; KCNJ5; KCNJ4; HCN4; ATP1A3; ATP1A2; ATP1A1; AGTR1	476; 477; 478; 481; 482; 3759; 3761; 3760; 3762; 144245; 6546; 10021; 6641; 6640; 8913; 1129; 488; 5566; 801; 4638; 185; 23236; 3708; 7125; 7138; 7139; 7140; 7168	61	61
										Epinephrine Action Pathway	0.000251113511308	0.00168476667026	SMPDB	ATP2A2; SNTB1; MYLK; ALG10B; TNNC2; TNNT1; TNNT3; TNNT2; CALM1; TPM1; CACNA1G; SLC8A1; PRKACA; PLCB1; SNTA1; ATP1B2; CHRM2; ATP1B1; ITPR1; KCNJ3; KCNJ2; KCNJ5; KCNJ4; HCN4; ATP1A3; ATP1A2; ATP1A1; AGTR1	476; 477; 478; 481; 482; 3759; 3761; 3760; 3762; 144245; 6546; 10021; 6641; 6640; 8913; 1129; 488; 5566; 801; 4638; 185; 23236; 3708; 7125; 7138; 7139; 7140; 7168	61	61
										Betaxolol Action Pathway	0.000251113511308	0.00168476667026	SMPDB	ATP2A2; SNTB1; MYLK; ALG10B; TNNC2; TNNT1; TNNT3; TNNT2; CALM1; TPM1; CACNA1G; SLC8A1; PRKACA; PLCB1; SNTA1; ATP1B2; CHRM2; ATP1B1; ITPR1; KCNJ3; KCNJ2; KCNJ5; KCNJ4; HCN4; ATP1A3; ATP1A2; ATP1A1; AGTR1	476; 477; 478; 481; 482; 3759; 3761; 3760; 3762; 144245; 6546; 10021; 6641; 6640; 8913; 1129; 488; 5566; 801; 4638; 185; 23236; 3708; 7125; 7138; 7139; 7140; 7168	61	61
										Atenolol Action Pathway	0.000251113511308	0.00168476667026	SMPDB	ATP2A2; SNTB1; MYLK; ALG10B; TNNC2; TNNT1; TNNT3; TNNT2; CALM1; TPM1; CACNA1G; SLC8A1; PRKACA; PLCB1; SNTA1; ATP1B2; CHRM2; ATP1B1; ITPR1; KCNJ3; KCNJ2; KCNJ5; KCNJ4; HCN4; ATP1A3; ATP1A2; ATP1A1; AGTR1	476; 477; 478; 481; 482; 3759; 3761; 3760; 3762; 144245; 6546; 10021; 6641; 6640; 8913; 1129; 488; 5566; 801; 4638; 185; 23236; 3708; 7125; 7138; 7139; 7140; 7168	61	61
										Alprenolol Action Pathway	0.000251113511308	0.00168476667026	SMPDB	ATP2A2; SNTB1; MYLK; ALG10B; TNNC2; TNNT1; TNNT3; TNNT2; CALM1; TPM1; CACNA1G; SLC8A1; PRKACA; PLCB1; SNTA1; ATP1B2; CHRM2; ATP1B1; ITPR1; KCNJ3; KCNJ2; KCNJ5; KCNJ4; HCN4; ATP1A3; ATP1A2; ATP1A1; AGTR1	476; 477; 478; 481; 482; 3759; 3761; 3760; 3762; 144245; 6546; 10021; 6641; 6640; 8913; 1129; 488; 5566; 801; 4638; 185; 23236; 3708; 7125; 7138; 7139; 7140; 7168	61	61
										Acebutolol Action Pathway	0.000251113511308	0.00168476667026	SMPDB	ATP2A2; SNTB1; MYLK; ALG10B; TNNC2; TNNT1; TNNT3; TNNT2; CALM1; TPM1; CACNA1G; SLC8A1; PRKACA; PLCB1; SNTA1; ATP1B2; CHRM2; ATP1B1; ITPR1; KCNJ3; KCNJ2; KCNJ5; KCNJ4; HCN4; ATP1A3; ATP1A2; ATP1A1; AGTR1	476; 477; 478; 481; 482; 3759; 3761; 3760; 3762; 144245; 6546; 10021; 6641; 6640; 8913; 1129; 488; 5566; 801; 4638; 185; 23236; 3708; 7125; 7138; 7139; 7140; 7168	61	61
										Propranolol Action Pathway	0.000251113511308	0.00168476667026	SMPDB	ATP2A2; SNTB1; MYLK; ALG10B; TNNC2; TNNT1; TNNT3; TNNT2; CALM1; TPM1; CACNA1G; SLC8A1; PRKACA; PLCB1; SNTA1; ATP1B2; CHRM2; ATP1B1; ITPR1; KCNJ3; KCNJ2; KCNJ5; KCNJ4; HCN4; ATP1A3; ATP1A2; ATP1A1; AGTR1	476; 477; 478; 481; 482; 3759; 3761; 3760; 3762; 144245; 6546; 10021; 6641; 6640; 8913; 1129; 488; 5566; 801; 4638; 185; 23236; 3708; 7125; 7138; 7139; 7140; 7168	61	61
										Pindolol Action Pathway	0.000251113511308	0.00168476667026	SMPDB	ATP2A2; SNTB1; MYLK; ALG10B; TNNC2; TNNT1; TNNT3; TNNT2; CALM1; TPM1; CACNA1G; SLC8A1; PRKACA; PLCB1; SNTA1; ATP1B2; CHRM2; ATP1B1; ITPR1; KCNJ3; KCNJ2; KCNJ5; KCNJ4; HCN4; ATP1A3; ATP1A2; ATP1A1; AGTR1	476; 477; 478; 481; 482; 3759; 3761; 3760; 3762; 144245; 6546; 10021; 6641; 6640; 8913; 1129; 488; 5566; 801; 4638; 185; 23236; 3708; 7125; 7138; 7139; 7140; 7168	61	61
										Penbutolol Action Pathway	0.000251113511308	0.00168476667026	SMPDB	ATP2A2; SNTB1; MYLK; ALG10B; TNNC2; TNNT1; TNNT3; TNNT2; CALM1; TPM1; CACNA1G; SLC8A1; PRKACA; PLCB1; SNTA1; ATP1B2; CHRM2; ATP1B1; ITPR1; KCNJ3; KCNJ2; KCNJ5; KCNJ4; HCN4; ATP1A3; ATP1A2; ATP1A1; AGTR1	476; 477; 478; 481; 482; 3759; 3761; 3760; 3762; 144245; 6546; 10021; 6641; 6640; 8913; 1129; 488; 5566; 801; 4638; 185; 23236; 3708; 7125; 7138; 7139; 7140; 7168	61	61
										Oxprenolol Action Pathway	0.000251113511308	0.00168476667026	SMPDB	ATP2A2; SNTB1; MYLK; ALG10B; TNNC2; TNNT1; TNNT3; TNNT2; CALM1; TPM1; CACNA1G; SLC8A1; PRKACA; PLCB1; SNTA1; ATP1B2; CHRM2; ATP1B1; ITPR1; KCNJ3; KCNJ2; KCNJ5; KCNJ4; HCN4; ATP1A3; ATP1A2; ATP1A1; AGTR1	476; 477; 478; 481; 482; 3759; 3761; 3760; 3762; 144245; 6546; 10021; 6641; 6640; 8913; 1129; 488; 5566; 801; 4638; 185; 23236; 3708; 7125; 7138; 7139; 7140; 7168	61	61
										Metoprolol Action Pathway	0.000251113511308	0.00168476667026	SMPDB	ATP2A2; SNTB1; MYLK; ALG10B; TNNC2; TNNT1; TNNT3; TNNT2; CALM1; TPM1; CACNA1G; SLC8A1; PRKACA; PLCB1; SNTA1; ATP1B2; CHRM2; ATP1B1; ITPR1; KCNJ3; KCNJ2; KCNJ5; KCNJ4; HCN4; ATP1A3; ATP1A2; ATP1A1; AGTR1	476; 477; 478; 481; 482; 3759; 3761; 3760; 3762; 144245; 6546; 10021; 6641; 6640; 8913; 1129; 488; 5566; 801; 4638; 185; 23236; 3708; 7125; 7138; 7139; 7140; 7168	61	61
										Esmolol Action Pathway	0.000251113511308	0.00168476667026	SMPDB	ATP2A2; SNTB1; MYLK; ALG10B; TNNC2; TNNT1; TNNT3; TNNT2; CALM1; TPM1; CACNA1G; SLC8A1; PRKACA; PLCB1; SNTA1; ATP1B2; CHRM2; ATP1B1; ITPR1; KCNJ3; KCNJ2; KCNJ5; KCNJ4; HCN4; ATP1A3; ATP1A2; ATP1A1; AGTR1	476; 477; 478; 481; 482; 3759; 3761; 3760; 3762; 144245; 6546; 10021; 6641; 6640; 8913; 1129; 488; 5566; 801; 4638; 185; 23236; 3708; 7125; 7138; 7139; 7140; 7168	61	61
										Bisoprolol Action Pathway	0.000251113511308	0.00168476667026	SMPDB	ATP2A2; SNTB1; MYLK; ALG10B; TNNC2; TNNT1; TNNT3; TNNT2; CALM1; TPM1; CACNA1G; SLC8A1; PRKACA; PLCB1; SNTA1; ATP1B2; CHRM2; ATP1B1; ITPR1; KCNJ3; KCNJ2; KCNJ5; KCNJ4; HCN4; ATP1A3; ATP1A2; ATP1A1; AGTR1	476; 477; 478; 481; 482; 3759; 3761; 3760; 3762; 144245; 6546; 10021; 6641; 6640; 8913; 1129; 488; 5566; 801; 4638; 185; 23236; 3708; 7125; 7138; 7139; 7140; 7168	61	61
										Bupranolol Action Pathway	0.000251113511308	0.00168476667026	SMPDB	ATP2A2; SNTB1; MYLK; ALG10B; TNNC2; TNNT1; TNNT3; TNNT2; CALM1; TPM1; CACNA1G; SLC8A1; PRKACA; PLCB1; SNTA1; ATP1B2; CHRM2; ATP1B1; ITPR1; KCNJ3; KCNJ2; KCNJ5; KCNJ4; HCN4; ATP1A3; ATP1A2; ATP1A1; AGTR1	476; 477; 478; 481; 482; 3759; 3761; 3760; 3762; 144245; 6546; 10021; 6641; 6640; 8913; 1129; 488; 5566; 801; 4638; 185; 23236; 3708; 7125; 7138; 7139; 7140; 7168	61	61
										Nebivolol Action Pathway	0.000251113511308	0.00168476667026	SMPDB	ATP2A2; SNTB1; MYLK; ALG10B; TNNC2; TNNT1; TNNT3; TNNT2; CALM1; TPM1; CACNA1G; SLC8A1; PRKACA; PLCB1; SNTA1; ATP1B2; CHRM2; ATP1B1; ITPR1; KCNJ3; KCNJ2; KCNJ5; KCNJ4; HCN4; ATP1A3; ATP1A2; ATP1A1; AGTR1	476; 477; 478; 481; 482; 3759; 3761; 3760; 3762; 144245; 6546; 10021; 6641; 6640; 8913; 1129; 488; 5566; 801; 4638; 185; 23236; 3708; 7125; 7138; 7139; 7140; 7168	61	61
										Nadolol Action Pathway	0.000251113511308	0.00168476667026	SMPDB	ATP2A2; SNTB1; MYLK; ALG10B; TNNC2; TNNT1; TNNT3; TNNT2; CALM1; TPM1; CACNA1G; SLC8A1; PRKACA; PLCB1; SNTA1; ATP1B2; CHRM2; ATP1B1; ITPR1; KCNJ3; KCNJ2; KCNJ5; KCNJ4; HCN4; ATP1A3; ATP1A2; ATP1A1; AGTR1	476; 477; 478; 481; 482; 3759; 3761; 3760; 3762; 144245; 6546; 10021; 6641; 6640; 8913; 1129; 488; 5566; 801; 4638; 185; 23236; 3708; 7125; 7138; 7139; 7140; 7168	61	61
										Muscle/Heart Contraction	0.000251113511308	0.00168476667026	SMPDB	ATP2A2; SNTB1; MYLK; ALG10B; TNNC2; TNNT1; TNNT3; TNNT2; CALM1; TPM1; CACNA1G; SLC8A1; PRKACA; PLCB1; SNTA1; ATP1B2; CHRM2; ATP1B1; ITPR1; KCNJ3; KCNJ2; KCNJ5; KCNJ4; HCN4; ATP1A3; ATP1A2; ATP1A1; AGTR1	476; 477; 478; 481; 482; 3759; 3761; 3760; 3762; 144245; 6546; 10021; 6641; 6640; 8913; 1129; 488; 5566; 801; 4638; 185; 23236; 3708; 7125; 7138; 7139; 7140; 7168	61	61
										Diltiazem Action Pathway	0.000251113511308	0.00168476667026	SMPDB	ATP2A2; SNTB1; MYLK; ALG10B; TNNC2; TNNT1; TNNT3; TNNT2; CALM1; TPM1; CACNA1G; SLC8A1; PRKACA; PLCB1; SNTA1; ATP1B2; CHRM2; ATP1B1; ITPR1; KCNJ3; KCNJ2; KCNJ5; KCNJ4; HCN4; ATP1A3; ATP1A2; ATP1A1; AGTR1	476; 477; 478; 481; 482; 3759; 3761; 3760; 3762; 144245; 6546; 10021; 6641; 6640; 8913; 1129; 488; 5566; 801; 4638; 185; 23236; 3708; 7125; 7138; 7139; 7140; 7168	61	61
										Amlodipine Action Pathway	0.000251113511308	0.00168476667026	SMPDB	ATP2A2; SNTB1; MYLK; ALG10B; TNNC2; TNNT1; TNNT3; TNNT2; CALM1; TPM1; CACNA1G; SLC8A1; PRKACA; PLCB1; SNTA1; ATP1B2; CHRM2; ATP1B1; ITPR1; KCNJ3; KCNJ2; KCNJ5; KCNJ4; HCN4; ATP1A3; ATP1A2; ATP1A1; AGTR1	476; 477; 478; 481; 482; 3759; 3761; 3760; 3762; 144245; 6546; 10021; 6641; 6640; 8913; 1129; 488; 5566; 801; 4638; 185; 23236; 3708; 7125; 7138; 7139; 7140; 7168	61	61
										Verapamil Action Pathway	0.000251113511308	0.00168476667026	SMPDB	ATP2A2; SNTB1; MYLK; ALG10B; TNNC2; TNNT1; TNNT3; TNNT2; CALM1; TPM1; CACNA1G; SLC8A1; PRKACA; PLCB1; SNTA1; ATP1B2; CHRM2; ATP1B1; ITPR1; KCNJ3; KCNJ2; KCNJ5; KCNJ4; HCN4; ATP1A3; ATP1A2; ATP1A1; AGTR1	476; 477; 478; 481; 482; 3759; 3761; 3760; 3762; 144245; 6546; 10021; 6641; 6640; 8913; 1129; 488; 5566; 801; 4638; 185; 23236; 3708; 7125; 7138; 7139; 7140; 7168	61	61
										Nitrendipine Action Pathway	0.000251113511308	0.00168476667026	SMPDB	ATP2A2; SNTB1; MYLK; ALG10B; TNNC2; TNNT1; TNNT3; TNNT2; CALM1; TPM1; CACNA1G; SLC8A1; PRKACA; PLCB1; SNTA1; ATP1B2; CHRM2; ATP1B1; ITPR1; KCNJ3; KCNJ2; KCNJ5; KCNJ4; HCN4; ATP1A3; ATP1A2; ATP1A1; AGTR1	476; 477; 478; 481; 482; 3759; 3761; 3760; 3762; 144245; 6546; 10021; 6641; 6640; 8913; 1129; 488; 5566; 801; 4638; 185; 23236; 3708; 7125; 7138; 7139; 7140; 7168	61	61
										Nisoldipine Action Pathway	0.000251113511308	0.00168476667026	SMPDB	ATP2A2; SNTB1; MYLK; ALG10B; TNNC2; TNNT1; TNNT3; TNNT2; CALM1; TPM1; CACNA1G; SLC8A1; PRKACA; PLCB1; SNTA1; ATP1B2; CHRM2; ATP1B1; ITPR1; KCNJ3; KCNJ2; KCNJ5; KCNJ4; HCN4; ATP1A3; ATP1A2; ATP1A1; AGTR1	476; 477; 478; 481; 482; 3759; 3761; 3760; 3762; 144245; 6546; 10021; 6641; 6640; 8913; 1129; 488; 5566; 801; 4638; 185; 23236; 3708; 7125; 7138; 7139; 7140; 7168	61	61
										Nimodipine Action Pathway	0.000251113511308	0.00168476667026	SMPDB	ATP2A2; SNTB1; MYLK; ALG10B; TNNC2; TNNT1; TNNT3; TNNT2; CALM1; TPM1; CACNA1G; SLC8A1; PRKACA; PLCB1; SNTA1; ATP1B2; CHRM2; ATP1B1; ITPR1; KCNJ3; KCNJ2; KCNJ5; KCNJ4; HCN4; ATP1A3; ATP1A2; ATP1A1; AGTR1	476; 477; 478; 481; 482; 3759; 3761; 3760; 3762; 144245; 6546; 10021; 6641; 6640; 8913; 1129; 488; 5566; 801; 4638; 185; 23236; 3708; 7125; 7138; 7139; 7140; 7168	61	61
										Isradipine Action Pathway	0.000251113511308	0.00168476667026	SMPDB	ATP2A2; SNTB1; MYLK; ALG10B; TNNC2; TNNT1; TNNT3; TNNT2; CALM1; TPM1; CACNA1G; SLC8A1; PRKACA; PLCB1; SNTA1; ATP1B2; CHRM2; ATP1B1; ITPR1; KCNJ3; KCNJ2; KCNJ5; KCNJ4; HCN4; ATP1A3; ATP1A2; ATP1A1; AGTR1	476; 477; 478; 481; 482; 3759; 3761; 3760; 3762; 144245; 6546; 10021; 6641; 6640; 8913; 1129; 488; 5566; 801; 4638; 185; 23236; 3708; 7125; 7138; 7139; 7140; 7168	61	61
										Nifedipine Action Pathway	0.000251113511308	0.00168476667026	SMPDB	ATP2A2; SNTB1; MYLK; ALG10B; TNNC2; TNNT1; TNNT3; TNNT2; CALM1; TPM1; CACNA1G; SLC8A1; PRKACA; PLCB1; SNTA1; ATP1B2; CHRM2; ATP1B1; ITPR1; KCNJ3; KCNJ2; KCNJ5; KCNJ4; HCN4; ATP1A3; ATP1A2; ATP1A1; AGTR1	476; 477; 478; 481; 482; 3759; 3761; 3760; 3762; 144245; 6546; 10021; 6641; 6640; 8913; 1129; 488; 5566; 801; 4638; 185; 23236; 3708; 7125; 7138; 7139; 7140; 7168	61	61
										Felodipine Action Pathway	0.000251113511308	0.00168476667026	SMPDB	ATP2A2; SNTB1; MYLK; ALG10B; TNNC2; TNNT1; TNNT3; TNNT2; CALM1; TPM1; CACNA1G; SLC8A1; PRKACA; PLCB1; SNTA1; ATP1B2; CHRM2; ATP1B1; ITPR1; KCNJ3; KCNJ2; KCNJ5; KCNJ4; HCN4; ATP1A3; ATP1A2; ATP1A1; AGTR1	476; 477; 478; 481; 482; 3759; 3761; 3760; 3762; 144245; 6546; 10021; 6641; 6640; 8913; 1129; 488; 5566; 801; 4638; 185; 23236; 3708; 7125; 7138; 7139; 7140; 7168	61	61
										VEGF Signaling Pathway	0.000251113511308	0.00168476667026	PharmGKB	TIMP3; MAP2K5; MAP2K2; MAP2K1; MAP2K6; MAPK12; MAP2K4; FLT1; NRAS; NRP1; MAPK1; MAPK6; MAPK4; MAPK9; ITGB3; NOS3; PRKCA; PRKCE; PRKCD; PIK3C2B; PIK3C2A; VEGFA; FGFR2; FGF2; FGFR1; PLCG1; ITGAV; MAPK11	2263; 6300; 4893; 5286; 7078; 5287; 6416; 5578; 2247; 5580; 5581; 5335; 5594; 5596; 5597; 3685; 5600; 5601; 5604; 5605; 2321; 5608; 3690; 5607; 4846; 2260; 8829; 7422	61	61
										Procainamide (Antiarrhythmic) Action Pathway	0.000251113511308	0.00168476667026	SMPDB	ATP2A2; SNTB1; MYLK; ALG10B; TNNC2; TNNT1; TNNT3; TNNT2; CALM1; TPM1; CACNA1G; SLC8A1; PRKACA; PLCB1; SNTA1; ATP1B2; CHRM2; ATP1B1; ITPR1; KCNJ3; KCNJ2; KCNJ5; KCNJ4; HCN4; ATP1A3; ATP1A2; ATP1A1; AGTR1	3759; 3761; 6641; 6640; 144245; 476; 477; 478; 481; 482; 3760; 3762; 6546; 10021; 8913; 1129; 488; 5566; 801; 4638; 185; 23236; 3708; 7125; 7138; 7139; 7140; 7168	61	61
										Quinidine Action Pathway	0.000251113511308	0.00168476667026	SMPDB	ATP2A2; SNTB1; MYLK; ALG10B; TNNC2; TNNT1; TNNT3; TNNT2; CALM1; TPM1; CACNA1G; SLC8A1; PRKACA; PLCB1; SNTA1; ATP1B2; CHRM2; ATP1B1; ITPR1; KCNJ3; KCNJ2; KCNJ5; KCNJ4; HCN4; ATP1A3; ATP1A2; ATP1A1; AGTR1	3759; 3761; 144245; 6641; 6640; 476; 477; 478; 481; 482; 3760; 3762; 6546; 10021; 8913; 1129; 488; 5566; 801; 4638; 185; 23236; 3708; 7125; 7138; 7139; 7140; 7168	61	61
										Disopyramide Action Pathway	0.000251113511308	0.00168476667026	SMPDB	ATP2A2; SNTB1; MYLK; ALG10B; TNNC2; TNNT1; TNNT3; TNNT2; CALM1; TPM1; CACNA1G; SLC8A1; PRKACA; PLCB1; SNTA1; ATP1B2; CHRM2; ATP1B1; ITPR1; KCNJ3; KCNJ2; KCNJ5; KCNJ4; HCN4; ATP1A3; ATP1A2; ATP1A1; AGTR1	3759; 3761; 144245; 6641; 6640; 476; 477; 478; 481; 482; 3760; 3762; 6546; 10021; 8913; 1129; 488; 5566; 801; 4638; 185; 23236; 3708; 7125; 7138; 7139; 7140; 7168	61	61
										Fosphenytoin (Antiarrhythmic) Action Pathway	0.000251113511308	0.00168476667026	SMPDB	ATP2A2; SNTB1; MYLK; ALG10B; TNNC2; TNNT1; TNNT3; TNNT2; CALM1; TPM1; CACNA1G; SLC8A1; PRKACA; PLCB1; SNTA1; ATP1B2; CHRM2; ATP1B1; ITPR1; KCNJ3; KCNJ2; KCNJ5; KCNJ4; HCN4; ATP1A3; ATP1A2; ATP1A1; AGTR1	6641; 6640; 476; 477; 478; 481; 482; 3759; 3761; 3760; 3762; 144245; 6546; 10021; 8913; 1129; 488; 5566; 801; 4638; 185; 23236; 3708; 7125; 7138; 7139; 7140; 7168	61	61
										Mexiletine Action Pathway	0.000251113511308	0.00168476667026	SMPDB	ATP2A2; SNTB1; MYLK; ALG10B; TNNC2; TNNT1; TNNT3; TNNT2; CALM1; TPM1; CACNA1G; SLC8A1; PRKACA; PLCB1; SNTA1; ATP1B2; CHRM2; ATP1B1; ITPR1; KCNJ3; KCNJ2; KCNJ5; KCNJ4; HCN4; ATP1A3; ATP1A2; ATP1A1; AGTR1	6641; 6640; 476; 477; 478; 481; 482; 3759; 3761; 3760; 3762; 144245; 6546; 10021; 8913; 1129; 488; 5566; 801; 4638; 185; 23236; 3708; 7125; 7138; 7139; 7140; 7168	61	61
										Tocainide Action Pathway	0.000251113511308	0.00168476667026	SMPDB	ATP2A2; SNTB1; MYLK; ALG10B; TNNC2; TNNT1; TNNT3; TNNT2; CALM1; TPM1; CACNA1G; SLC8A1; PRKACA; PLCB1; SNTA1; ATP1B2; CHRM2; ATP1B1; ITPR1; KCNJ3; KCNJ2; KCNJ5; KCNJ4; HCN4; ATP1A3; ATP1A2; ATP1A1; AGTR1	6641; 6640; 476; 477; 478; 481; 482; 3759; 3761; 3760; 3762; 144245; 6546; 10021; 8913; 1129; 488; 5566; 801; 4638; 185; 23236; 3708; 7125; 7138; 7139; 7140; 7168	61	61
										Flecainide Action Pathway	0.000251113511308	0.00168476667026	SMPDB	ATP2A2; SNTB1; MYLK; ALG10B; TNNC2; TNNT1; TNNT3; TNNT2; CALM1; TPM1; CACNA1G; SLC8A1; PRKACA; PLCB1; SNTA1; ATP1B2; CHRM2; ATP1B1; ITPR1; KCNJ3; KCNJ2; KCNJ5; KCNJ4; HCN4; ATP1A3; ATP1A2; ATP1A1; AGTR1	6641; 6640; 144245; 488; 476; 477; 478; 481; 482; 3759; 3761; 3760; 3762; 6546; 10021; 8913; 1129; 5566; 801; 4638; 185; 23236; 3708; 7125; 7138; 7139; 7140; 7168	61	61
										Ibutilide Action Pathway	0.000251113511308	0.00168476667026	SMPDB	ATP2A2; SNTB1; MYLK; ALG10B; TNNC2; TNNT1; TNNT3; TNNT2; CALM1; TPM1; CACNA1G; SLC8A1; PRKACA; PLCB1; SNTA1; ATP1B2; CHRM2; ATP1B1; ITPR1; KCNJ3; KCNJ2; KCNJ5; KCNJ4; HCN4; ATP1A3; ATP1A2; ATP1A1; AGTR1	144245; 476; 477; 478; 481; 482; 3759; 3761; 3760; 3762; 6546; 10021; 6641; 6640; 8913; 1129; 488; 5566; 801; 4638; 185; 23236; 3708; 7125; 7138; 7139; 7140; 7168	61	61
										Amiodarone Action Pathway	0.000251113511308	0.00168476667026	SMPDB	ATP2A2; SNTB1; MYLK; ALG10B; TNNC2; TNNT1; TNNT3; TNNT2; CALM1; TPM1; CACNA1G; SLC8A1; PRKACA; PLCB1; SNTA1; ATP1B2; CHRM2; ATP1B1; ITPR1; KCNJ3; KCNJ2; KCNJ5; KCNJ4; HCN4; ATP1A3; ATP1A2; ATP1A1; AGTR1	144245; 8913; 476; 477; 478; 481; 482; 3759; 3761; 3760; 3762; 6546; 10021; 6641; 6640; 1129; 488; 5566; 801; 4638; 185; 23236; 3708; 7125; 7138; 7139; 7140; 7168	61	61
										hypoxia-inducible factor in the cardivascular system	0.00025458932806	0.00169941607309	BioCarta	NOS3; ARNT; UBE2A; ASPH; JUN; HIF1A; VEGFA; EDN1; HSP90AA1; EP300; LDHA	3939; 4846; 405; 3725; 3320; 1906; 3091; 7422; 2033; 444; 7319	16	16
										Endothelins	0.000258159981445	0.00170593153568	PID	MAP2K2; MAP2K1; EDNRA; COL3A1; EDNRB; GNAI2; GNAI3; CYSLTR1; SLC9A3; JUN; MAPK1; EDN1; EDN3; GNAI1; PLCB1; PLCB2; PRKCA; PRKCE; PRKCD; BCAR1; ADCY4; ADCY7; ADCY1; GNAS; ADCY3; ADCY8; GNAZ; COL1A2; GNA11	1909; 3725; 2771; 2770; 5578; 9564; 107; 2767; 1908; 5330; 2778; 5594; 5581; 114; 23236; 196883; 5605; 10800; 1906; 2773; 1281; 5580; 109; 5604; 1278; 113; 1910; 6550; 2781	64	64
										mTOR signaling pathway	0.000258159981445	0.00170593153568	PID	CYCS; MAP2K2; MAP2K1; NRAS; PPARGC1A; MAPKAP1; CLIP1; MAPK1; PML; PDCD4; EIF4B; YWHAG; YWHAE; ULK2; DDIT4; RRAGC; PRKCA; MTOR; EIF4E; BNIP3; DEPTOR; SGK1; IRS1; SFN; SREBF1; PDPK1; RHEB; EEF2; YWHAH	6446; 7532; 54541; 5170; 3667; 64798; 5578; 7531; 5594; 6009; 79109; 9706; 10891; 4893; 6720; 5371; 664; 27250; 1977; 5605; 2475; 54205; 6249; 64121; 2810; 7533; 1938; 5604; 1975	65	64
										Phenytoin (Antiarrhythmic) Action Pathway	0.000266420408364	0.001751714185	SMPDB	HSPA5; SNTB1; NQO1; ALG10B; TNNC2; TNNT1; TNNT3; TNNT2; ATP2A2; HYOU1; CHRM2; MYLK; TPM1; CACNA1G; DNAJB11; SLC8A1; PRKACA; PLCB1; SNTA1; PDIA4; ATP1B2; COMT; ATP1B1; ITPR1; KCNJ3; KCNJ2; KCNJ5; KCNJ4; CALM1; HCN4; CYP2E1; ATP1A3; ATP1A2; ATP1A1; AGTR1	6641; 6640; 1571; 51726; 3309; 10525; 9601; 1312; 1728; 476; 477; 478; 481; 482; 3759; 3761; 3760; 3762; 144245; 6546; 10021; 8913; 1129; 488; 5566; 801; 4638; 185; 23236; 3708; 7125; 7138; 7139; 7140; 7168	82	82
										IL2	0.00026915270662	0.00176087467266	NetPath	JUN; GAB2; MAP2K2; MAP2K1; ETS1; STAT1; PIK3CB; FYN; PIK3CG; ETS2; MAPK1; JAK3; MTOR; NFKB1; LYN; TERT; PLCB1; NR3C1; SHC1; SHB; PIK3CD; EIF4E; PTPN6; IL2RB; RELA; SGK1; PTPN11; IRS1; IRS2; STAT5A; HSP90AA1; NMI; BCL2	8660; 4067; 5294; 6776; 6461; 3725; 9846; 3667; 5291; 5970; 5777; 4790; 6772; 5781; 2113; 2534; 5293; 3320; 6464; 5594; 3718; 2908; 1977; 23236; 7015; 5605; 596; 2475; 6446; 9111; 5604; 3560; 2114	76	76
										Wnt signaling pathway - Homo sapiens (human)	0.00029548506007	0.00192357848511	KEGG	NFATC2; NFATC4; SMAD3; CTNNB1; WIF1; TCF7L2; CACYBP; PLCB4; DKK1; FZD1; PRICKLE2; FZD3; FZD4; FZD5; FZD7; FZD8; LRP6; JUN; SOX17; WNT8A; WNT8B; MYC; MAPK9; PLCB1; PLCB2; RAC2; PRICKLE1; CAMK2D; DAAM1; DAAM2; FZD2; BAMBI; PRKCA; RUVBL1; LEF1; EP300; CTBP2; AXIN2; PORCN; SFRP1; TBL1X; LRP5; CCND1; CCND2; DKK2; ROCK2; GSK3B; WNT3; PRKACA; CXXC4; WNT5A; CREBBP; WNT7B	4609; 595; 8321; 8322; 8324; 3725; 4773; 4776; 7855; 2932; 23236; 25805; 5330; 166336; 8313; 144165; 5880; 6907; 9475; 6422; 8325; 7976; 7473; 7474; 7477; 7478; 7479; 64321; 64840; 817; 1387; 6934; 22943; 894; 5332; 8607; 11197; 5566; 80319; 4040; 4041; 5578; 23500; 1488; 23002; 1499; 27101; 5601; 2535; 51176; 2033; 27123; 4088	140	139
										Neurotrophin signaling pathway - Homo sapiens (human)	0.000312324020955	0.0020165064853	KEGG	MAP2K5; PIK3CD; MAP2K1; NTRK1; MAP2K2; PLCG1; NGFR; MAPK12; BDNF; MAPKAPK2; MAPK9; CALM1; PSEN2; PIK3CB; NRAS; JUN; CAMK4; PIK3CG; ARHGDIG; MAPK1; MAPK11; NFKB1; RELA; IRAK1; IRAK4; YWHAE; SHC1; TRAF6; SHC3; CAMK2D; KIDINS220; PRKCD; SH2B1; RAPGEF1; RPS6KA2; RPS6KA3; NGFRAP1; SOS2; MAGED1; PTPN11; IRS1; GSK3B; PRDM4; ATF4; SORT1; PDPK1; BCL2	7189; 5664; 9261; 5170; 6196; 6197; 3654; 3667; 596; 11108; 53358; 627; 51135; 6272; 7531; 3725; 5781; 57498; 6300; 5291; 5293; 5294; 4790; 4804; 5335; 9500; 4893; 801; 814; 817; 4914; 6464; 2889; 5970; 25970; 2932; 27018; 398; 5580; 468; 5594; 5600; 5601; 5604; 5605; 5607; 6655	120	120
										Platelet activation, signaling and aggregation	0.000312826861598	0.0020165064853	Reactome	TGFB1; PROS1; TGFB3; THPO; HSPA5; PDGFA; PIK3CD; SCG3; ITGB3; GNG11; HABP4; ITPR2; TUBA4A; SERPING1; ADRA2A; RAPGEF3; CD63; PIK3CG; GNAI2; CD9; GNAI1; GNAI3; TIMP1; CALM1; IGF2; ITGA2B; PIK3CB; FYN; CAP1; ADRA2B; THBS1; BRPF3; GNB5; SPARC; MAPK1; JAK3; DGKB; PIK3R6; LYN; DAGLA; TBXA2R; PDGFB; TLN1; RAC2; SHC1; WDR1; PRKCA; GNB1; ACTN1; VCL; PRKCD; CLU; FIGF; VEGFA; LAMP2; CFL1; F2RL2; HGF; RHOB; …	4067; 7450; 54331; 29106; 10257; 747; 7414; 2767; 2316; 2534; 2770; 6464; 22927; 5594; 1072; 5770; 151; 5580; 3309; 10487; 3920; 3560; 2771; 5578; 801; 88; 2791; 9564; 7057; 928; 7422; 5291; 5155; 6915; 3718; 2782; 3082; 81; 2793; 150; 7040; 388; 2151; 3709; 7076; 5781; 813; 3690; 10681; 2773; 10411; 5154; 1607; 6678; 5294; 7277; 7066; 710; 5777; 5170; 9948; 7094; 87; 5293; 5880; 3481; 351; 5627;…	229	229
										Kit receptor signaling pathway	0.000342212850458	0.00219517023587	Wikipathways	GAB2; TBX2; MAP2K2; PLCG1; MITF; EP300; STAT1; FYN; DOK1; LYN; SHC1; PRKCA; MAPT; SNAI2; KITLG; SNAI1; PTPN6; RPS6KA3; INPP5D; GRB10; PTPN11; MAP2K1; KIT; STAT5A; GRB7; MAPK1; BCL2	6591; 596; 3635; 5605; 5604; 5335; 4067; 6909; 2886; 2887; 2033; 5781; 3815; 1796; 4254; 9846; 6615; 6772; 5777; 4286; 5594; 5578; 6776; 6464; 4137; 6197; 2534	59	59
										Plasma membrane estrogen receptor signaling	0.000349384150593	0.00221895966196	PID	MSN; PLCB1; PLCB2; NOS3; SHC1; GNAS; GNB1; BCAR1; MMP9; NRAS; IGF1R; ROCK2; HBEGF; GNG2; MAPK11; MMP2; GNA11; GNAZ; GNAI2; GNAI3; GNAI1	54331; 2771; 2770; 9564; 2767; 9475; 5330; 4893; 4846; 6464; 2778; 3480; 23236; 4318; 1839; 2773; 5600; 2782; 4313; 4478; 2781	42	42
										Carvedilol Action Pathway	0.000350983733603	0.00221895966196	SMPDB	ATP2A2; SNTB1; MYLK; ALG10B; TNNC2; TNNT1; TNNT3; TNNT2; CALM1; TPM1; CACNA1G; SLC8A1; PRKACA; PLCB1; SNTA1; ATP1B2; CHRM2; ATP1B1; ITPR1; KCNJ3; KCNJ2; KCNJ5; KCNJ4; HCN4; ATP1A3; ATP1A2; ATP1A1; AGTR1	476; 477; 478; 481; 482; 3759; 3761; 3760; 3762; 144245; 6546; 10021; 6641; 6640; 8913; 1129; 488; 5566; 801; 4638; 185; 23236; 3708; 7125; 7138; 7139; 7140; 7168	62	62
										Labetalol Action Pathway	0.000350983733603	0.00221895966196	SMPDB	ATP2A2; SNTB1; MYLK; ALG10B; TNNC2; TNNT1; TNNT3; TNNT2; CALM1; TPM1; CACNA1G; SLC8A1; PRKACA; PLCB1; SNTA1; ATP1B2; CHRM2; ATP1B1; ITPR1; KCNJ3; KCNJ2; KCNJ5; KCNJ4; HCN4; ATP1A3; ATP1A2; ATP1A1; AGTR1	476; 477; 478; 481; 482; 3759; 3761; 3760; 3762; 144245; 6546; 10021; 6641; 6640; 8913; 1129; 488; 5566; 801; 4638; 185; 23236; 3708; 7125; 7138; 7139; 7140; 7168	62	62
										Oncostatin M Signaling Pathway	0.000357169001744	0.00224725950858	Wikipathways	TIMP3; MMP13; JUND; HIF1A; IL6ST; MAP2K2; MAP2K1; LIFR; TYK2; STAT1; OSMR; JAK3; NFKB1; RELA; MAPK9; PXN; CYR61; SHC1; PRKCA; PRKCE; PRKCD; LDLR; MTOR; VEGFA; CASP3; PTPN11; IRS1; PIAS3; MAPK1	3949; 3718; 3491; 5605; 5604; 2475; 5601; 9180; 836; 5580; 5581; 5829; 4790; 3572; 5781; 3977; 10401; 3667; 4322; 7297; 3727; 5594; 5578; 6464; 6772; 3091; 7422; 7078; 5970	65	65
										EPH-Ephrin signaling	0.000360535583306	0.00224977243764	Reactome	MYH10; EFNB3; ACTG1; LIMK2; EPHA5; EPHA4; EPHA3; MYL6; NGEF; MYL9; TIAM1; MYH9; FYN; EPHA7; LYN; EPHB2; EPHB1; EPHB6; EFNA5; ARPC5; ARPC4; SHB; VEGFA; CFL1; EFNB2; MYL12B; MYL12A; SDC2; ROCK2; HSP90AA1; ACTB; ACTR3; PAK1	4067; 2048; 1946; 10092; 3320; 2051; 10398; 10096; 25791; 3985; 2045; 10627; 6383; 2534; 1949; 2044; 4637; 4628; 2043; 4627; 1072; 9475; 1948; 6461; 7074; 103910; 2042; 71; 10093; 7422; 60; 5058; 2047	77	77
										Wnt	0.000360990102161	0.00224977243764	NetPath	NFATC2; ILK; CTNNB1; KREMEN1; SOX1; FZD1; FZD3; FZD4; FZD5; FZD7; FZD8; JUN; TCF4; PRKCA; DAAM1; PRKCD; DKK1; PAX2; LEF1; ROR2; RSPO1; SFRP1; LRP6; LRP5; WNT3; PPP2CA; TCF7L2; GSK3B; CCND1; WNT5A	5076; 6656; 3725; 7474; 8324; 595; 4773; 5578; 2932; 1499; 7473; 5515; 7976; 8322; 83999; 284654; 6925; 23002; 4040; 6422; 7855; 8321; 5580; 3611; 4920; 8325; 22943; 6934; 4041; 51176	70	68
										Cell cycle - Homo sapiens (human)	0.000373079763374	0.00231415041904	KEGG	HDAC1; SMC1A; TGFB3; CDC25A; TGFB1; CDKN1A; SMAD3; PRKDC; HDAC2; ATR; CDC6; EP300; SKP2; GADD45B; GADD45G; YWHAH; CDK4; WEE1; YWHAG; CHEK1; CDKN2B; PCNA; CDKN2A; RBL1; ORC6; CDC25B; ORC4; ORC2; MCM7; MCM6; MCM4; MCM3; ANAPC1; CCNA2; ANAPC2; MYC; E2F5; CCND1; CCND2; CDC14B; GSK3B; SFN; CDK1; DBF4; TFDP1; YWHAE; SMC3; CREBBP	4609; 1026; 1029; 1030; 545; 23594; 4616; 8243; 4172; 4173; 1387; 4175; 4176; 595; 1111; 8555; 10912; 64682; 10926; 29882; 7040; 7465; 5933; 1875; 6502; 7531; 7532; 7533; 7027; 2932; 890; 894; 7043; 4999; 5000; 3065; 5111; 9126; 4088; 983; 2810; 990; 993; 994; 5591; 2033; 3066; 1019	124	124
										Calcium signaling pathway - Homo sapiens (human)	0.000398895486115	0.00246266462085	KEGG	PDGFRB; PDGFRA; ATP2B3; ATP2A1; ATP2A2; STIM1; EGFR; SPHK1; CAMK4; PLCG1; ORAI1; PLCE1; TNNC2; EDNRA; VDAC1; EDNRB; CYSLTR1; CCKBR; CACNA1I; CALM1; RYR1; ATP2A3; CACNA1E; PHKA2; CACNA1G; ORAI3; ITPKB; HRH2; SLC8A1; HTR2A; SLC8A3; CACNA1S; PLCB1; PLCB2; NOS3; PLCB4; CCKAR; CAMK2D; CHRM2; MYLK3; PLCD4; ADCY7; PRKCA; PLCD1; ITPR2; P2RX4; ITPR1; ATP2B4; TBXA2R; ADRA1D; ADCY4; BDKRB2; P2RX6; ADCY1; AD…	4638; 5156; 5159; 10800; 2149; 1129; 107; 109; 624; 113; 114; 6261; 3708; 3709; 6786; 146; 91807; 8877; 185; 23236; 801; 3274; 291; 8911; 8913; 5330; 5332; 5335; 2778; 2767; 3707; 4842; 4846; 7416; 5333; 6915; 777; 779; 196883; 3356; 817; 814; 5256; 84812; 2906; 1909; 1910; 887; 84876; 6546; 6547; 5025; 1956; 9127; 5566; 93129; 5578; 51196; 7125; 487; 488; 489; 492; 493; 886	180	180
										Leukocyte transendothelial migration - Homo sapiens (human)	0.000407271154363	0.00250262414947	KEGG	ACTG1; CLDN15; CLDN19; ITGA4; CTNNB1; MSN; PLCG1; MYLPF; MAPK12; RAPGEF3; ARHGAP5; GNAI2; GNAI3; GNAI1; TXK; EZR; PIK3CB; PIK3CD; PIK3CG; PXN; ICAM1; CLDN1; MYL9; ITGB1; RAC2; JAM2; PRKCA; VCL; CYBA; VCAM1; BCAR1; F11R; ACTN3; ACTN2; ACTN1; MYL12B; MYL12A; ACTN4; CTNNA2; PTPN11; ROCK2; ESAM; MMP9; ACTB; MMP2; MAPK11	60; 71; 24146; 87; 88; 89; 3676; 3688; 58494; 5781; 6300; 10398; 50848; 5291; 5293; 5294; 10411; 5829; 29895; 2770; 2771; 2773; 5335; 4313; 4318; 7412; 7294; 7414; 5880; 9475; 7430; 10627; 90952; 3383; 9564; 9076; 4478; 394; 5578; 149461; 1496; 1499; 5600; 103910; 81; 1535	118	118
										Glutamatergic synapse - Homo sapiens (human)	0.000424912111968	0.00259888105692	KEGG	GRIA3; GRIA4; GLUL; PLCB4; GNAI2; GNAI3; GNAI1; DLG4; GNG11; ADRBK1; GRIN3A; PRKCA; GRIN3B; HOMER1; PRKACA; HOMER3; GRM2; GRM3; PLCB1; PLCB2; SLC38A1; SLC38A3; SLC38A2; GNB5; GNB1; ITPR2; ITPR1; SHANK2; SHANK1; KCNJ3; ADCY7; SLC17A8; ADCY1; ADCY3; ADCY4; GNAS; ADCY8; GNG2; GNGT2; GRIN2D; GRIK1; MAPK1; SLC1A6; SLC1A2; SLC1A3	54331; 107; 109; 113; 114; 3708; 3709; 81539; 54407; 156; 3760; 2752; 23236; 1742; 2770; 2771; 5332; 2773; 2778; 116443; 116444; 2782; 2791; 2793; 5330; 9454; 9456; 50944; 196883; 2892; 2893; 2897; 2906; 2912; 2913; 6506; 6507; 6511; 10991; 22941; 10681; 5566; 246213; 5578; 5594	116	115
										VEGFR1 specific signals	0.000428742820961	0.00260921804211	PID	PGF; NOS3; VEGFA; CALM1; PRKCA; PTPN11; HIF1A; PLCG1; MAPK1; PRKACA; HSP90AA1; PDPK1; CAV1; NRP1; NRP2; FLT1	801; 5228; 5170; 5578; 2321; 8829; 5335; 5781; 3320; 5566; 8828; 4846; 5594; 3091; 857; 7422	29	29
										Validated transcriptional targets of AP1 family members Fra1 and Fra2	0.000430570581854	0.00260921804211	PID	PLAUR; GJA1; NFATC2; NOS3; CCNA2; CCND1; HMOX1; FOSL2; JUN; LIF; JUND; TXLNG; CDKN2A; MGP; COL1A2; MMP9; ATF4; EP300; MMP2	468; 3725; 595; 4773; 55787; 3976; 4256; 4846; 3727; 3162; 2033; 4318; 5329; 890; 4313; 2355; 1278; 1029; 2697	37	37
										Cholinergic synapse - Homo sapiens (human)	0.000442847120363	0.00267130258384	KEGG	PLCB1; NRAS; GNG11; MAP2K1; GNAI2; GNAI3; GNAI1; PIK3CB; CHRNB2; PIK3CD; CHRNB4; PIK3CG; GNB5; MAPK1; PRKACA; CACNA1S; CREB5; KCNJ12; PLCB2; PLCB4; CAMK2D; CREB3; KCNQ4; FYN; GNB1; CHRM2; PRKCA; ITPR2; ITPR1; KCNJ3; KCNJ2; CAMK4; ADCY7; ADCY1; ADCY3; ADCY4; KCNJ4; ADCY8; GNG2; GNGT2; CREB3L4; GNA11; ATF4; BCL2	9132; 54331; 596; 1129; 107; 109; 114; 1141; 1143; 3708; 3709; 113; 5291; 5293; 5294; 3759; 3760; 3761; 3768; 23236; 2767; 5330; 5332; 2773; 2782; 2791; 2793; 2770; 2771; 10488; 779; 196883; 4893; 817; 814; 148327; 9586; 10681; 5566; 5578; 468; 5594; 5604; 2534	113	112
										Activation of gene expression by SREBF (SREBP)	0.000457714752981	0.00274837853959	Reactome	FDPS; TM7SF2; HMGCS1; IDI1; DHCR7; ELOVL6; SREBF1; MVD; LSS; HMGCR; FASN; MVK; FDFT1; SQLE	3156; 2222; 4597; 4047; 6720; 79071; 1717; 6713; 7108; 3422; 2224; 4598; 3157; 2194	24	24
										Regulation of Actin Cytoskeleton	0.000460004202712	0.0027495705753	Wikipathways	MYH10; PDGFRB; PDGFRA; ACTG1; CYFIP2; PIK3CD; ENAH; DOCK1; EGFR; MSN; MAP2K1; EZR; MYL1; GSN; WASF1; ARHGEF6; FGFR2; PIK3CB; NRAS; PIK3CG; MAPK1; MAPK6; PXN; MAPK4; FGF13; PIP5KL1; PPP1R12A; PDGFA; PDGFB; RRAS2; RAC2; DIAPH3; VCL; CHRM2; ARPC5; MRAS; PIK3C2B; PIK3C2A; CFL2; CFL1; BCAR1; FGF2; FGFR1; ACTN1; BDKRB2; SOS2; MAP2K2; ABI2; PIP5K1A; MYLK; ROCK2; F2R; BAIAP2; ACTB; PAK1; MYL3	9475; 4478; 10458; 138429; 5829; 1072; 1073; 9564; 2247; 1793; 1956; 5594; 5597; 5596; 6655; 81624; 2258; 1129; 4893; 5155; 5154; 5156; 5605; 5604; 4659; 87; 7430; 55740; 2263; 2260; 2934; 4628; 26999; 2149; 5159; 624; 60; 4632; 4634; 4638; 7414; 10152; 5293; 22800; 22808; 10092; 8936; 5880; 9459; 5294; 5291; 5058; 8394; 5287; 5286; 71	151	151
										ATF-2 transcription factor network	0.000477165259217	0.00282649866887	PID	BCL2L1; PDGFRA; POU2F1; JUND; MAPK11; CCNA2; JUN; PPARGC1A; CBFB; DUSP8; NF1; MAPK9; DUSP1; BRCA1; PRKCA; HRK; COL24A1; EP300; CCND1; JDP2; H2AFY; CDK4; MAPK1; CSRP2; MMP2; ATF3; BCL2	596; 3725; 9555; 5578; 3727; 672; 1466; 865; 5156; 595; 10891; 598; 122953; 8739; 255631; 5594; 5601; 1019; 467; 5600; 1850; 890; 4763; 4313; 1843; 2033; 5451	60	60
										p73 transcription factor network	0.000478425530354	0.00282649866887	PID	MYC; CDKN1A; IL1RAP; DCP1B; BIN1; TP63; CCNA2; HAGH; FAS; TUBA1A; NTRK1; GNB2L1; PEA15; FASN; PML; RELA; CHEK1; FBXO45; SIRT1; BRCA2; IL4R; TP53I3; JAG2; ADA; BCL2L11; EP300; GDF15; YAP1; SFN; CDK1; NDUFS2; RAD51; MAPK11	355; 10413; 5888; 675; 8626; 4720; 2194; 1111; 100; 3714; 1026; 890; 5970; 23411; 8682; 5371; 196513; 9518; 3566; 9540; 200933; 4914; 5600; 10018; 3029; 2810; 4609; 7846; 274; 3556; 10399; 2033; 983	79	78
										ErbB1 downstream signaling	0.000479322587953	0.00282649866887	PID	BCL2L1; MAP2K5; CYFIP2; NRAS; EGFR; CHN2; MAP2K1; MYLPF; EPS8; MAP2K4; MEF2C; STAT1; CALM1; PIK3CB; JUN; ARF4; MAPKAP1; YWHAH; MAPK1; USP6NL; DUSP6; DUSP1; YWHAG; YWHAE; SRF; DIAPH3; PRKCA; PRKCD; ARPC5; ARPC4; SH2D2A; RPS6KA3; MTOR; BAIAP2; MAPK9; MAP2K2; PPP2CA; RIN1; SFN; PDPK1; F2RL2; ACTR3	3725; 81624; 10096; 5578; 1956; 2059; 598; 26999; 5594; 5605; 2475; 378; 5580; 1848; 1124; 6722; 801; 10092; 9047; 6772; 79109; 5515; 6416; 5601; 2810; 29895; 5604; 2151; 4208; 7532; 6197; 10458; 9610; 5291; 7533; 5607; 5170; 9712; 7531; 4893; 10093; 1843	107	106
										Lidocaine (Antiarrhythmic) Action Pathway	0.000484343758482	0.00284335733216	SMPDB	ATP2A2; SNTB1; MYLK; ALG10B; TNNC2; TNNT1; TNNT3; TNNT2; CALM1; TPM1; CACNA1G; SLC8A1; PRKACA; PLCB1; SNTA1; ATP1B2; CHRM2; ATP1B1; ITPR1; KCNJ3; KCNJ2; KCNJ5; KCNJ4; HCN4; ATP1A3; ATP1A2; ATP1A1; AGTR1	6641; 6640; 476; 477; 478; 481; 482; 3759; 3761; 3760; 3762; 144245; 6546; 10021; 8913; 1129; 488; 5566; 801; 4638; 185; 23236; 3708; 7125; 7138; 7139; 7140; 7168	63	63
										Beta-agonist/Beta-blocker Pathway, Pharmacodynamics	0.000488288094044	0.00285377263852	PharmGKB	PRKCDBP; GNAI2; GNAI3; GNAI1; SLC9A5; SLC9A3; ADRBK1; MAPK1; RGS1; PRKACA; CACNA1S; PLCB1; PLCB2; PLCB4; PRKCA; PRKCE; GNB1; PRKCD; ITPR1; ADCY4; ADCY7; ADCY1; GNAS; ADCY3; ADCY8; GNG2; PDE4A; PDE4B; PDE4C	5142; 196883; 5141; 6550; 5143; 6553; 156; 54331; 5566; 779; 23236; 5594; 5578; 5580; 5581; 112464; 5330; 2771; 2773; 2778; 2782; 107; 5996; 109; 113; 114; 2770; 5332; 3708	66	66
										HIF-1 signaling pathway - Homo sapiens (human)	0.000497690932992	0.00289585653489	KEGG	TIMP1; CDKN1A; EGFR; HIF1A; PRKCA; MAP2K2; PLCG1; FLT1; LTBR; PIK3CB; PIK3CD; PIK3CG; CAMK2D; TFRC; ANGPT2; NFKB1; RELA; LDHA; PGK1; IGF1R; NOS3; HK2; HK1; EDN1; ENO2; ENO3; VEGFA; EIF4E; EP300; ENO1; MAP2K1; EGLN1; ARNT; PFKFB3; HMOX1; INSR; SLC2A1; MAPK1; MTOR; CREBBP; BCL2	1026; 3091; 3098; 3099; 3643; 596; 5209; 3162; 5230; 5291; 5293; 5294; 4790; 5335; 4846; 7422; 2321; 285; 817; 54583; 5970; 3939; 1387; 6513; 1906; 7037; 405; 3480; 1956; 2475; 1977; 5578; 4055; 7076; 5594; 5604; 5605; 2023; 2026; 2027; 2033	103	103
										Neurotransmitter Receptor Binding And Downstream Transmission In The Postsynaptic Cell	0.000540295220028	0.00312990402792	Reactome	KCNJ12; GRIA3; GRIA4; CAMK4; GNB5; GABBR1; GNAI2; GNAI3; GABRA3; CALM1; CACNG8; DLG4; NCALD; NEFL; CHRNB2; GNG11; CAMK2D; MAPK1; CHRNB4; GABRR1; GNG2; GNAI1; PLCB1; PLCB2; KCNJ4; GRIN2D; KCNJ2; PRKCA; GNB1; RPS6KA3; AP2A1; GABRG2; KCNJ16; GABRB3; ADCY4; ACTN2; RPS6KA2; ADCY7; ADCY1; KCNJ5; ADCY3; GRIK1; ARHGEF9; ADCY8; GABRQ; KCNJ3; CAMKK1; PRKACA; GNGT2; CHRND; GRIP1; PDPK1; CACNG4	1141; 54331; 5578; 1144; 5330; 2556; 23426; 83988; 5594; 2893; 114; 23236; 196883; 2550; 23229; 801; 88; 2791; 107; 1742; 5566; 817; 2906; 113; 2782; 3759; 2892; 109; 3768; 2569; 814; 3762; 2770; 3761; 2793; 1143; 6197; 2566; 10681; 55879; 27092; 5170; 2771; 84254; 160; 4747; 2562; 59283; 3760; 2897; 3773; 6196; 2773	143	142
										ucalpain and friends in cell spread	0.000560020279282	0.00320149163219	BioCarta	ACTN3; ACTN2; ACTN1; CAPNS1; ACTN4; SPTAN1; EZR; TLN1; ITGB1; PXN; CAPN1	6709; 826; 7430; 88; 5829; 81; 87; 7094; 89; 3688; 823	17	17
										Proton Pump Inhibitor Pathway, Pharmacodynamics	0.000562391305731	0.00320149163219	PharmGKB	PLCG1; PLCE1; CCKBR; PDE3A; PLCH1; HRH2; PLCB1; PLCB2; PLCB4; PRKCA; PLCL2; PIK3C2B; PLCD4; PLCD1; ADCY4; ADCY7; ADCY1; ADCY3; GNAS; ADCY8; PIK3C2A; PRKD1	109; 196883; 5286; 5287; 23228; 3274; 23236; 5578; 84812; 5330; 5587; 5332; 5333; 5335; 2778; 23007; 5139; 107; 113; 114; 887; 51196	46	46
										Integrin-linked kinase signaling	0.000562391305731	0.00320149163219	PID	MYL9; ILK; CTNNB1; LIMS1; ZYX; PPP1R12A; RUVBL1; ARHGEF6; JUN; PXN; TNS1; PARVA; PPP1R14C; PPP1R14A; PARP1; SNAI1; ZEB1; ACTN1; CCND1; GSK3B; HSP90AA1; ELMO2	3725; 595; 10398; 6615; 2932; 7791; 1499; 3320; 87; 9459; 55742; 5829; 63916; 3987; 6935; 7145; 142; 4659; 8607; 81706; 3611; 94274	46	46
										PLC beta mediated events	0.000562391305731	0.00320149163219	Reactome	PRKAR2B; GNAI2; GNAI3; GNAI1; CALM1; CAMK4; ADRBK1; MAPK1; PLCB1; PLCB2; PLCB4; PRKCA; PRKCD; ITPR2; ITPR1; ADCY4; ADCY7; ADCY1; ADCY3; ADCY8; GNAZ; PRKACA	5332; 814; 801; 2770; 2771; 5578; 107; 3709; 5330; 5566; 3708; 5594; 114; 23236; 196883; 156; 2773; 5580; 5577; 109; 113; 2781	46	46
										miR-targeted genes in lymphocytes - TarBase	0.000565959163974	0.0032079150889	Wikipathways	MOV10; UBE2J1; P4HA2; CHMP2A; SRSF10; BRI3BP; BDNF; AXL; MRC2; YIF1B; RARS; CBFB; SLC12A2; PLXND1; METTL7A; CDKN2A; SLC38A1; RAB5C; SLC38A2; IDH1; CTSC; SERP1; LPL; SEC24A; IFRD1; SLC25A24; CACNA2D1; NUCB1; PAFAH1B2; CCND1; UBE2S; ARID1A; RAI14; KIT; CSRP1; TMEM43; HSD17B12; TPM1; ATP2A2; TDG; ITGA2; RAB6A; MATR3; SLC25A32; UNC93B1; SERPINE2; CHD1; MYCN; ABCF2; TUBA1A; NT5E; CAP1; NARS; CLDN1; FN…	9076; 4023; 8301; 80335; 64778; 3337; 1499; 81539; 5917; 290; 595; 596; 4651; 3673; 64682; 81622; 6935; 8289; 6509; 9415; 54491; 5139; 10797; 7412; 26973; 4774; 84823; 10241; 4170; 5795; 5792; 29968; 558; 7171; 2948; 4613; 7398; 8243; 1284; 26064; 80155; 10061; 3417; 627; 4223; 1371; 4860; 1956; 9902; 7474; 378; 8974; 822; 708; 3667; 90957; 574032; 10802; 23129; 4343; 865; 55832; 84061; 54407; 59…	480	480
										Class I PI3K signaling events mediated by Akt	0.000593504169073	0.00332109779715	PID	BCL2L1; SFN; HSP90AA1; YWHAH; CDKN1A; TBC1D4; CHUK; PRKDC; MAPKAP1; FOXO1; PRKACA; KPNA1; FOXO4; MTOR; PDPK1; GSK3B; YWHAG; YWHAE	4303; 9882; 7532; 5170; 2308; 7531; 5591; 2932; 3320; 5566; 79109; 3836; 598; 1026; 1147; 2475; 2810; 7533	35	35
										HIF-2-alpha transcription factor network	0.000593504169073	0.00332109779715	PID	MMP14; SIRT1; EP300; SLC11A2; ARNT; TWIST1; EIF3E; SLC2A1; BHLHE40; EGLN1; FXN; VEGFA; ABCG2; CITED2; PGK1; ETS1; CREBBP; FLT1	4323; 2321; 1387; 405; 2113; 2395; 23411; 3646; 10370; 5230; 7291; 6513; 8553; 9429; 4891; 7422; 2033; 54583	35	35
										Striated Muscle Contraction	0.000593504169073	0.00332109779715	Reactome	TNNT1; MYH3; ACTN2; TNNT2; DMD; TNNC2; TMOD2; MYH8; TPM4; TNNT3; TPM1; VIM; MYBPC2; MYL3; MYBPC1; MYL1; DES; ACTN3	7139; 7168; 4634; 4621; 88; 29767; 1756; 7138; 7171; 7431; 4604; 4632; 1674; 7125; 4626; 89; 7140; 4606	35	35
										TGF Beta Signaling Pathway	0.000635750747077	0.00354242471359	Wikipathways	TGFB1; LIF; SMAD9; SMAD6; SMAD3; CTNNB1; SKI; STAT1; JUN; THBS1; INHBA; TFE3; NFKB1; MAPK9; LTBP1; BAMBI; SKIL; LEF1; EP300; ZEB2; BMP4; RUNX2; SPP1; CREBBP; TGIF1	6497; 4088; 6498; 7030; 5601; 3725; 2033; 51176; 9839; 4790; 7057; 652; 3976; 4093; 4091; 3624; 7040; 7050; 25805; 1499; 4052; 860; 6772; 1387; 6696	55	55
										Prolactin Signaling Pathway	0.000640426944381	0.00355342376313	Wikipathways	FYN; GAB2; MAP2K2; MAP2K1; STAT1; PRLR; PIK3CB; JUN; PIK3CG; MAPK1; PXN; NFKB1; MYC; MAPK9; YWHAG; ITGB1; SHC1; SIRPA; MTOR; PTPN1; PTPN6; RPS6KA2; RELA; CASP3; PTPN11; IRS1; IRS2; GSK3B; PIAS3; STAT5A; FLNA; PAK1	2475; 5294; 5291; 5605; 5604; 5601; 5058; 8660; 836; 5829; 5777; 5770; 10401; 140885; 7532; 2932; 9846; 4609; 3667; 3725; 4790; 5618; 3688; 5594; 2316; 6776; 6464; 6772; 6196; 5781; 5970; 2534	76	76
										Chronic myeloid leukemia - Homo sapiens (human)	0.000649595161584	0.00358914973732	KEGG	BCL2L1; TGFB1; TGFB3; PIK3CD; CDKN1A; GAB2; SMAD3; MAP2K2; MAP2K1; HDAC2; BCR; MECOM; PIK3CB; NRAS; PIK3CG; MAPK1; NFKB1; RELA; CBLB; CDKN2A; SHC1; SHC3; CHUK; MYC; HDAC1; SOS2; CCND1; PTPN11; STAT5A; CDK4; CTBP2	7040; 4609; 1026; 5605; 9846; 1019; 7043; 1488; 5781; 4893; 5291; 5293; 5294; 4790; 6464; 2122; 4088; 5970; 595; 598; 5604; 5594; 3065; 868; 613; 1029; 53358; 6776; 3066; 1147; 6655	73	73
										VEGFA-VEGFR2 Pathway	0.000659211328895	0.00361601749317	Reactome	NRAS; RASAL2; AXL; CAV1; DLG4; CALM1; PIK3CB; SHC1; SHC3; CAMK2D; SH2D2A; KITLG; FGFR2; FGFR1; PPP2CA; PPP2CB; KIT; PAK1; ELMO2; RASGRP3; RASGRP4; SPTAN1; DOCK1; ITGB3; IRS1; MAPKAPK2; JAK3; NF1; RASGEF1A; SHB; VEGFA; ITPR2; ITPR1; BCAR1; FGF2; ITGAV; PPP2R5D; BAIAP2; VWF; IL17RD; PPP2R5A; PDGFRB; PDGFRA; MAPK11; NCAM1; ITGA2B; CNKSR2; HBEGF; MAPK1; DUSP8; DUSP4; DUSP6; DUSP1; DAB2IP; MTOR; IL2RB…	558; 8877; 7450; 3667; 4254; 5578; 1846; 9462; 9475; 5525; 9261; 1956; 26999; 4846; 6464; 5594; 5159; 5605; 2475; 23191; 1839; 5580; 1848; 9047; 7422; 79109; 53358; 3560; 6711; 2260; 88; 3815; 221002; 1742; 3709; 10810; 5335; 5566; 817; 5515; 5529; 2906; 3718; 5604; 5155; 1793; 2247; 857; 54756; 2534; 5058; 1535; 1499; 9564; 2263; 801; 3690; 6709; 63916; 5528; 5291; 7414; 6461; 5154; 25780; 5600;…	266	265
										Central carbon metabolism in cancer - Homo sapiens (human)	0.000659957565293	0.00361601749317	KEGG	PDGFRB; PDGFRA; PIK3CD; SLC7A5; EGFR; HIF1A; MAP2K2; MAP2K1; PGAM1; PIK3CB; NRAS; NTRK1; PIK3CG; PFKM; MAPK1; MYC; LDHA; SIRT3; HK2; IDH1; HK1; MTOR; FGFR2; FGFR1; SLC16A3; SLC2A1; KIT; PTEN; SLC1A5	4609; 5291; 3091; 3417; 3098; 3099; 4893; 9123; 1956; 2475; 5159; 5294; 4914; 5223; 5293; 3939; 2260; 2263; 5156; 5594; 5213; 5728; 5604; 5605; 3815; 8140; 6510; 6513; 23410	67	67
										Signaling events mediated by HDAC Class II	0.000663077275422	0.00361803575593	PID	MEF2C; NR3C1; SRF; HDAC4; RAN; NUP210; GNB1; CAMK4; RANGAP1; NUP153; SUMO1; GNG2; BCOR; HDAC10; HDAC11; HSP90AA1; GATA2; ADRBK1; YWHAE	814; 54331; 5901; 2908; 5905; 7531; 9972; 7341; 3320; 79885; 2624; 23225; 2782; 156; 54880; 9759; 4208; 83933; 6722	38	38
										Cellular response to heat stress	0.0006785164229	0.003686979736	Reactome	NUP88; HSPA2; BAG1; HSPA5; HSPA4; HSPA9; HSPA8; FKBP4; ATR; GSK3B; MAPKAPK2; CRYBA4; SEH1L; BAG5; NUP107; DNAJB6; HSPA12B; MAPK1; NUP210; YWHAE; SIRT1; HSPB1; NUP98; CAMK2D; NUP160; HSPA4L; VCP; COL4A6; TNFRSF21; MTOR; EP300; HSPH1; HSPA13; NUP35; RPA2; NUP153; HSP90AA1; DNAJB1; CREBBP	9972; 6118; 9261; 22824; 4928; 5594; 23225; 2475; 573; 57122; 3309; 129401; 2288; 4927; 1288; 23411; 3306; 817; 7415; 6782; 2033; 81929; 3308; 3315; 27242; 10808; 3312; 116835; 545; 1387; 2932; 23279; 10049; 3320; 9529; 7531; 1413; 3313; 3337	98	98
										Syndecan-2-mediated signaling events	0.000722839413785	0.00391166184826	PID	EPHB2; TGFB1; CASP3; LAMA1; FGFR2; SDC2; CAV2; PRKCD; CASK; EPB41; GNB2L1; MAPK1; PRKACA; EZR; NF1; ITGA2; ITGB1; MMP2; FGF2; FGFR1	2260; 4313; 2048; 2247; 7040; 8573; 2263; 6383; 2035; 5566; 10399; 5594; 7430; 284217; 858; 836; 5580; 4763; 3673; 3688	41	41
										PDGF	0.000772668145265	0.00414717800418	INOH	PDGFB; PDGFRB; PDGFRA; SHC1; SHC3; ARHGEF6; PIK3CD; PTPN11; NRAS; JUN; STAT5A; MAP2K1; PAK1; MAP2K2; PLCG1; MAPK1; MAP2K4; PDPK1; PDGFA; PIK3CB; SOS2	3725; 5170; 5335; 5781; 5293; 6776; 5156; 9459; 6416; 4893; 5155; 53358; 6464; 5594; 5159; 5605; 6655; 5291; 5154; 5604; 5058	44	44
										WNT-Core	0.000772668145265	0.00414717800418	Signalink	FZD1; SMAD3; FZD3; FZD4; AXIN2; FZD7; FZD8; LRP5; JUN; NOTCH1; GSK3B; CTNNB1; WNT8A; CSNK1G1; PRKACA; LRP6; WNT5A; TCF4; FRZB; LEF1; FZD5	8321; 8322; 8324; 8325; 3725; 7976; 53944; 7474; 7478; 2487; 5566; 4040; 4041; 1499; 6925; 51176; 4851; 2932; 4088; 8313; 7855	44	44
										Opioid Signalling	0.000798974992277	0.00423198558528	Reactome	GNG11; PRKAR2B; GNAI2; ADRBK1; GNAI1; PPP1R1B; CALM1; CAMK4; GNAI3; GNB5; MAPK1; GNG2; PLCB1; PLCB2; PLCB4; PRKCA; GNB1; PRKCD; ITPR2; ITPR1; ADCY4; ADCY7; ADCY1; ADCY3; PPP2CA; PPP2CB; ADCY8; GNAZ; PRKACA; GNGT2; PPP2R5D; PDE4A; PDE4B; PDE4C	5332; 814; 801; 54331; 2791; 156; 2770; 5578; 107; 3709; 2793; 5141; 5516; 2771; 5330; 5566; 3708; 5577; 5594; 114; 10681; 5528; 2782; 2773; 5143; 2781; 196883; 5580; 109; 84152; 5515; 113; 23236; 5142	84	83
										skeletal muscle hypertrophy is regulated via akt-mtor pathway	0.000804559997201	0.00423198558528	BioCarta	IGF1R; PTEN; PABPC1; EIF4G1; GSK3B; EIF4E; PDK2; MTOR; PPP2R5D; PDPK1; PSMC4; EIF2S1; EIF2S3; EIF2S2	2932; 1965; 8894; 26986; 5164; 5528; 3480; 1977; 1968; 5170; 2475; 1981; 5704; 5728	25	25
										Vemurafenib Pathway, Pharmacodynamics	0.000804559997201	0.00423198558528	PharmGKB	PDGFRB; PDGFRA; JUN; NRAS; MRAS; EGFR; MAP2K2; MAP2K1; ETS1; MAPK1; MYC; FGFR1; FGFR2; FLT1	4609; 2113; 3725; 2321; 22808; 4893; 5156; 5159; 2260; 2263; 1956; 5594; 5604; 5605	25	25
										update your name in edit mode	0.000804559997201	0.00423198558528	PharmGKB	PDGFRB; PDGFRA; JUN; NRAS; MRAS; EGFR; MAP2K2; MAP2K1; ETS1; MAPK1; MYC; FGFR1; FGFR2; FLT1	4609; 2113; 3725; 2321; 22808; 4893; 5156; 5159; 2260; 2263; 1956; 5594; 5604; 5605	25	25
										cell cycle: g1/s check point	0.000804559997201	0.00423198558528	BioCarta	CDKN2B; TGFB1; DHFR; CDKN2A; CCND1; CDC25A; SMAD3; CDK1; ATR; HDAC1; CDK4; GSK3B; CDKN1A; TFDP1	7040; 545; 595; 983; 2932; 4088; 7027; 993; 1019; 1030; 3065; 1029; 1026; 1719	25	25
										Validated transcriptional targets of deltaNp63 isoforms	0.000812854605156	0.00424168176897	PID	SEC14L2; ITGA3; BRCA2; AXL; TP63; RAB38; GNB2L1; PERP; FASN; FOSL2; DLX5; HELLS; CDKN2A; COL5A1; ADA; YAP1; BDKRB2; NOTCH1; GSK3B; SFN; POU2F2; PPP2R5A	558; 23541; 8626; 624; 2932; 2355; 3675; 10413; 3070; 4851; 23682; 675; 5525; 1749; 2810; 1289; 5452; 64065; 2194; 100; 1029; 10399	48	47
										G-protein mediated events	0.000812854605156	0.00424168176897	Reactome	PRKAR2B; GNAI2; GNAI3; GNAI1; CALM1; CAMK4; ADRBK1; MAPK1; PLCB1; PLCB2; PLCB4; PRKCA; PRKCD; ITPR2; ITPR1; ADCY4; ADCY7; ADCY1; ADCY3; ADCY8; GNAZ; PRKACA	5332; 814; 801; 2770; 5578; 107; 3709; 5330; 5566; 3708; 5594; 114; 23236; 196883; 156; 2773; 2771; 5580; 5577; 109; 113; 2781	47	47
										TGF-beta signaling pathway - Homo sapiens (human)	0.000820105926472	0.00424582398941	KEGG	TGFB1; TGFB3; SMAD9; SMAD6; SMAD3; BMPR1A; BMPR1B; PITX2; BMP8A; SMURF1; GDF7; GDF6; THBS1; INHBA; INHBB; MAPK1; MYC; CDKN2B; RBL1; LTBP1; E2F5; BAMBI; EP300; BMP5; BMP4; PPP2CA; ID4; PPP2CB; ID2; ID3; CHRD; TFDP1; CREBBP	7040; 4609; 7043; 7057; 658; 657; 151449; 5516; 5594; 3398; 3624; 3625; 5933; 5308; 392255; 57154; 5515; 1030; 8646; 3399; 3400; 652; 25805; 653; 1875; 4052; 353500; 1387; 2033; 7027; 4088; 4091; 4093	80	80
										Regulation of HSF1-mediated heat shock response	0.000820105926472	0.00424582398941	Reactome	NUP88; HSPA2; BAG1; HSPA5; BAG5; HSPA9; HSPA8; FKBP4; ATR; GSK3B; MAPKAPK2; CRYBA4; HSPH1; DNAJB1; HSPA4; DNAJB6; HSPA12B; MAPK1; NUP210; YWHAE; SIRT1; HSPB1; NUP160; HSPA4L; COL4A6; TNFRSF21; NUP98; SEH1L; HSPA13; NUP35; RPA2; NUP153; NUP107	116835; 23411; 545; 3308; 9529; 129401; 3312; 4927; 7531; 1288; 9972; 10049; 6118; 9261; 3315; 27242; 22824; 2932; 4928; 5594; 23225; 573; 57122; 23279; 3309; 10808; 6782; 1413; 3306; 3313; 2288; 3337; 81929	80	80
										Hypertrophy Model	0.000833675470835	0.00429914997705	Wikipathways	CYR61; WDR1; IL1R1; ZEB1; JUND; HBEGF; MSTN; VEGFA; IFRD1; EIF4E; MYOG; ATF3	3475; 3554; 1977; 467; 1839; 3491; 4656; 7422; 2660; 6935; 9948; 3727	20	20
										VEGF	0.00092277259144	0.00474002327243	INOH	PDGFRB; MAP4K3; MAP4K2; MAP2K5; IKBKE; PIK3CD; PRKAG2; EGFR; PRKAA2; BMPR1B; MAP2K2; INSR; PRKAR2B; NGFR; MAPK12; MAP2K4; TYK2; GSK3B; MAPKAPK2; FLT1; MAP3K9; RPS6KA3; PIK3CB; GRK5; FYN; NTRK1; MAPK11; ADRBK1; CAMK2D; MAPK1; PRKG1; JAK3; PRKACA; WEE1; IRAK1; IRAK4; FIGF; IGF1R; ACVRL1; PRKAB2; PRKCA; CDK4; PRKCE; PRKCD; CHUK; SH2D2A; CSNK1G1; VEGFA; PDPK1; PDGFRA; ITPR1; FGFR2; FGFR1; RPS6KA2; MA…	3643; 3654; 5578; 9261; 1956; 6416; 5577; 2869; 5594; 5159; 2674; 4804; 5605; 2475; 5580; 7422; 5608; 2260; 5563; 3815; 4914; 9047; 2263; 5566; 817; 5601; 1147; 3718; 51422; 6300; 8491; 5565; 53944; 5604; 2534; 5058; 5592; 156; 2321; 5335; 9641; 7786; 6197; 1019; 94; 2277; 5291; 51135; 5600; 7297; 658; 5607; 5170; 657; 7465; 2932; 5871; 5293; 5156; 4293; 3708; 3480; 5581; 6196; 983	187	185
										O-glycosylation of TSR domain-containing proteins	0.0009959631807	0.00509607619697	Reactome	ADAMTS5; ADAMTS4; ADAMTS7; ADAMTS6; SSPO; ADAMTSL4; ADAMTS10; THSD7A; THSD4; ADAMTS9; SPON1; THBS1; ADAMTS19; ADAMTS13; ADAMTS12; ADAMTS15; ADAMTSL1; ADAMTS20; ADAMTS1	81792; 80070; 11096; 11174; 10418; 11173; 7057; 54507; 79875; 92949; 170689; 171019; 221981; 81794; 9507; 56999; 23145; 11093; 9510	39	39
										EGF-EGFR Signaling Pathway	0.00101322068132	0.00516428370518	Wikipathways	ERRFI1; SH2D2A; EPS8; LIMK2; EGFR; JUND; MAP2K2; FOXO1; PLCE1; MAP2K5; FOXO4; MYBL2; CAV2; SH3GL3; CAV1; STAT1; PTEN; TWIST1; JUN; MAPK1; MAPK4; USP6NL; MAPK9; SH3KBP1; PAK1; PCNA; CBLB; NOS3; SHC1; PRKCA; GAB2; PRKCD; PIK3C2B; DNM1; MTOR; CFL1; BCAR1; PTPN5; GJA1; RPS6KA2; RPS6KA3; INPP5D; SOS2; SPRY2; GRB10; PTPN11; PLSCR1; RIN1; MAP2K1; PLCG1; ASAP1; MEF2C; PIAS3; STAT5A; PDPK1; AP2A1; RALB; P…	4303; 5170; 5899; 4605; 5580; 1072; 9564; 54206; 1956; 84867; 5594; 5596; 6655; 4846; 2475; 5605; 5604; 5607; 5601; 6457; 9712; 2308; 51196; 50807; 9846; 5578; 6776; 6772; 30011; 5335; 10253; 857; 2887; 2059; 858; 5781; 10401; 3635; 3725; 3727; 160; 868; 4208; 6196; 6197; 2697; 5111; 9610; 7291; 5058; 7837; 5728; 5359; 1759; 5287; 9047; 6464; 3985	162	162
										insulin	0.00109061577213	0.0055372962948	INOH	PIK3CD; PRKAG2; PRKAA2; INSR; MAP2K2; MAP2K1; FOXO4; PIK3CB; NRAS; YWHAH; MAPK1; YWHAG; YWHAE; PRKAB2; SHC1; SHC3; FOXO1; PPP2R2B; MTOR; PDPK1; EIF4E; SOS2; EIF4G1; IRS1; IRS2; GSK3B; SFN; PTEN; PPP2R5D; PPP2R5E; RHEB; PPP2R5A	8660; 4303; 5605; 7532; 5563; 6009; 2308; 3667; 5521; 7531; 2932; 5604; 1981; 5293; 5529; 5728; 4893; 53358; 6464; 5594; 5528; 1977; 51422; 5525; 6655; 2475; 5565; 2810; 3643; 7533; 5170; 5291	78	78
										Neuronal System	0.00111468317312	0.00563772451018	Reactome	HSPA8; DLG4; CALM1; CAMK4; SLC38A1; SLC38A2; CAMK2D; BZRAP1; KCNAB2; KCNN1; GABRG2; CACNA2D1; KCNMB4; ADCY4; SNAP25; ADCY7; ADCY1; ADCY3; CHRND; ADCY8; HCN4; GNG2; SYT1; GRIP1; ALDH5A1; GRIA3; GRIA4; GLUL; GABBR1; NCALD; KCNMA1; PLCB1; PLCB2; KCNQ4; RPS6KA2; RPS6KA3; KCNH1; DNAJC5; ARHGEF9; GABRQ; CAMKK1; SYN3; STX1A; GABRR1; GNG11; PANX1; GNAI2; GNAI3; GABRA3; GNAI1; CHRNB2; CHRNB4; CASK; MAPK1;…	1141; 54331; 10021; 5578; 7915; 10550; 8573; 8224; 1144; 2770; 6506; 3768; 2556; 23426; 83988; 3776; 5594; 3756; 2893; 114; 23236; 196883; 27345; 2550; 4747; 3750; 113; 6844; 801; 88; 2791; 3312; 107; 3773; 781; 81539; 1742; 2906; 5566; 8497; 2752; 3751; 2782; 80331; 3746; 8500; 9312; 3759; 10497; 2892; 109; 2569; 814; 24145; 6616; 3762; 54407; 5330; 1312; 6511; 3748; 3761; 2793; 9256; 1143; 6857…	291	290
										Heparan sulfate/heparin (HS-GAG) metabolism	0.00119860978028	0.00601592313384	Reactome	HS3ST5; GXYLT2; HS3ST1; HSPG2; VCAN; BGN; NDST1; NDST2; NDST3; HS3ST3A1; GUSB; EXT1; GPC1; GPC2; GPC3; GPC6; GLCE; CSPG4; SDC2; SDC3; SDC4; HS6ST1; HS6ST2; GLB1L	2990; 727936; 9955; 9394; 633; 9348; 1462; 10082; 6383; 2131; 3340; 9672; 90161; 3339; 221914; 8509; 9957; 26035; 2817; 1464; 79411; 2719; 6385; 222537	54	54
										IL-4 Signaling Pathway	0.00119860978028	0.00601592313384	Wikipathways	GAB2; MAPK11; TYK2; SHC1; STAT6; CEBPA; STAT1; PIK3CD; MAPK1; JAK3; NFKB1; RELA; IL4R; CHUK; FES; EP300; PTPN6; SOCS5; INPP5D; PTPN11; IRS1; IRS2; STAT5A; FLNA	3635; 5293; 3566; 5600; 9655; 1147; 1050; 2033; 5781; 2242; 3667; 7297; 3718; 9846; 6778; 4790; 5777; 5594; 2316; 6776; 6464; 6772; 8660; 5970	54	54
										Long-term depression - Homo sapiens (human)	0.00120594473153	0.00602972365767	KEGG	NOS1; GRIA3; PLCB2; MAP2K2; MAP2K1; GNAI2; GNAI3; GNAI1; RYR1; NRAS; GUCY1A3; GUCY1A2; PRKG1; LYN; PLCB1; IGF1R; PLCB4; PRKCA; ITPR2; ITPR1; GNAS; PPP2CA; PPP2CB; GNAZ; GNA11; MAPK1	5515; 5516; 3480; 2767; 2977; 2982; 4893; 23236; 5578; 2892; 2770; 2771; 5332; 2773; 5592; 5594; 2781; 4067; 5604; 5605; 2778; 4842; 5330; 6261; 3708; 3709	60	60
										Diseases of signal transduction	0.00122460154307	0.0060998145043	Reactome	HDAC1; PDGFRB; PDGFRA; HDAC2; HDAC4; TGFB1; FYN; CDKN1A; EGFR; KAT2B; SMAD3; PLCG1; HDAC10; FOXO4; CPSF6; GSK3B; BCR; NEURL1B; APH1B; HEY1; STAT1; PSEN2; PIK3CB; NOTCH1; NRAS; MIB2; PIK3CD; MAPKAP1; HBEGF; HDAC8; JAG2; MYC; TNKS2; OS9; PDGFA; PDGFB; SHC1; GAB2; CHUK; FOXO1; NAPEPLD; VCP; DLL1; MTOR; HSP90AA1; KITLG; EP300; FGFR2; FGF2; FGFR1; PORCN; TBL1X; LRRFIP1; PTPN11; IRS1; IRS2; KIT; STAT5A…	9208; 3065; 3667; 4254; 79109; 4303; 5664; 2534; 6776; 1956; 6464; 6907; 5159; 2475; 55869; 4893; 1839; 2260; 79885; 3815; 8850; 6772; 4088; 5335; 7415; 5155; 1147; 2247; 2033; 7040; 2308; 2263; 28514; 5781; 4851; 80351; 142678; 3714; 222236; 5291; 64840; 5154; 10956; 23462; 8660; 6400; 5170; 54492; 1387; 83464; 2932; 26508; 5293; 3320; 5156; 1026; 11052; 613; 9846; 3066; 4609; 9759; 83933	180	180
										EPHA-mediated growth cone collapse	0.00126380693281	0.00622734607584	Reactome	MYH10; MYH9; NGEF; MYL12B; EPHA7; FYN; EFNA5; EPHA4; EPHA3; ROCK2; MYL6; SHB; VEGFA; HSP90AA1; LYN; EPHA5; MYL9	4067; 1946; 10398; 25791; 2045; 103910; 3320; 2044; 4637; 4628; 9475; 2043; 4627; 6461; 2042; 7422; 2534	34	34
										CD40/CD40L signaling	0.00126380693281	0.00622734607584	PID	BCL2L1; CBLB; TRAF6; PIK3CB; JUN; BIRC2; TNFAIP3; PIK3CG; PIK3R6; STAT5A; JAK3; MAP2K4; NFKB1; RELA; MAPK9; MYC; MAPK11	5294; 3725; 7128; 4790; 7189; 6776; 5970; 6416; 598; 329; 5601; 3718; 5291; 146850; 5600; 4609; 868	34	34
										Retinoblastoma (RB) in Cancer	0.00126441171274	0.00622734607584	Wikipathways	HDAC1; SMC1A; POLA1; DNMT1; DHFR; CDKN1A; RFC3; PRKDC; RRM2; SKP2; SMC3; SMC2; CDT1; MYC; CHEK1; PCNA; BARD1; PRMT2; CDC25B; CDC25A; ANLN; MCM7; RBP1; MCM4; MCM3; MSH6; CCNA2; WEE1; MCM6; CCND1; H2AFZ; RPA2; CDK1; CDK4; TFDP1	4609; 1786; 2956; 5983; 994; 993; 5591; 10592; 595; 983; 3275; 1719; 1019; 54443; 81620; 580; 6502; 3015; 7027; 9126; 5947; 6241; 4175; 4176; 1026; 6118; 4172; 4173; 5422; 5111; 3065; 1111; 890; 8243; 7465	88	88
										Tight junction - Homo sapiens (human)	0.00135725934345	0.00664375605031	KEGG	MYH10; ACTG1; CLDN15; SPTAN1; RRAS2; EPB41; SHROOM3; SHROOM1; EPB41L2; MYLPF; GNAI2; GNAI3; MYL9; MYH3; CTNNA2; CGN; MYH8; MYH9; NRAS; CASK; CTNNB1; MAGI2; MAGI1; IGSF5; CLDN1; RAB13; GNAI1; TJP2; EPB41L3; CLDN19; JAM2; PRKCA; PRKCE; MRAS; PPP2R2B; RAB3B; F11R; ACTN3; ACTN2; ACTN1; TJP1; MYL12B; MYL12A; ACTN4; PPP2CA; PRKCD; PPP2CB; PTEN; CDK4; ACTB	9223; 4621; 4626; 4627; 4628; 6709; 60; 5728; 150084; 71; 81; 87; 88; 89; 23136; 57619; 58494; 9863; 10398; 50848; 57530; 2035; 9414; 29895; 2770; 2771; 2773; 5865; 5872; 22800; 22808; 4893; 9076; 8573; 10627; 5515; 5516; 5521; 134549; 7082; 5578; 5580; 5581; 149461; 1496; 1499; 103910; 24146; 2037; 1019	138	137
										insulin Mam	0.00135906492588	0.00664375605031	INOH	MAP2K1; NRAS; PRKAG2; PRKAA2; INSR; MAP2K2; FOXO1; FOXO4; PIK3CB; PIK3CD; MAPKAP1; YWHAH; MAPK1; YWHAG; YWHAE; PRKAB2; SHC1; SHC3; PPP2R2B; MTOR; PDPK1; EIF4E; SOS2; EIF4G1; IRS1; IRS2; GSK3B; SFN; PTEN; PPP2R5D; PPP2R5E; RHEB; PPP2R5A	8660; 1981; 7532; 5563; 53358; 6009; 2308; 3667; 5521; 7531; 5170; 4303; 2932; 5525; 79109; 5293; 5594; 5529; 5728; 3643; 4893; 6464; 5528; 1977; 51422; 5605; 6655; 2475; 5565; 2810; 7533; 5604; 5291	82	82
										Netrin-1 signaling	0.00137369751516	0.00669041567569	Reactome	SLIT1; SLIT2; UNC5B; NTN1; PTPN11; DOCK1; FYN; DCC; EZR; ROBO1; PLCG1; ABLIM1; UNC5D; ABLIM3; UNC5C; MYO10; PITPNA; RGMA	9423; 5335; 56963; 5781; 3983; 7430; 137970; 8633; 1630; 22885; 4651; 6585; 5306; 1793; 219699; 6091; 2534; 9353	37	37
										S Phase	0.00140481686701	0.00681673129193	Reactome	POLA2; POLA1; CDKN1A; PDS5A; RFC3; FEN1; CDC6; SKP2; SMC3; CDT1; POLD4; WEE1; SMC1A; CDC25A; PCNA; RFC1; ORC6; CDC25B; ORC4; ORC2; MCM7; MCM6; MCM4; MCM3; CCNA2; MCM8; GINS2; GINS3; GINS4; CCND1; RPA2; CDK4	81620; 5422; 5111; 4175; 595; 64785; 5000; 994; 7465; 6502; 993; 4999; 5983; 4172; 1026; 84515; 23649; 1019; 4173; 990; 2237; 84296; 57804; 890; 23244; 9126; 8243; 4176; 23594; 51659; 5981; 6118	79	79
										Downstream signal transduction	0.00143808194394	0.00695249175103	Reactome	MOV10; FYN; TNRC6C; TNRC6B; RASAL2; DLG4; CALM1; PIK3CB; PIK3CD; CAMK4; SHC1; SHC3; CAMK2D; KITLG; FGFR2; FGFR1; ADCY4; ADCY7; ADCY1; ADCY3; PPP2CA; PTPN11; PPP2CB; ADCY8; PLCG1; GSK3B; PTEN; GRB7; RAPGEF1; RASGRP3; RASGRP4; SPTAN1; CDKN1A; PDGFB; IRS1; KIT; ADRBK1; JAK3; NF1; RASGEF1A; PRKCE; CHUK; ITPR2; ITPR1; BCAR1; FGF2; PPP2R5D; PPP2R5E; VWF; IL17RD; PPP2R5A; PDGFRB; PDGFRA; PRKAR2B; NCAM1;…	7450; 3667; 4254; 79109; 5578; 1846; 9462; 4303; 5525; 2534; 6776; 1956; 5577; 6464; 5594; 817; 5159; 114; 196883; 5605; 2475; 23112; 2308; 1839; 5580; 1848; 1026; 53358; 3560; 2260; 88; 3815; 9564; 107; 6772; 1742; 3709; 5335; 5566; 5515; 4343; 2889; 5529; 57690; 1147; 3718; 113; 5155; 5781; 156; 5728; 109; 23239; 6711; 54756; 814; 2263; 801; 3690; 6709; 5291; 7414; 5154; 2906; 25780; 6778; 8660…	279	278
										CRMPs in Sema3A signaling	0.00149225443667	0.00713568939718	Reactome	SEMA3A; DPYSL5; DPYSL2; PLXNA3; FYN; PLXNA4; FES; CRMP1; GSK3B; NRP1	2932; 10371; 91584; 55558; 1400; 1808; 56896; 8829; 2534; 2242	16	16
										Steroids metabolism	0.00149225443667	0.00713568939718	INOH	FDPS; SOAT1; IDI1; DHCR7; MVD; LSS; HMGCR; MVK; FDFT1; SQLE	3156; 2222; 4597; 4047; 3422; 6713; 2224; 1717; 6646; 4598	16	16
										eukaryotic protein translation	0.00149225443667	0.00713568939718	BioCarta	EIF1; EIF4G1; EIF1AX; EIF5; EIF6; EIF4G2; EIF4E; EIF2S1; EIF2S3; EIF2S2	10209; 1964; 1965; 8894; 1977; 3692; 1982; 1968; 1983; 1981	16	16
										Toxoplasmosis - Homo sapiens (human)	0.00157022091012	0.00748130614786	KEGG	BCL2L1; HSPA2; TGFB3; HLA-DPB1; BIRC7; HSPA8; BIRC2; CYCS; MAPK11; MAPK12; TYK2; GNAI2; GNAI3; GNAI1; STAT1; PIK3CB; PIK3CD; PIK3CG; MAPK1; NFKB1; RELA; IRAK1; IRAK4; ITGB1; LAMA1; LAMB3; LAMA4; LAMA5; TRAF6; CHUK; LDLR; LAMC2; LAMC3; LAMC1; MAPK9; TGFB1; CASP3; MAP2K6; TAB1; TLR2; HLA-DOA; PDPK1; BCL2; HLA-DMA	7189; 3108; 3111; 3115; 284217; 3654; 10319; 79444; 598; 3688; 54205; 6772; 1147; 7297; 6300; 329; 5291; 5293; 5294; 4790; 2770; 2771; 2773; 10454; 3306; 3312; 7043; 5170; 3910; 3911; 3914; 3918; 5970; 3949; 7040; 836; 7097; 51135; 3915; 5594; 5600; 5601; 5608; 596	118	118
										G alpha (z) signalling events	0.00157864523171	0.00749429054042	Reactome	ADCY4; ADCY7; ADCY1; GNAS; PRKCA; ADCY8; PRKCD; ADCY3; PRKCE; GNG11; ADRA2B; GNAI3; RGS4; GNB5; GNG2; GNGT2; ADRA2A; GNAZ; GNAI2; GNB1; GNAI1	54331; 2791; 2771; 5578; 107; 2770; 5999; 2778; 5581; 114; 10681; 196883; 2782; 151; 2793; 2773; 5580; 109; 113; 150; 2781	46	46
										Post-translational protein modification	0.00162301405696	0.00764839384466	Reactome	DOLK; SSPO; SUMO1; SUMO3; PMM2; CANX; ADAMTS5; B3GNT5; ADAMTS7; ADAMTS6; ADAMTS1; B3GNT2; ADAMTS9; PHC1; NUP210; BRCA1; CDKN2A; NUP98; XPC; SEC24A; EDEM3; ADAMTS20; MAN1A1; MAN1A2; ALG10B; ADAMTS12; RNF2; NUP88; SEH1L; PROS1; SPON1; MANEA; EIF5A; SUMF2; ADAMTSL1; ADAMTSL4; CETN2; THBS1; B4GALT5; B4GALT6; SMC1A; DHPS; ADAMTS4; THSD4; PARP1; MAN2A1; BLM; UBA2; GALNT6; ST8SIA2; RING1; MPI; NUP153; M…	9972; 170689; 84002; 5277; 1911; 4928; 5371; 5329; 57122; 6672; 57134; 29926; 11320; 410; 80070; 11096; 221981; 9507; 4351; 6484; 7341; 54507; 2159; 821; 23137; 415; 7057; 1984; 5893; 51604; 811; 5589; 6489; 144245; 10054; 55650; 199857; 4248; 6015; 22845; 25870; 9126; 84061; 6612; 2923; 9331; 55568; 142; 9510; 6996; 10905; 1069; 171019; 11226; 23225; 1938; 442117; 11174; 5373; 2530; 84620; 30815…	350	350
										SHP2 signaling	0.00162877421213	0.00764839384466	PID	PDGFRB; PAG1; EGFR; IGF1R; IL6ST; MAP2K2; MAP2K1; BDNF; GNAI3; GNAI1; STAT1; NRAS; NTRK1; JAK3; PDGFB; NOS3; SHC1; GAB2; VEGFA; IL2RB; SDC2; LMO4; IRS1; PRKACA; PTPN11	5155; 4914; 3667; 6772; 5781; 6383; 7422; 2770; 1956; 627; 5566; 55824; 8543; 4893; 3572; 4846; 6464; 3718; 3480; 5159; 5605; 9846; 2773; 5604; 3560	58	58
										RANKL-RANK Signaling Pathway	0.00163437161243	0.00764839384466	Wikipathways	ACP5; GAB2; PLCG1; MAP2K6; MITF; PAPSS2; STAT1; JUN; FHL2; MAPK1; ICAM1; NFKB1; LYN; MAPK9; CTSK; TRAF6; CHUK; MTOR; VCAM1; RELB; RELA; CALCR; MAP2K1; TAB1	2475; 9060; 5604; 5601; 5608; 1147; 4286; 4067; 799; 7412; 9846; 5335; 3725; 4790; 3383; 2274; 5970; 5594; 54; 6772; 7189; 1513; 10454; 5971	55	55
										GABA receptor activation	0.00163437161243	0.00764839384466	Reactome	KCNJ12; GABRG2; GABBR1; GNAI2; GNAI3; GABRA3; GNAI1; ARHGEF9; GABRR1; GNGT2; KCNJ3; KCNJ16; GNB1; GABRB3; ADCY4; KCNJ2; ADCY7; ADCY1; KCNJ5; KCNJ4; ADCY3; ADCY8; GNG2; GABRQ	54331; 3762; 2771; 107; 3773; 2770; 3761; 2556; 2562; 2566; 114; 196883; 2782; 3760; 2550; 23229; 2793; 2773; 3759; 109; 3768; 55879; 113; 2569	55	55
										Osteopontin-mediated events	0.00174815745669	0.00815186899131	PID	ITGB3; MMP2; CD44; PIP5K1A; JUN; CHUK; ROCK2; ILK; MAPK1; SPP1; ITGAV; MMP9; NFKB1; RELA; BCAR1; GSN	3725; 8394; 9564; 4790; 2934; 5970; 3690; 6696; 960; 5594; 9475; 1147; 4318; 3685; 3611; 4313	32	32
										Sema4D induced cell migration and growth-cone collapse	0.00186372167186	0.00859927718771	Reactome	MYH10; ARHGEF12; RAC2; MYL12B; LIMK2; MYH9; ROCK2; MYL6; RND1; RHOC; RHOB; SEMA4D; MYL9	388; 10398; 3985; 103910; 5880; 27289; 23365; 4637; 4628; 9475; 4627; 10507; 389	24	24
										Physiological and Pathological Hypertrophy of the Heart	0.00186372167186	0.00859927718771	Wikipathways	NFATC4; MYEF2; CALM1; CAMK2D; JUN; PRKCE; IL6ST; MAPK1; LIFR; EDN1; GATA4; AGT; MAPK11	5600; 1906; 5581; 3572; 183; 3977; 50804; 817; 2626; 4776; 3725; 5594; 801	24	24
										Glutamate Neurotransmitter Release Cycle	0.00186372167186	0.00859927718771	Reactome	STX1A; SNAP25; PPFIA4; VAMP2; SLC38A2; SYT1; ARL6IP5; PPFIA1; BZRAP1; UNC13B; SLC1A6; SLC1A2; SLC1A3	6616; 6507; 10550; 6511; 54407; 6506; 8497; 9256; 6857; 6804; 8500; 10497; 6844	24	24
										Wnt Canonical	0.00190505396393	0.00872873157688	INOH	PSMD5; TLE2; TLE1; HSPG2; PSMD1; PSMD2; CTNNB1; WIF1; KREMEN1; GSK3B; FZD1; FZD2; FZD3; FZD4; FZD5; WNT8A; FZD8; TLE3; WNT8B; PSMC2; PSMC4; PSMD7; FZD7; PSMD6; FRZB; CD44; GPC1; LEF1; EP300; AXIN2; LRP6; LRP5; WNT3; SDC2; SDC3; DKK2; DKK3; TCF7L2; DKK1; SDC4; WNT5A; PSMB2; CREBBP; WNT7B	7090; 7478; 27123; 5701; 7089; 7976; 4041; 7477; 5704; 22943; 6934; 51176; 5711; 7474; 5690; 7473; 27122; 7088; 5713; 9672; 7855; 2817; 8325; 5707; 2487; 11197; 4040; 3339; 8322; 8321; 7479; 2535; 8313; 8324; 1387; 2932; 6383; 1499; 9861; 960; 2033; 5708; 83999; 6385	120	119
										Wnt Mammals	0.00190505396393	0.00872873157688	INOH	PSMD5; TLE2; TLE1; PSMD6; PSMD1; PSMD2; CTNNB1; WIF1; KREMEN1; GSK3B; FZD1; FZD2; FZD3; FZD4; FZD5; WNT8A; FZD8; TLE3; WNT8B; PSMC2; PSMC4; PSMD7; FZD7; HSPG2; FRZB; CD44; GPC1; LEF1; EP300; AXIN2; LRP6; LRP5; WNT3; SDC2; SDC3; DKK2; DKK3; TCF7L2; DKK1; SDC4; WNT5A; PSMB2; CREBBP; WNT7B	9861; 7090; 7478; 27123; 5701; 7089; 7976; 4041; 7477; 5704; 22943; 6934; 51176; 5711; 7474; 5690; 7473; 27122; 7088; 5713; 9672; 7855; 2817; 8325; 2033; 5707; 2487; 11197; 4040; 3339; 8322; 8321; 7479; 2535; 8313; 8324; 1387; 2932; 6383; 1499; 960; 6385; 5708; 83999	120	119
										IL6	0.00192230162466	0.00877717582092	NetPath	HDAC1; JUN; FOXO4; GAB2; MAP2K1; IL6ST; MAP2K2; PLCG1; MAP2K6; MAP2K4; TYK2; STAT1; FYN; MAPK1; NFKB1; LYN; SHC1; HSPB1; PRKCD; AR; EIF4E; EP300; SGK1; PTPN11; FOXO1; GSK3B; PIAS3; STAT5A; HSP90AA1; CREBBP	6446; 4303; 10401; 3320; 3725; 3065; 2308; 4067; 1387; 4790; 6772; 5781; 367; 2534; 3315; 5335; 6416; 3572; 6464; 5594; 2033; 1977; 5605; 9846; 5580; 7297; 6776; 5604; 2932; 5608	74	74
										KitReceptor	0.00198244605886	0.00902047255158	NetPath	IL7R; JUN; MSN; PLCG1; MAPK12; MITF; GSK3B; STAT1; FYN; DOK1; JAK3; RELA; SH3KBP1; CBLB; SHC1; PRKCA; MTOR; FES; KITLG; EP300; LYN; INPP5D; PTPN11; EZR; KIT; STAT5A; GRB7; MAPK1; WIPF1	4067; 30011; 2886; 3725; 3815; 1796; 4254; 5578; 5335; 6772; 5781; 7456; 2534; 3635; 6776; 5970; 4286; 3575; 2932; 6464; 5594; 7430; 6300; 2475; 3718; 868; 4478; 2033; 2242	71	71
										CXCR3-mediated signaling events	0.00201325573093	0.00912907340058	PID	MAP2K6; GNB1; PIK3CB; NRAS; MAP2K1; GNAZ; MAPKAP1; MAP2K2; DNM1; MAPK1; GNG2; MAPK11; PDPK1; MTOR; CXCL13; GNAI2; GNAI3; GNAI1	2475; 54331; 5170; 2771; 2770; 79109; 4893; 1759; 5594; 2782; 5605; 10563; 2773; 5600; 5604; 2781; 5608; 5291	38	38
										Epithelial cell signaling in Helicobacter pylori infection - Homo sapiens (human)	0.00203879330144	0.00921310375049	KEGG	IGSF5; EGFR; PTPRZ1; PLCG1; MAPK11; MAPK12; MAP2K4; JUN; HBEGF; ATP6V1B1; ATP6V1B2; MAPK9; ATP6V0B; LYN; ATP6V0A2; JAM2; CHUK; NFKB1; RELA; F11R; TJP1; CASP3; PTPN11; TCIRG1; ATP6V1G2; ATP6V1G1; ATP6V0E2; PAK1	23545; 3725; 526; 6416; 1147; 5781; 534; 836; 6300; 50848; 1956; 7082; 5803; 1839; 4790; 5058; 150084; 10312; 9550; 525; 5970; 5335; 155066; 5600; 5601; 4067; 58494; 533	68	68
										prion pathway	0.00206579067286	0.00923984603676	BioCarta	LAMA1; LAMA4; LAMA5; HSPA5; PRNP; DNAJB6; LAMC2; LAMC3; LAMB3; LAMC1; BCL2	596; 10319; 10049; 3910; 3309; 3911; 284217; 3918; 5621; 3914; 3915	19	19
										Scavenging by Class A Receptors	0.00206579067286	0.00923984603676	Reactome	COLEC12; APOE; CALR; MASP1; HSP90B1; COL1A2; COL4A2; COL4A1; COL1A1; COL3A1; FTH1	5648; 1281; 1284; 1278; 2495; 811; 348; 7184; 1277; 81035; 1282	19	19
										Platelet calcium homeostasis	0.00206579067286	0.00923984603676	Reactome	STIM1; ORAI1; ATP2A1; ATP2A2; ATP2A3; ATP2B4; ITPR2; SLC8A1; SLC8A3; ITPR1; ATP2B3	84876; 492; 493; 487; 6546; 6547; 3708; 3709; 488; 6786; 489	19	19
										Fc-epsilon receptor I signaling in mast cells	0.00213503737829	0.00948504781233	PID	SPHK1; FYN; GAB2; NFATC2; MAP2K2; PLCG1; MAP2K4; S1PR1; JUN; MAPK1; PXN; NFKB1; RELA; DUSP1; CBLB; SHC1; CHUK; FER; KLRG1; LYN; INPP5D; PTPN13; PTPN11; MAP2K1; WIPF1; DOK1	4067; 1901; 3725; 9846; 10219; 4790; 5335; 868; 5781; 7456; 5594; 2534; 8877; 5970; 6416; 6464; 1147; 5829; 5605; 1843; 5783; 1796; 2241; 5604; 3635; 4773	62	62
										Signaling events mediated by focal adhesion kinase	0.00213503737829	0.00948504781233	PID	JUN; DOCK1; PLCG1; ITGAV; MAP2K4; PTPN21; FYN; TLN1; ETS1; PXN; MAPK9; ITGB1; VCL; BCAR1; ACTN3; ACTN2; ACTN1; ACTN4; CCND1; MAP2K1; ROCK2; PAK1; GRB7; MAPK1; ASAP1; RAPGEF1	7414; 2886; 3725; 88; 595; 9564; 7094; 89; 87; 9475; 2113; 11099; 2534; 5335; 6416; 50807; 5594; 5601; 5829; 2889; 3685; 81; 1793; 5604; 3688; 5058	62	62
										Integrated Pancreatic Cancer Pathway	0.00215030569867	0.00952071378368	Wikipathways	PTGS2; PDGFRA; TGFB1; HDAC8; SMAD6; EGFR; PRKAA2; NTRK1; CTNNB1; MAP2K1; RAPGEF3; PITX2; BDNF; IL1R1; RBL1; RARB; CCNA2; STAT1; FAS; CD82; JUN; DCC; THBS1; INHBA; MAPK1; CAPN1; PML; CDK4; MYC; MAPK9; RAD52; BRCA1; PDGFA; SIRT1; BRCA2; MAPK4; LTBP1; PRKCA; JUND; BLM; PCNA; VEGFA; DAG1; NFKB1; CDKN2B; EP300; FGF2; FGFR1; CASP3; CCND1; APP; PTEN; STAT5A; FKBP1B; AGPAT2; RAD51; RHEB; PAK1; BCL2	5743; 3725; 3554; 2281; 5371; 7057; 6009; 5308; 675; 672; 7040; 1499; 5594; 5596; 5915; 823; 595; 596; 5154; 5156; 5604; 5601; 836; 5563; 1019; 2260; 23411; 6776; 6772; 641; 3727; 627; 10411; 10555; 1630; 1030; 55869; 5893; 4609; 4052; 5578; 5111; 5058; 5888; 3732; 5728; 2033; 7422; 890; 4091; 3624; 2247; 4790; 4914; 1605; 355; 1956; 5933; 351	170	170
										IL-7	0.00216918410661	0.00952258653971	NetPath	IL7R; CBLB; SHC1; STAT1; FYN; MAP2K1; IRS2; IRS1; MAP2K2; STAT5A; MAPK1; JAK3; FOXO1; GSK3B	8660; 3667; 2932; 5604; 2534; 6776; 3575; 6772; 6464; 5594; 3718; 5605; 2308; 868	27	27
										DNA Replication	0.00217188738757	0.00952258653971	Reactome	POLA2; POLA1; CDKN1A; RFC1; RFC3; FEN1; CDC6; CCNA2; CDT1; POLD4; PCNA; MCM10; ORC6; ORC4; ORC2; MCM7; MCM6; MCM4; MCM3; MCM8; GINS2; GINS3; GINS4; RPA2; DBF4	81620; 5422; 4175; 10926; 64785; 55388; 5000; 6118; 4999; 5983; 5111; 1026; 84515; 23649; 4173; 990; 2237; 84296; 890; 4172; 57804; 4176; 23594; 51659; 5981	59	59
										Rho GTPase cycle	0.00217245320298	0.00952258653971	Reactome	STARD13; RHOC; SRGAP3; SRGAP2; CHN2; CHN1; ARHGAP5; FAM13B; NGEF; ARHGAP6; FAM13A; BCR; ARAP3; ARAP2; ARAP1; TRIP10; ARHGEF6; TIAM1; ARHGEF3; ARHGDIG; ARHGAP20; ARHGAP24; ARHGAP29; ARHGAP28; DLC1; NET1; FGD4; ARHGEF12; RAC2; FGD3; SYDE2; RHOU; ABR; RHOBTB2; GMIP; HMHA1; RHOB; SOS2; ARHGEF9; MCF2L; ARHGAP31; STARD8; ARHGAP33; ARHGAP4; ARHGAP18	23380; 5880; 10276; 9754; 23263; 50650; 388; 1124; 10144; 395; 29; 121512; 23221; 6655; 398; 64411; 613; 84144; 23526; 116985; 58480; 25791; 90627; 51291; 9459; 23365; 93663; 9322; 51306; 394; 89846; 9411; 57514; 83478; 393; 1123; 79822; 9901; 116984; 115703; 57569; 23229; 7074; 10395; 389	125	123
										Mitotic G1-G1/S phases	0.00218221334789	0.00953358987532	Reactome	HDAC1; POLA2; POLA1; CCND2; CDKN1A; CDKN2A; CDC6; SKP2; CDT1; CDK4; WEE1; CDC25A; CDKN2B; MCM10; RBL1; ORC6; ORC4; ORC2; MCM7; MCM6; MCM4; MCM3; CCNA2; MCM8; E2F5; CCND1; PPP2CA; PPP2CB; RPA2; CDK1; DBF4; LIN52; TFDP1	81620; 894; 5422; 5933; 4175; 84515; 10926; 595; 55388; 5000; 983; 7465; 5516; 6502; 993; 7027; 6118; 1019; 23649; 4173; 1030; 990; 5515; 3065; 4999; 890; 1875; 4172; 1029; 4176; 1026; 23594; 91750	84	84
										Thromboxane A2 receptor signaling	0.00219880169852	0.00957425242901	PID	TGM2; EGFR; DNM1; MAPK11; GNAI2; ADRBK1; PIK3R6; FYN; PIK3CG; GNB5; PRKG1; ICAM1; PRKACA; LYN; TBXA2R; PLCB2; NOS3; PRKCA; GNB1; PRKCE; PRKCD; VCAM1; GNG2; GNA11	4067; 5294; 54331; 5578; 2767; 7412; 7052; 2534; 2771; 5330; 1956; 5566; 1759; 4846; 6915; 5592; 5581; 10681; 2782; 156; 146850; 5600; 5580; 3383	57	56
										Cocaine addiction - Homo sapiens (human)	0.00221399404336	0.00960858800994	KEGG	BDNF; GNAI2; GNAI3; GNAI1; PPP1R1B; DLG4; JUN; GRIN3A; GRIN3B; NFKB1; RELA; GRM2; GRM3; GRIN2D; CREB5; CREB3; GNAS; DRD2; PRKACA; CREB3L4; ATF4; ATF6B	1388; 3725; 1813; 2906; 116443; 116444; 627; 4790; 84152; 5566; 1742; 2770; 468; 2773; 2778; 5970; 2912; 2913; 148327; 9586; 2771; 10488	50	50
										Activation of the pre-replicative complex	0.00242181108329	0.010475926232	Reactome	POLA2; POLA1; MCM10; ORC6; ORC2; ORC4; CDT1; RPA2; MCM7; MCM6; MCM4; DBF4; MCM3; CDC6; MCM8	81620; 10926; 4175; 55388; 5000; 6118; 4999; 5422; 84515; 23649; 4173; 990; 4172; 4176; 23594	30	30
										Collagen degradation	0.00262267352359	0.0112339273079	Reactome	MMP14; MMP15; CTSK; MMP10; MMP11; MMP13; COL18A1; CTSB; COL9A2; COL9A3; COL23A1; MMP9; COL25A1; COL16A1; MMP2; COL12A1	4323; 80781; 4322; 4324; 84570; 4319; 91522; 1299; 4318; 1303; 1513; 4320; 1307; 1298; 4313; 1508	33	33
										DNA strand elongation	0.00262267352359	0.0112339273079	Reactome	PCNA; POLA2; POLA1; GINS4; GINS3; RFC1; GINS2; RFC3; RPA2; MCM7; MCM6; MCM4; FEN1; POLD4; MCM3; MCM8	5422; 4175; 64785; 84296; 6118; 23649; 5983; 5111; 84515; 4173; 51659; 2237; 4172; 57804; 4176; 5981	33	33
										Netrin-mediated signaling events	0.00262267352359	0.0112339273079	PID	PITPNA; MAP1B; UNC5B; NTN1; DOCK1; FYN; DCC; MAP2K1; MAP2K2; PLCG1; MAPK1; UNC5C; BCAR1; PAK1; DAPK1; MYO10	9423; 9564; 5335; 4131; 5594; 8633; 1630; 5605; 4651; 5306; 1793; 1612; 5604; 219699; 2534; 5058	33	33
										TNFalpha	0.0027395434444	0.0116964273682	NetPath	HDAC1; SMARCC2; RPS11; MAP4K2; FANCD2; RPL8; SUMO1; COPS3; PSMD7; PSMD6; EGFR; BIRC2; PSMD2; POLR1A; ZFAND5; HDAC2; MAP2K6; SMPD3; IKBKE; CCNT1; SEC16A; RASAL2; MAPKAPK2; IQGAP2; CAV1; KTN1; STAT1; HSPB1; JUN; UNC5CL; HSP90AA1; GNB2L1; YWHAH; DOK1; PPP1R12A; PML; NFKB1; PSMC2; MAPK9; YWHAG; BCL7A; YWHAE; MAP2K5; RELB; TRAF6; SPAG9; PRKCA; PSMD1; PRKCD; FOXO1; CHUK; MCM7; CYBA; FLNA; EP300; RELA; …	3725; 55512; 3065; 3667; 5578; 904; 10788; 2316; 9261; 6776; 1956; 5701; 6601; 5594; 6205; 1796; 25885; 7763; 5580; 9755; 3838; 329; 5608; 7532; 10628; 4790; 9043; 6772; 5601; 1147; 1535; 4659; 9861; 2033; 5707; 6655; 5713; 7128; 249; 2308; 5971; 9919; 9641; 6132; 5781; 3315; 2289; 9462; 598; 9908; 8533; 2177; 84172; 222643; 4176; 10399; 605; 3895; 5607; 5371; 1387; 7531; 857; 5871; 7341; 3320; 5…	234	234
										Vascular smooth muscle contraction - Homo sapiens (human)	0.00276484657618	0.0117344447622	KEGG	ACTA2; ACTG2; NPR2; KCNMB4; MYL6; MAP2K2; MAP2K1; EDNRA; MYL9; ARHGEF12; CALM1; PLA2G12A; KCNMA1; GUCY1A3; GUCY1A2; PRKG1; PPP1R12A; CACNA1S; PPP1R14A; PLCB1; PLCB2; PLCB4; CALCRL; PRKCA; PRKCE; MYLK3; RAMP2; ITPR2; ITPR1; CALD1; ADRA1D; ADCY4; ADCY7; ADCY1; ADCY3; PRKCD; GNAS; ADCY8; MYLK; ROCK2; PRKACA; GNA11; MAPK1; AGTR1	10266; 4637; 4638; 4659; 59; 94274; 72; 109; 113; 114; 3708; 3709; 107; 146; 10398; 81579; 185; 3778; 23236; 2767; 27345; 5330; 5332; 2778; 9475; 779; 4882; 196883; 800; 801; 10203; 23365; 1909; 2977; 2982; 91807; 5566; 5578; 5580; 5581; 5592; 5594; 5604; 5605	121	121
										PLC-gamma1 signalling	0.00277549475937	0.0117344447622	Reactome	ADCY4; ADCY7; ADCY1; CALM1; PRKCA; ADCY8; PRKCD; ADCY3; PRKCE; NTRK1; CAMK4; PLCG1; PRKAR2B; PRKACA; ITPR2; ITPR1; ADRBK1	814; 801; 4914; 5578; 107; 3709; 5335; 5566; 3708; 5577; 5581; 114; 196883; 156; 5580; 109; 113	36	36
										EGFR interacts with phospholipase C-gamma	0.00277549475937	0.0117344447622	Reactome	ADCY4; ADCY7; ADCY1; CALM1; PRKCA; PRKCE; ADCY3; EGFR; CAMK4; PRKCD; ADCY8; PLCG1; PRKAR2B; PRKACA; ITPR2; ITPR1; ADRBK1	814; 801; 5578; 107; 3709; 5335; 1956; 5566; 3708; 5577; 5581; 114; 196883; 156; 5580; 109; 113	36	36
										IL-7 signaling	0.002785610399	0.0117344447622	INOH	IL7R; PDGFRB; MAP4K3; MAP4K2; MAP2K5; IKBKE; PIK3CD; PRKAG2; EGFR; PRKAA2; BMPR1B; MAP3K12; MAP2K2; INSR; PRKAR2B; NGFR; MAPK12; MAP2K4; TYK2; GSK3B; MAPKAPK2; FLT1; MAP3K9; RPS6KA3; PIK3CB; GRK5; FYN; NTRK1; MAPK11; ADRBK1; CAMK2D; MAPK1; PRKG1; JAK3; GFRA1; WEE1; IRAK1; IRAK4; IGF1R; ACVRL1; PRKAB2; PRKCA; PRKCE; PRKCD; CHUK; CSNK1G1; MTOR; PDPK1; PDGFRA; FGFR2; FGFR1; RPS6KA2; MAPK9; BMPR1A; M…	3643; 3654; 5578; 9261; 6776; 1956; 6416; 5577; 2869; 5159; 2674; 4804; 5605; 2475; 5580; 5608; 2260; 5563; 3815; 4914; 983; 5566; 817; 5601; 1147; 3718; 51422; 6300; 8491; 5565; 53944; 5604; 2534; 5058; 5592; 156; 2321; 2263; 9641; 7786; 6197; 1019; 94; 5291; 51135; 5600; 7297; 658; 5607; 5170; 657; 7465; 2932; 5871; 5293; 5594; 5156; 4293; 3575; 3480; 5581; 6196	184	182
										TRAF6 Mediated Induction of proinflammatory cytokines	0.00279306555937	0.0117344447622	Reactome	AGER; MAP2K1; MAPK11; MAP2K4; MAPKAPK2; JUN; IRAK1; MAPK1; DUSP4; RELA; MAPK9; DUSP3; DHX9; TRAF6; CHUK; NFKB1; RPS6KA2; RPS6KA3; PPP2CA; DUSP6; APP; PPP2CB; MEF2C; PPP2R5D; TAB1; MAP2K6	3654; 3725; 1845; 4208; 4790; 1846; 7189; 5516; 9261; 351; 1660; 5515; 10454; 6197; 5594; 5601; 1147; 177; 5528; 5970; 6196; 5600; 1848; 5604; 6416; 5608	63	63
										RHO GTPases Activate ROCKs	0.00282401751866	0.0117891524985	Reactome	MYH10; MYL12B; LIMK2; MYH9; ROCK2; MYL6; PPP1R12A; RHOC; RHOB; MYL9	4628; 4659; 9475; 103910; 388; 4627; 10398; 389; 3985; 4637	17	17
										Insulin Signalling	0.00282401751866	0.0117891524985	SMPDB	SHC1; MAP2K1; MAP2K2; IRS1; IRS2; PIK3CG; PIK3R6; INSR; MAPK1; PDPK1	5294; 146850; 3667; 8660; 6464; 3643; 5170; 5604; 5605; 5594	17	17
										Activation of GABAB receptors	0.00288522077398	0.0119686603085	Reactome	ADCY4; KCNJ3; KCNJ12; ADCY7; ADCY1; KCNJ5; KCNJ4; GNB1; ADCY3; ADCY8; KCNJ2; GNG2; GNGT2; GABBR1; KCNJ16; GNAI2; GNAI3; GNAI1	54331; 3762; 2771; 107; 2770; 3761; 114; 196883; 2782; 3760; 2550; 3773; 2793; 2773; 3759; 109; 3768; 113	39	39
										GABA B receptor activation	0.00288522077398	0.0119686603085	Reactome	ADCY4; KCNJ3; KCNJ12; ADCY7; ADCY1; KCNJ5; KCNJ4; GNB1; ADCY3; ADCY8; KCNJ2; GNG2; GNGT2; GABBR1; KCNJ16; GNAI2; GNAI3; GNAI1	54331; 3762; 2771; 107; 2770; 3761; 114; 196883; 2782; 3760; 2550; 3773; 2793; 2773; 3759; 109; 3768; 113	39	39
										NGF signalling via TRKA from the plasma membrane	0.00294124565277	0.0121270649422	Reactome	MOV10; NRAS; TNRC6C; TNRC6B; RASAL2; DLG4; CALM1; PIK3CB; PIK3CD; CAMK4; SHC1; SHC3; CAMK2D; KITLG; FGFR2; FGFR1; ADCY4; ADCY7; ADCY1; ADCY3; PPP2CA; PTPN11; PPP2CB; ADCY8; PLCG1; GSK3B; PTEN; RAPGEF1; RASGRP3; RASGRP4; SPTAN1; CDKN1A; PDGFB; IRS1; DNM1; KIT; MAPKAPK2; JAK3; NF1; RASGEF1A; PRKCE; CHUK; ITPR2; ITPR1; FGF2; RPS6KA2; RPS6KA3; MEF2C; PPP2R5D; PPP2R5E; VWF; IL17RD; RALB; PDGFRB; PDGFR…	88; 7450; 3667; 4254; 5578; 1846; 9462; 4303; 5156; 5525; 2534; 9261; 5566; 1956; 5577; 1845; 6464; 5594; 817; 5159; 114; 196883; 5605; 2475; 23112; 2308; 1839; 5580; 79109; 1026; 53358; 3560; 2260; 57498; 1848; 3815; 107; 1742; 5335; 5515; 4343; 2889; 5529; 57690; 1147; 3718; 113; 5604; 5155; 5781; 156; 5728; 6711; 54756; 4914; 814; 4208; 2263; 5528; 801; 3690; 5899; 1759; 6197; 3709; 5291; 7414…	310	309
										FOXM1 transcription factor network	0.00295718347209	0.0121270649422	PID	BRCA2; LAMA4; CCND1; CDC25B; ONECUT1; CCNA2; CDK1; MAP2K1; CDKN2A; CDK4; ETV5; CENPF; GAS1; SKP2; XRCC1; EP300; MMP2; MYC; CREBBP	2619; 3910; 3175; 595; 1387; 983; 994; 7515; 6502; 1019; 675; 1063; 890; 4609; 2119; 4313; 5604; 1029; 2033	42	42
										Cardiac Hypertrophic Response	0.00296673007666	0.0121270649422	Wikipathways	TGFB1; NFATC2; HDAC4; MAP2K4; MAP2K2; MAP2K1; MAP2K6; MAP2K5; IKBKE; CALM1; PRKCA; MAPK1; PRKG1; NFKB1; CAMK2D; CHUK; MTOR; FGFR2; FGF2; GSK3B; PDPK1; GUCA1A; PRKD1	2475; 5170; 5605; 5604; 5607; 5608; 9759; 5587; 4790; 6416; 2263; 2247; 1147; 817; 2932; 2978; 4773; 9641; 5592; 5594; 5578; 801; 7040	54	54
										Synthesis of DNA	0.00296673007666	0.0121270649422	Reactome	POLA2; POLA1; CDKN1A; RFC1; RFC3; FEN1; CDC6; CCNA2; CDT1; POLD4; PCNA; ORC6; ORC4; ORC2; MCM7; MCM6; MCM4; MCM3; MCM8; GINS2; GINS3; GINS4; RPA2	81620; 5422; 4175; 64785; 5000; 6118; 4999; 5983; 5111; 1026; 84515; 23649; 4173; 990; 2237; 84296; 890; 57804; 4172; 4176; 23594; 51659; 5981	54	54
										MyD88 dependent cascade initiated on endosome	0.00298753698532	0.0121270649422	Reactome	AGER; MAP2K1; MAPK11; MAP2K4; MAPKAPK2; DHX36; PELI1; JUN; IRAK1; MAPK1; NFKB1; RELA; DUSP6; IRAK4; DHX9; TRAF6; CHUK; ECSIT; DUSP4; RPS6KA2; RPS6KA3; UBE2N; PPP2CA; MAPK9; APP; PPP2CB; MEF2C; DUSP3; PPP2R5D; TAB1; MAP2K6	3654; 3725; 1845; 4208; 1846; 4790; 51295; 7189; 5516; 9261; 5594; 1660; 10454; 6416; 351; 6197; 1848; 5601; 1147; 177; 5528; 51135; 170506; 5515; 5970; 57162; 6196; 5600; 7334; 5604; 5608	79	79
										Toll Like Receptor 7/8 (TLR7/8) Cascade	0.00298753698532	0.0121270649422	Reactome	AGER; MAP2K1; MAPK11; MAP2K4; MAPKAPK2; DHX36; PELI1; JUN; IRAK1; MAPK1; NFKB1; RELA; DUSP6; IRAK4; DHX9; TRAF6; CHUK; ECSIT; DUSP4; RPS6KA2; RPS6KA3; UBE2N; PPP2CA; MAPK9; APP; PPP2CB; MEF2C; DUSP3; PPP2R5D; TAB1; MAP2K6	3654; 3725; 1845; 4208; 1846; 4790; 51295; 7189; 5516; 9261; 5594; 1660; 10454; 6416; 351; 6197; 1848; 5601; 1147; 177; 5528; 51135; 170506; 5515; 5970; 57162; 6196; 5600; 7334; 5604; 5608	79	79
										RhoA signaling pathway	0.00299663023185	0.0121270649422	PID	ITGB1; CYR61; MAPK12; MSN; LIMK2; VCL; PIP5K1A; CIT; JUN; EZR; TLN1; PTEN; MAP2K6; ROCK2; CFL1; MAP2K4; F2RL2; SRF; SLC9A3; PPP1R12A	3725; 2151; 8394; 3985; 7094; 6416; 3491; 7430; 1072; 9475; 6300; 7414; 11113; 5728; 3688; 4659; 4478; 6550; 5608; 6722	45	45
										IL3	0.00299718335073	0.0121270649422	NetPath	GAB2; MAP2K1; BCL2L11; PIK3CD; GNB2L1; MAPK1; NFKB1; LYN; SHC1; PRKCA; FES; PTPN6; INPP5D; PPP2CA; PTPN11; FOXO1; SLC2A1; GSK3B; STAT5A; PRKACA; DOK1; BCL2	596; 4067; 2308; 5578; 5777; 4790; 2932; 5781; 5293; 6776; 5566; 5515; 6464; 5594; 9846; 10018; 1796; 2242; 5604; 3635; 10399; 6513	51	51
										Alpha9 beta1 integrin signaling events	0.00301114681941	0.0121461903912	PID	FIGF; SAT1; TGM2; ITGA9; ADAM12; ITGB1; SPP1; VCAM1; TNC; ADAM15; VEGFA; BCAR1; PXN	9564; 7412; 7052; 8038; 5829; 6696; 6303; 3371; 3680; 8751; 7422; 2277; 3688	25	25
										GnRH signaling pathway - Homo sapiens (human)	0.00308010530219	0.0123863561846	KEGG	MMP14; NRAS; EGFR; MAP2K2; MAP2K1; MAP2K6; MAPK12; MAP2K4; CALM1; JUN; HBEGF; MAPK1; CACNA1S; PLCB1; PLCB2; PLCB4; CAMK2D; GNA11; PRKCD; PRKCA; ITPR2; ITPR1; SOS2; ADCY4; ADCY7; ADCY1; ADCY3; MAPK9; GNAS; ADCY8; PRKACA; GNRH1; ATF4; MMP2; MAPK11	107; 109; 113; 114; 3708; 3709; 3725; 6300; 23236; 2767; 5330; 5332; 4323; 2796; 779; 6416; 196883; 4313; 4893; 801; 1839; 817; 5608; 1956; 5566; 5578; 5580; 468; 5594; 5600; 5601; 5604; 5605; 2778; 6655	92	92
										MyD88 cascade initiated on plasma membrane	0.00311585999254	0.0124162299703	Reactome	AGER; MAP2K1; MAPK11; MAP2K4; MAPKAPK2; PELI1; JUN; IRAK1; MAPK1; DUSP4; RELA; DUSP6; DUSP3; DHX9; TRAF6; CHUK; ECSIT; NFKB1; RPS6KA2; RPS6KA3; UBE2N; PPP2CA; MAPK9; APP; PPP2CB; MEF2C; IRAK4; PPP2R5D; TAB1; MAP2K6	3654; 3725; 1845; 4208; 57162; 4790; 51295; 7189; 5516; 9261; 1846; 6416; 1660; 10454; 351; 6197; 1848; 5594; 5601; 1147; 177; 5528; 51135; 5970; 6196; 5600; 7334; 5604; 5515; 5608	76	76
										Toll Like Receptor 10 (TLR10) Cascade	0.00311585999254	0.0124162299703	Reactome	AGER; MAP2K1; MAPK11; MAP2K4; MAPKAPK2; PELI1; JUN; IRAK1; MAPK1; DUSP4; RELA; DUSP6; DUSP3; DHX9; TRAF6; CHUK; ECSIT; NFKB1; RPS6KA2; RPS6KA3; UBE2N; PPP2CA; MAPK9; APP; PPP2CB; MEF2C; IRAK4; PPP2R5D; TAB1; MAP2K6	3654; 3725; 1845; 4208; 57162; 4790; 51295; 7189; 5516; 9261; 1846; 6416; 1660; 10454; 351; 6197; 1848; 5594; 5601; 1147; 177; 5528; 51135; 5970; 6196; 5600; 7334; 5604; 5515; 5608	76	76
										Toll Like Receptor 5 (TLR5) Cascade	0.00311585999254	0.0124162299703	Reactome	AGER; MAP2K1; MAPK11; MAP2K4; MAPKAPK2; PELI1; JUN; IRAK1; MAPK1; DUSP4; RELA; DUSP6; DUSP3; DHX9; TRAF6; CHUK; ECSIT; NFKB1; RPS6KA2; RPS6KA3; UBE2N; PPP2CA; MAPK9; APP; PPP2CB; MEF2C; IRAK4; PPP2R5D; TAB1; MAP2K6	3654; 3725; 1845; 4208; 57162; 4790; 51295; 7189; 5516; 9261; 1846; 6416; 1660; 10454; 351; 6197; 1848; 5594; 5601; 1147; 177; 5528; 51135; 5970; 6196; 5600; 7334; 5604; 5515; 5608	76	76
										EPO signaling	0.00321587850039	0.0127513322654	INOH	PDGFRB; MAP4K3; MAP4K2; MAP2K5; IKBKE; PIK3CD; PRKAG2; EGFR; PRKAA2; BMPR1B; MAP3K12; MAP2K2; INSR; PRKAR2B; NGFR; MAPK12; MAP2K4; TYK2; GSK3B; MAPKAPK2; FLT1; MAP3K9; STAT1; RPS6KA3; PIK3CB; GRK5; FYN; NTRK1; MAPK11; ADRBK1; CAMK2D; MAPK1; PRKG1; JAK3; PRKACA; WEE1; IRAK1; IRAK4; IGF1R; ACVRL1; PRKAB2; PRKCA; PRKCE; PRKCD; CHUK; CSNK1G1; MTOR; PDPK1; PDGFRA; FGFR2; FGFR1; RPS6KA2; MAPK9; BMPR1A;…	3643; 3654; 5578; 9261; 6776; 1956; 6416; 5577; 2869; 5159; 2674; 4804; 5605; 2475; 5580; 5608; 2260; 5563; 3815; 4914; 6772; 983; 5566; 817; 5601; 1147; 3718; 51422; 6300; 8491; 5565; 53944; 5604; 2534; 5058; 5592; 156; 2321; 2263; 9641; 7786; 6197; 1019; 94; 5291; 51135; 5600; 7297; 658; 5607; 5170; 657; 7465; 2932; 5871; 5293; 5594; 5156; 4293; 3480; 5581; 6196	185	183
										Retrograde endocannabinoid signaling - Homo sapiens (human)	0.00321934776588	0.0127513322654	KEGG	PTGS2; GABRG2; NAPEPLD; GRIA4; MAPK11; MAPK12; GNAI2; GNAI3; GABRA3; GNAI1; MAPK9; GABRB3; GNG11; PRKCA; MAPK1; GABRR1; GRIA3; PRKACA; CACNA1S; DAGLA; PLCB1; PLCB2; PLCB4; GNB5; GNB1; ADCY8; ITPR2; ITPR1; KCNJ3; ADCY7; SLC17A8; ADCY1; KCNJ5; ADCY3; ADCY4; GABRQ; GNG2; GNGT2	2562; 2566; 2569; 222236; 54331; 55879; 107; 109; 113; 114; 3708; 3709; 5743; 6300; 3760; 3762; 23236; 5330; 5332; 2773; 2782; 2791; 2793; 747; 2770; 2771; 779; 196883; 2892; 2893; 10681; 5566; 246213; 5578; 5594; 5600; 5601; 2556	103	102
										EGF	0.0033608734885	0.01327191783	INOH	SHC1; SHC3; JUN; NRAS; EGFR; YWHAH; MAP2K1; SFN; MAP2K2; SOS2; MAPK1; MAP2K4; YWHAG; YWHAE	7532; 3725; 53358; 7531; 1956; 6416; 4893; 6464; 5594; 5605; 6655; 2810; 7533; 5604	28	28
										Prolactin	0.00337111881656	0.013272518694	NetPath	THRB; EGFR; MAP2K2; MAP2K1; TYK2; CAMLG; STAT1; PRLR; JUN; MAPK1; PXN; NFKB1; RELA; MAPK9; YWHAG; ITGB1; SIRPA; FYN; SH2B1; PTPN6; RPS6KA2; CCND1; PTPN11; GSK3B; STAT5A; FLNA; PAK1; CREBBP	3725; 595; 5970; 5777; 1387; 4790; 7532; 6772; 5781; 819; 2316; 6776; 1956; 5829; 2932; 5594; 5601; 5618; 5605; 25970; 7068; 6196; 140885; 7297; 5604; 3688; 2534; 5058	70	70
										Insulin secretion - Homo sapiens (human)	0.00340191801869	0.0133537975957	KEGG	STX1A; KCNMA1; PRKCA; TRPM4; ATP1A3; CACNA1S; PLCB1; PLCB2; PLCB4; ATP1A1; CAMK2D; ATP1B2; CREB5; CREB3; ATP1B1; VAMP2; KCNN1; KCNMB4; ADCY4; SNAP25; ADCY7; ADCY1; ADCY3; GNAS; ADCY8; CCKAR; SLC2A1; PRKACA; ATP1A2; CREB3L4; GNA11; ATF4; ATF6B	54795; 109; 113; 114; 107; 6804; 3780; 6513; 6844; 3778; 23236; 2767; 27345; 5330; 5332; 2778; 10488; 779; 196883; 817; 148327; 1388; 9586; 886; 5566; 5578; 468; 6616; 476; 477; 478; 481; 482	86	86
										Toll Like Receptor 9 (TLR9) Cascade	0.00357001912625	0.0135354399649	Reactome	AGER; MAP2K1; MAPK11; MAP2K4; MAPKAPK2; DHX36; PELI1; EEA1; JUN; IRAK1; MAPK1; NFKB1; RELA; DUSP6; DUSP3; DHX9; TRAF6; CHUK; ECSIT; DUSP4; RPS6KA2; RPS6KA3; UBE2N; PPP2CA; MAPK9; APP; PPP2CB; MEF2C; IRAK4; PPP2R5D; TAB1; MAP2K6	3654; 3725; 1845; 4208; 1846; 4790; 51295; 7189; 5516; 8411; 9261; 5594; 1660; 10454; 6416; 351; 6197; 1848; 5601; 1147; 177; 5528; 51135; 170506; 5515; 5970; 57162; 6196; 5600; 7334; 5604; 5608	83	83
										Metabolism of water-soluble vitamins and cofactors	0.00357001912625	0.0135354399649	Reactome	ACP5; PTGS2; DHFR; MOCOS; PCCA; NAMPT; MOCS1; SLC25A32; PANK1; QPRT; PANK3; MMADHC; FASN; LMBRD1; ACACA; MTHFR; COASY; PTGIS; ENPP1; FPGS; MCCC2; SHMT1; GSTO2; GSTO1; SLC2A3; SLC2A1; SLC23A2; PNPO; MMAB; SLC19A2; PPCS; AASDHPPT	55788; 6470; 5095; 79646; 54; 64087; 5743; 80347; 9446; 6515; 119391; 9962; 4337; 10560; 53354; 326625; 4524; 55163; 27249; 5740; 79717; 81034; 10135; 5167; 2356; 55034; 2194; 23475; 60496; 31; 6513; 1719	84	83
										Metabolism of vitamins and cofactors	0.00357001912625	0.0135354399649	Reactome	ACP5; PTGS2; DHFR; MOCOS; PCCA; NAMPT; MOCS1; SLC25A32; PANK1; QPRT; PANK3; MMADHC; FASN; LMBRD1; ACACA; MTHFR; COASY; PTGIS; ENPP1; FPGS; MCCC2; SHMT1; GSTO2; GSTO1; SLC2A3; SLC2A1; SLC23A2; PNPO; MMAB; SLC19A2; PPCS; AASDHPPT	55788; 6470; 5095; 79646; 54; 64087; 5743; 80347; 9446; 6515; 119391; 9962; 4337; 10560; 53354; 326625; 4524; 55163; 27249; 5740; 79717; 81034; 10135; 5167; 2356; 55034; 2194; 23475; 60496; 31; 6513; 1719	84	83
										S-Adenosylhomocysteine (SAH) Hydrolase Deficiency	0.00357170925311	0.0135354399649	SMPDB	MAT2B; MTHFR; DNMT1; MSRB3; SRM; CBS; MARS; CHDH; CTH; SHMT1; AMD1	6470; 4524; 1491; 875; 1786; 262; 6723; 4141; 27430; 55349; 253827	20	20
										Methionine Metabolism	0.00357170925311	0.0135354399649	SMPDB	MAT2B; MTHFR; DNMT1; MSRB3; SRM; CBS; MARS; CHDH; CTH; SHMT1; AMD1	6470; 4524; 1491; 875; 1786; 262; 6723; 4141; 27430; 55349; 253827	20	20
										Methionine Adenosyltransferase Deficiency	0.00357170925311	0.0135354399649	SMPDB	MAT2B; MTHFR; DNMT1; MSRB3; SRM; CBS; MARS; CHDH; CTH; SHMT1; AMD1	6470; 4524; 1491; 875; 1786; 262; 6723; 4141; 27430; 55349; 253827	20	20
										Glycine N-methyltransferase Deficiency	0.00357170925311	0.0135354399649	SMPDB	MAT2B; MTHFR; DNMT1; MSRB3; SRM; CBS; MARS; CHDH; CTH; SHMT1; AMD1	6470; 4524; 1491; 875; 1786; 262; 6723; 4141; 27430; 55349; 253827	20	20
										Hypermethioninemia	0.00357170925311	0.0135354399649	SMPDB	MAT2B; MTHFR; DNMT1; MSRB3; SRM; CBS; MARS; CHDH; CTH; SHMT1; AMD1	6470; 4524; 1491; 875; 1786; 262; 6723; 4141; 27430; 55349; 253827	20	20
										Methylenetetrahydrofolate Reductase Deficiency (MTHFRD)	0.00357170925311	0.0135354399649	SMPDB	MAT2B; MTHFR; DNMT1; MSRB3; SRM; CBS; MARS; CHDH; CTH; SHMT1; AMD1	6470; 4524; 1491; 875; 1786; 262; 6723; 4141; 27430; 55349; 253827	20	20
										Homocystinuria-megaloblastic anemia due to defect in cobalamin metabolism, cblG complementation type	0.00357170925311	0.0135354399649	SMPDB	MAT2B; MTHFR; DNMT1; MSRB3; SRM; CBS; MARS; CHDH; CTH; SHMT1; AMD1	6470; 4524; 1491; 875; 1786; 262; 6723; 4141; 27430; 55349; 253827	20	20
										Cystathionine Beta-Synthase Deficiency	0.00357170925311	0.0135354399649	SMPDB	MAT2B; MTHFR; DNMT1; MSRB3; SRM; CBS; MARS; CHDH; CTH; SHMT1; AMD1	6470; 4524; 1491; 875; 1786; 262; 6723; 4141; 27430; 55349; 253827	20	20
										Steroid biosynthesis - Homo sapiens (human)	0.00357170925311	0.0135354399649	KEGG	SOAT1; TM7SF2; NSDHL; DHCR7; EBP; LSS; CYP51A1; HSD17B7; FDFT1; SQLE; DHCR24	7108; 1718; 6646; 2222; 4047; 1717; 51478; 6713; 10682; 1595; 50814	20	20
										Circadian entrainment - Homo sapiens (human)	0.0035883553342	0.0135594461623	KEGG	NOS1; GRIA3; GRIA4; GNAI2; GNAI3; GNAI1; CACNA1I; CALM1; RYR1; GNG11; CACNA1G; GNB5; GUCY1A3; GUCY1A2; PRKG1; PRKACA; PLCB1; PLCB2; PLCB4; CAMK2D; GNB1; PER3; PRKCA; ITPR1; KCNJ3; ADCY7; ADCY1; KCNJ5; ADCY3; ADCY4; GNAS; ADCY8; GNG2; GNGT2; GRIN2D; MAPK1	54331; 107; 109; 113; 114; 3708; 8863; 3760; 3762; 6261; 23236; 8911; 8913; 5330; 5332; 2773; 2778; 2782; 2791; 2793; 4842; 2770; 2771; 196883; 801; 817; 2892; 2893; 2906; 2977; 2982; 10681; 5566; 5578; 5592; 5594	96	96
										Signaling by FGFR2	0.00377049859206	0.0142068929758	Reactome	MOV10; FYN; TNRC6C; TNRC6B; RASAL2; DLG4; CALM1; PIK3CB; PIK3CD; CAMK4; FGFBP3; SHC1; SHC3; CAMK2D; KITLG; FGFR2; FGFR1; ADCY4; ADCY7; ADCY1; ADCY3; PPP2CA; PTPN11; PPP2CB; ADCY8; PLCG1; GSK3B; PTEN; RASGRP3; RASGRP4; SPTAN1; CDKN1A; PDGFB; IRS1; KIT; ADRBK1; JAK3; NF1; RASGEF1A; VCL; CHUK; ITPR2; ITPR1; FGF2; PPP2R5D; PPP2R5E; VWF; IL17RD; PPP2R5A; PDGFRB; PDGFRA; SPRY2; PRKAR2B; NCAM1; ITGA2B; …	7450; 143282; 3667; 4254; 79109; 5578; 1846; 9462; 4303; 5525; 2534; 1956; 5577; 6464; 5594; 817; 5159; 114; 196883; 5605; 2475; 23112; 2308; 1839; 5580; 1848; 1026; 53358; 3560; 2260; 88; 3815; 107; 1742; 3709; 5335; 5566; 5515; 4343; 5529; 57690; 1147; 3718; 113; 5155; 5781; 156; 5728; 109; 23239; 6711; 54756; 814; 2263; 801; 3690; 10253; 5291; 7414; 5154; 2906; 25780; 8660; 221002; 5170; 2247;…	273	272
										DAG and IP3 signaling	0.00383055493762	0.0143919421228	Reactome	ADCY4; ADCY7; ADCY1; CALM1; PRKCA; ADCY8; ADCY3; PRKCE; CAMK4; PRKCD; PLCG1; PRKAR2B; PRKACA; ITPR2; ITPR1; ADRBK1	814; 801; 5578; 107; 3709; 5335; 5566; 3708; 5577; 5581; 114; 196883; 156; 5580; 109; 113	34	34
										TRAF6 mediated induction of NFkB and MAP kinases upon TLR7/8 or 9 activation	0.00391785605978	0.0146606164219	Reactome	AGER; MAP2K1; MAPK11; MAP2K4; MAPKAPK2; PELI1; JUN; IRAK1; MAPK1; DUSP4; RELA; DUSP6; DUSP3; DHX9; TRAF6; CHUK; ECSIT; NFKB1; RPS6KA2; RPS6KA3; UBE2N; PPP2CA; MAPK9; APP; PPP2CB; MEF2C; IRAK4; PPP2R5D; TAB1; MAP2K6	57162; 3654; 3725; 1845; 4208; 4790; 51295; 7189; 5594; 5516; 9261; 1846; 1660; 10454; 6416; 351; 6197; 1848; 5601; 1147; 177; 5528; 51135; 5515; 5970; 6196; 5600; 7334; 5604; 5608	77	77
										ECM proteoglycans	0.00392436272283	0.0146606164219	Reactome	ITGA8; TGFB1; TGFB3; ITGA9; ITGA2; VCAN; BGN; ITGA7; NCAM1; ITGA2B; SPARC; ITGB1; LAMA1; ITGB3; LAMA4; LAMA5; COL9A2; COL9A3; DAG1; TNC; LAMC1; ITGAV; HAPLN1	633; 7040; 1462; 7043; 3679; 3690; 1404; 3910; 1605; 3674; 8516; 1299; 3685; 3371; 284217; 3680; 4684; 3911; 1298; 3673; 3915; 6678; 3688	56	55
										Signaling by ERBB2	0.00396059323347	0.0146947450093	Reactome	MOV10; FYN; TNRC6C; TNRC6B; RASAL2; DLG4; CALM1; PIK3CB; PIK3CD; CAMK4; SHC1; SHC3; CAMK2D; KITLG; FGFR2; FGFR1; ADCY4; ADCY7; ADCY1; ADCY3; PPP2CA; PTPN11; PPP2CB; ADCY8; PLCG1; GSK3B; PTEN; GRB7; RASGRP3; RASGRP4; SPTAN1; CDKN1A; PDGFB; IRS1; KIT; ADRBK1; JAK3; NF1; RASGEF1A; VCL; CHUK; RNF41; ITPR2; ITPR1; FGF2; PPP2R5D; PPP2R5E; VWF; IL17RD; PPP2R5A; PDGFRB; PDGFRA; PRKAR2B; NCAM1; ITGA2B; CN…	7450; 3667; 4254; 79109; 5578; 1846; 9462; 4303; 5525; 2534; 1956; 2886; 5577; 6464; 5594; 817; 5159; 114; 196883; 5605; 2475; 23112; 2308; 1839; 5580; 1848; 1026; 53358; 3560; 2260; 88; 3815; 107; 1742; 3709; 5335; 5566; 5515; 4343; 5529; 57690; 1147; 3718; 113; 5155; 156; 5728; 109; 23239; 6711; 54756; 814; 2263; 801; 3690; 6709; 10193; 5291; 7414; 5781; 5154; 2906; 25780; 8660; 221002; 5170; 2…	277	276
										PLCG1 events in ERBB2 signaling	0.00396702241695	0.0146947450093	Reactome	ADCY4; ADCY7; ADCY1; CALM1; PRKCA; PRKCE; ADCY3; EGFR; CAMK4; PRKCD; ADCY8; PLCG1; PRKAR2B; PRKACA; ITPR2; ITPR1; ADRBK1	814; 5578; 107; 3709; 5335; 801; 1956; 5566; 3708; 5577; 5581; 114; 196883; 156; 5580; 109; 113	37	37
										Activation of ATR in response to replication stress	0.00396702241695	0.0146947450093	Reactome	MCM7; MCM10; CLSPN; ORC6; ORC4; ORC2; RFC3; RPA2; MCM3; MCM6; MCM4; DBF4; ATR; MCM8; CDC25A; CDC6; CHEK1	10926; 4175; 545; 55388; 5000; 1111; 6118; 4999; 5983; 63967; 84515; 993; 4173; 4172; 990; 4176; 23594	37	37
										Signaling events mediated by Stem cell factor receptor (c-Kit)	0.00400043866394	0.0147534205135	PID	MAP2K2; MAP2K1; MITF; GSK3B; STAT1; GRAP2; LYN; SHC1; PIK3C2B; FER; SNAI2; KITLG; PTPN6; GRB10; PTPN11; KIT; PTEN; STAT5A; PDPK1; DOK1; CREBBP; BCL2	596; 3815; 5170; 2887; 1796; 4254; 4067; 6591; 5777; 6772; 5781; 9402; 6776; 4286; 6464; 5287; 5605; 5728; 2241; 5604; 2932; 1387	52	52
										Signaling by FGFR3	0.00401652056565	0.0147534205135	Reactome	MOV10; FYN; TNRC6C; TNRC6B; RASAL2; DLG4; CALM1; PIK3CB; PIK3CD; CAMK4; SHC1; SHC3; CAMK2D; KITLG; FGFR2; FGFR1; ADCY4; ADCY7; ADCY1; ADCY3; PPP2CA; PTPN11; PPP2CB; ADCY8; PLCG1; GSK3B; PTEN; RASGRP3; RASGRP4; SPTAN1; CDKN1A; PDGFB; IRS1; KIT; ADRBK1; JAK3; NF1; RASGEF1A; VCL; CHUK; ITPR2; ITPR1; FGF2; PPP2R5D; PPP2R5E; VWF; IL17RD; PPP2R5A; PDGFRB; PDGFRA; SPRY2; PRKAR2B; NCAM1; ITGA2B; CNKSR2; …	7450; 3667; 4254; 79109; 5578; 1846; 9462; 4303; 5525; 2534; 1956; 5577; 6464; 5594; 817; 5159; 114; 196883; 5605; 2475; 23112; 2308; 1839; 5580; 1848; 1026; 53358; 3560; 2260; 88; 3815; 107; 1742; 3709; 5335; 5566; 5515; 4343; 5529; 57690; 1147; 3718; 113; 5155; 5781; 156; 5728; 109; 23239; 6711; 54756; 814; 2263; 801; 3690; 10253; 5291; 7414; 5154; 2906; 25780; 8660; 221002; 5170; 2247; 6709; 7…	270	269
										Signaling by FGFR4	0.00401652056565	0.0147534205135	Reactome	MOV10; FYN; TNRC6C; TNRC6B; RASAL2; DLG4; CALM1; PIK3CB; PIK3CD; CAMK4; SHC1; SHC3; CAMK2D; KITLG; FGFR2; FGFR1; ADCY4; ADCY7; ADCY1; ADCY3; PPP2CA; PTPN11; PPP2CB; ADCY8; PLCG1; GSK3B; PTEN; RASGRP3; RASGRP4; SPTAN1; CDKN1A; PDGFB; IRS1; KIT; ADRBK1; JAK3; NF1; RASGEF1A; VCL; CHUK; ITPR2; ITPR1; FGF2; PPP2R5D; PPP2R5E; VWF; IL17RD; PPP2R5A; PDGFRB; PDGFRA; SPRY2; PRKAR2B; NCAM1; ITGA2B; CNKSR2; …	7450; 3667; 4254; 79109; 5578; 1846; 9462; 4303; 5525; 2534; 1956; 5577; 6464; 5594; 817; 5159; 114; 196883; 5605; 2475; 23112; 2308; 1839; 5580; 1848; 1026; 53358; 3560; 2260; 88; 3815; 107; 1742; 3709; 5335; 5566; 5515; 4343; 5529; 57690; 1147; 3718; 113; 5155; 5781; 156; 5728; 109; 23239; 6711; 54756; 814; 2263; 801; 3690; 10253; 5291; 7414; 5154; 2906; 25780; 8660; 221002; 5170; 2247; 6709; 7…	270	269
										Regulation of Microtubule Cytoskeleton	0.00408738792426	0.0149201728922	Wikipathways	EPHB2; MAP1B; DPYSL2; CDK1; PRKCA; TIAM1; KIF2C; CAMK4; PAK1; PTEN; CLIP1; PRKACA; MARK1; MAPT; F2RL2; PHLDB2; GSK3B; MAPKAPK2; TESK2; CFL2	9261; 90102; 983; 5058; 1808; 5728; 7074; 5566; 6249; 2151; 4139; 2932; 814; 10420; 5578; 11004; 2048; 4137; 4131; 1073	46	46
										Vitamin A and Carotenoid Metabolism	0.00408742208547	0.0149201728922	Wikipathways	RXRB; RARB; RETSAT; RARG; CRABP2; SULT1A1; DHRS3; CYP2E1; RBP1; LPL; RDH10; CYP26A1; SULT2B1; RBP7; CRABP1; LRAT; ALDH1A1; MAPK1; ALDH1A3	216; 54884; 116362; 1592; 6817; 4023; 9227; 9249; 5947; 157506; 6820; 5594; 220; 5915; 1571; 5916; 6257; 1381; 1382	43	43
										Fibroblast growth factor-1	0.00409595620844	0.0149201728922	NetPath	SPHK1; CTNNB1; MAP2K2; PLCG1; PKP4; MAPKAPK2; CDV3; RAN; TMEM63B; TFRC; CLINT1; TNS3; NFKB1; MAPK9; ITGB3; SHC1; PRKCD; PTPN18; HSP90AA1; LRRC59; FGFR2; FGFR1; RPS6KA3; TPCN1; APP; MAP2K1; ITGAV; PRKCSH; MAPK1	2260; 5901; 55379; 4790; 7037; 8502; 5335; 55573; 53373; 1499; 9261; 3320; 2263; 3690; 9685; 5589; 6197; 6464; 5594; 351; 26469; 5580; 8877; 5601; 64759; 5604; 3685; 5605; 55362	74	74
										MAPK signaling pathway - Homo sapiens (human)	0.00411774264855	0.0149580982952	KEGG	RELA; PDGFRB; PDGFRA; MAP4K2; MAPK8IP2; CACNG8; RASGRP4; RASGRP3; NRAS; RRAS2; EGFR; JUND; NTRK1; MAP2K2; MAP2K1; TGFB3; MAPK11; MAPK12; MAP2K4; RAC2; BDNF; CACNA1G; MAPKAPK2; IL1R1; CACNA1I; HSPA2; MECOM; FAS; GADD45B; JUN; CACNA1E; MAP4K3; GADD45G; DUSP6; SOS2; MAPK1; DUSP8; NF1; FGF13; NFKB1; MYC; CACNA1S; DUSP1; DUSP3; TGFB1; PDGFA; PDGFB; HSPA8; SRF; RELB; TRAF6; HSPB1; PRKCA; CDC25B; CHUK; …	4609; 4616; 115727; 7189; 5154; 5155; 5156; 5159; 4137; 9261; 6196; 6197; 1843; 6722; 2122; 2317; 51295; 22800; 7786; 4208; 627; 3725; 3727; 4763; 6300; 10912; 6416; 25780; 4790; 2247; 8911; 8913; 2258; 2260; 10454; 2263; 1147; 3306; 5871; 3312; 3315; 5880; 468; 777; 779; 2316; 781; 84867; 22808; 4893; 994; 8491; 4914; 1845; 1846; 1850; 5600; 836; 5601; 1848; 5970; 355; 9064; 7040; 7043; 59283; 5…	257	255
										Nephrin interactions	0.00418853736798	0.0151282424773	Reactome	ACTN3; ACTN2; ACTN1; ACTN4; SPTAN1; PIK3CB; FYN; CASK; MAGI2; KIRREL; KIRREL2; SPTBN1	88; 8573; 87; 2534; 9863; 84063; 6709; 81; 5291; 6711; 89; 55243	23	23
										RAF-independent MAPK1/3 activation	0.00418853736798	0.0151282424773	Reactome	CDK1; PTPN11; IL6ST; MAP2K2; PEA15; MAP2K1; MAPK1; DUSP8; DUSP4; TYK2; DUSP6; DUSP1	1846; 983; 3572; 5781; 1850; 8682; 5594; 5605; 7297; 1848; 5604; 1843	23	23
										Signaling by FGFR	0.00421831505054	0.0151282424773	Reactome	MOV10; FYN; TNRC6C; TNRC6B; RASAL2; DLG4; CALM1; PIK3CB; PIK3CD; CAMK4; FGFBP3; SHC1; SHC3; CAMK2D; KITLG; FGFR2; FGFR1; ADCY4; ADCY7; ADCY1; ADCY3; PPP2CA; PTPN11; PPP2CB; ADCY8; PLCG1; GSK3B; PTEN; RASGRP3; RASGRP4; SPTAN1; CDKN1A; PDGFB; IRS1; KIT; ADRBK1; JAK3; NF1; RASGEF1A; VCL; CHUK; ITPR2; ITPR1; FGF2; PPP2R5D; PPP2R5E; VWF; IL17RD; PPP2R5A; PDGFRB; PDGFRA; SPRY2; PRKAR2B; NCAM1; ITGA2B; …	7450; 143282; 3667; 4254; 79109; 5578; 1846; 9462; 4303; 5525; 2534; 1956; 5577; 6464; 5594; 817; 5159; 114; 196883; 5605; 2475; 23112; 2308; 1839; 5580; 1848; 1026; 53358; 3560; 2260; 88; 3815; 107; 1742; 3709; 5335; 5566; 5515; 4343; 5529; 57690; 1147; 3718; 113; 5155; 5781; 156; 5728; 109; 23239; 6711; 54756; 814; 2263; 801; 3690; 10253; 5291; 7414; 5154; 2906; 25780; 8660; 221002; 5170; 2247;…	274	273
										Glucocorticoid Receptor Pathway	0.00427537084483	0.0151282424773	Wikipathways	PTGS2; KTN1; CPEB4; SEC14L1; PLK2; BIRC2; SPRY1; B3GNT5; BHLHE40; GADD45B; JUN; DNAJC15; ZIC2; ETNK2; RGS2; ARL5B; PPP1R14C; FGD4; NR3C1; SNAI2; DNER; GPR153; TNFAIP3; ANGPTL4; ENC1; HSP90AA1; PDE4B; SLC19A2	6591; 10560; 8507; 2908; 6397; 3320; 5743; 10252; 121512; 4616; 80315; 81706; 92737; 55224; 10769; 329; 3895; 5142; 8553; 5997; 7128; 3725; 29103; 84002; 387509; 51129; 221079; 7546	71	71
										Inositol phosphate metabolism - Homo sapiens (human)	0.00427537084483	0.0151282424773	KEGG	PLCG1; IMPAD1; ALDH6A1; PIK3CB; PIK3CD; INPP4A; PIK3CG; PLCH1; SYNJ2; MTMR7; MTMR4; PIP5KL1; ITPK1; PLCB1; PLCB2; PLCB4; PIK3C2B; PIK3C2A; ITPKB; PLCD1; PLCD4; INPP1; INPP5D; PIP5K1A; INPP5K; IMPA2; PTEN; PLCE1	54928; 9108; 9110; 3631; 3613; 5286; 8871; 5291; 3628; 5293; 5294; 3635; 138429; 23236; 84812; 8394; 51763; 5330; 5332; 5333; 5335; 23007; 5728; 4329; 5287; 3705; 3707; 51196	71	71
										Downstream signaling of activated FGFR2	0.00427865089495	0.0151282424773	Reactome	PDGFRB; PDGFRA; PPP2CB; MOV10; RASGRP4; RASGRP3; SPTAN1; CDKN1A; EGFR; ITGB3; MAP2K1; MAP2K2; FOXO1; PRKAR2B; TNRC6C; TNRC6B; FOXO4; RASGEF1A; RASAL2; ADRBK1; SPTBN1; PIK3CD; CNKSR2; PRKCE; ITPR1; IRS2; DLG4; HBEGF; NEFL; PIK3CB; NRAS; FYN; CAMK4; TLN1; MAPKAP1; CAMK2D; MAPK1; JAK3; NF1; DUSP4; DUSP6; DUSP1; DUSP8; PDGFA; PDGFB; SHC1; SHC3; PRKCA; DAB2IP; VCL; PRKCD; CHUK; PEA15; MTOR; GSK3B; PDP…	7450; 3667; 4254; 79109; 5578; 1846; 9462; 4303; 5525; 2534; 1956; 5577; 6464; 5594; 817; 5159; 114; 196883; 5605; 2475; 23112; 2308; 1839; 5580; 1848; 1026; 53358; 3560; 2260; 88; 3815; 107; 1742; 3709; 5335; 5566; 5515; 4343; 5529; 57690; 1147; 3718; 113; 5155; 5781; 156; 5728; 109; 23239; 6711; 54756; 814; 2263; 801; 3690; 6709; 5291; 7414; 5154; 2906; 25780; 8660; 221002; 5170; 2247; 7094; 29…	267	266
										Downstream signaling of activated FGFR1	0.00427865089495	0.0151282424773	Reactome	PDGFRB; PDGFRA; PPP2CB; MOV10; RASGRP4; RASGRP3; SPTAN1; CDKN1A; EGFR; ITGB3; MAP2K1; MAP2K2; FOXO1; PRKAR2B; TNRC6C; TNRC6B; FOXO4; RASGEF1A; RASAL2; ADRBK1; SPTBN1; PIK3CD; CNKSR2; PRKCE; ITPR1; IRS2; DLG4; HBEGF; NEFL; PIK3CB; NRAS; FYN; CAMK4; TLN1; MAPKAP1; CAMK2D; MAPK1; JAK3; NF1; DUSP4; DUSP6; DUSP1; DUSP8; PDGFA; PDGFB; SHC1; SHC3; PRKCA; DAB2IP; VCL; PRKCD; CHUK; PEA15; MTOR; GSK3B; PDP…	7450; 3667; 4254; 79109; 5578; 1846; 9462; 4303; 5525; 2534; 1956; 5577; 6464; 5594; 817; 5159; 114; 196883; 5605; 2475; 23112; 2308; 1839; 5580; 1848; 1026; 53358; 3560; 2260; 88; 3815; 107; 1742; 3709; 5335; 5566; 5515; 4343; 5529; 57690; 1147; 3718; 113; 5155; 5781; 156; 5728; 109; 23239; 6711; 54756; 814; 2263; 801; 3690; 6709; 5291; 7414; 5154; 2906; 25780; 8660; 221002; 5170; 2247; 7094; 29…	267	266
										Downstream signaling of activated FGFR3	0.00427865089495	0.0151282424773	Reactome	PDGFRB; PDGFRA; PPP2CB; MOV10; RASGRP4; RASGRP3; SPTAN1; CDKN1A; EGFR; ITGB3; MAP2K1; MAP2K2; FOXO1; PRKAR2B; TNRC6C; TNRC6B; FOXO4; RASGEF1A; RASAL2; ADRBK1; SPTBN1; PIK3CD; CNKSR2; PRKCE; ITPR1; IRS2; DLG4; HBEGF; NEFL; PIK3CB; NRAS; FYN; CAMK4; TLN1; MAPKAP1; CAMK2D; MAPK1; JAK3; NF1; DUSP4; DUSP6; DUSP1; DUSP8; PDGFA; PDGFB; SHC1; SHC3; PRKCA; DAB2IP; VCL; PRKCD; CHUK; PEA15; MTOR; GSK3B; PDP…	7450; 3667; 4254; 79109; 5578; 1846; 9462; 4303; 5525; 2534; 1956; 5577; 6464; 5594; 817; 5159; 114; 196883; 5605; 2475; 23112; 2308; 1839; 5580; 1848; 1026; 53358; 3560; 2260; 88; 3815; 107; 1742; 3709; 5335; 5566; 5515; 4343; 5529; 57690; 1147; 3718; 113; 5155; 5781; 156; 5728; 109; 23239; 6711; 54756; 814; 2263; 801; 3690; 6709; 5291; 7414; 5154; 2906; 25780; 8660; 221002; 5170; 2247; 7094; 29…	267	266
										Downstream signaling of activated FGFR4	0.00427865089495	0.0151282424773	Reactome	PDGFRB; PDGFRA; PPP2CB; MOV10; RASGRP4; RASGRP3; SPTAN1; CDKN1A; EGFR; ITGB3; MAP2K1; MAP2K2; FOXO1; PRKAR2B; TNRC6C; TNRC6B; FOXO4; RASGEF1A; RASAL2; ADRBK1; SPTBN1; PIK3CD; CNKSR2; PRKCE; ITPR1; IRS2; DLG4; HBEGF; NEFL; PIK3CB; NRAS; FYN; CAMK4; TLN1; MAPKAP1; CAMK2D; MAPK1; JAK3; NF1; DUSP4; DUSP6; DUSP1; DUSP8; PDGFA; PDGFB; SHC1; SHC3; PRKCA; DAB2IP; VCL; PRKCD; CHUK; PEA15; MTOR; GSK3B; PDP…	7450; 3667; 4254; 79109; 5578; 1846; 9462; 4303; 5525; 2534; 1956; 5577; 6464; 5594; 817; 5159; 114; 196883; 5605; 2475; 23112; 2308; 1839; 5580; 1848; 1026; 53358; 3560; 2260; 88; 3815; 107; 1742; 3709; 5335; 5566; 5515; 4343; 5529; 57690; 1147; 3718; 113; 5155; 5781; 156; 5728; 109; 23239; 6711; 54756; 814; 2263; 801; 3690; 6709; 5291; 7414; 5154; 2906; 25780; 8660; 221002; 5170; 2247; 7094; 29…	267	266
										Signaling by EGFR	0.00427962448788	0.0151282424773	Reactome	MOV10; FYN; TNRC6C; TNRC6B; RASAL2; DLG4; CALM1; PIK3CB; PIK3CD; CAMK4; SHC1; SHC3; CAMK2D; KITLG; FGFR2; FGFR1; ADCY4; ADCY7; ADCY1; ADCY3; PPP2CA; PTPN11; PPP2CB; ADCY8; PLCG1; GSK3B; PTEN; RASGRP3; RASGRP4; SPTAN1; CDKN1A; PDGFB; IRS1; KIT; ADRBK1; JAK3; NF1; RASGEF1A; PRKCE; CHUK; ITPR2; ITPR1; FGF2; SPTBN1; PPP2R5D; PPP2R5E; VWF; IL17RD; PPP2R5A; PDGFRB; PDGFRA; PAG1; SPRY2; SPRY1; PRKAR2B; …	7450; 3667; 4254; 79109; 5578; 1846; 9462; 4303; 5525; 2534; 1956; 5577; 6464; 5594; 817; 5159; 114; 196883; 5605; 2475; 23112; 2308; 1839; 5580; 1026; 3560; 2260; 1848; 88; 3815; 55824; 107; 1742; 3709; 8038; 5335; 5566; 5515; 4343; 53358; 5529; 57690; 5829; 1147; 3718; 113; 5155; 5781; 156; 5728; 109; 23239; 6711; 54756; 10252; 814; 30011; 2263; 801; 3690; 10253; 5291; 7414; 5154; 2906; 25780; …	292	291
										SREBP signalling	0.0044546378862	0.0157046885264	Wikipathways	IDI1; PRKAG2; PRKAA2; ACACA; SQLE; SCD; FASN; LSS; CYP51A1; MTOR; FDFT1; HMGCS1; SIRT1; PRKAB2; KPNB1; LDLR; LPL; MVD; HMGCR; INSIG1; DBI; FDPS; MBTPS2; SEC24A; SREBF1; PRKACA; ACLY	3949; 2475; 3638; 6720; 2194; 4023; 51360; 4047; 5565; 5566; 2222; 5563; 3157; 4597; 3422; 2224; 3837; 1595; 47; 23411; 3156; 6713; 6319; 31; 51422; 1622; 10802	68	68
										Signaling by FGFR1	0.00449284950343	0.0157970510615	Reactome	MOV10; FYN; TNRC6C; TNRC6B; RASAL2; DLG4; CALM1; PIK3CB; PIK3CD; CAMK4; SHC1; SHC3; CAMK2D; KITLG; FGFR2; FGFR1; ADCY4; ADCY7; ADCY1; ADCY3; PPP2CA; PTPN11; PPP2CB; ADCY8; PLCG1; GSK3B; PTEN; RASGRP3; RASGRP4; SPTAN1; CDKN1A; PDGFB; IRS1; KIT; ADRBK1; JAK3; NF1; RASGEF1A; VCL; CHUK; ITPR2; ITPR1; FGF2; PPP2R5D; PPP2R5E; VWF; IL17RD; PPP2R5A; PDGFRB; PDGFRA; SPRY2; PRKAR2B; NCAM1; ITGA2B; CNKSR2; …	7450; 3667; 4254; 79109; 5578; 1846; 9462; 4303; 5525; 2534; 1956; 5577; 6464; 5594; 817; 5159; 114; 196883; 5605; 2475; 23112; 2308; 1839; 5580; 1848; 1026; 53358; 3560; 2260; 88; 3815; 107; 1742; 3709; 5335; 5566; 5515; 4343; 5529; 57690; 1147; 3718; 113; 5155; 5781; 156; 5728; 109; 23239; 6711; 54756; 814; 2263; 801; 3690; 10253; 5291; 7414; 5154; 2906; 25780; 8660; 221002; 5170; 2247; 6709; 7…	271	270
										Glioma - Homo sapiens (human)	0.00463194095696	0.0162426729557	KEGG	PDGFRB; PDGFRA; NRAS; CDKN1A; EGFR; PDGFB; MAP2K2; PLCG1; CALM1; PIK3CB; PIK3CD; PIK3CG; PRKCA; MAPK1; PDGFA; IGF1R; CDKN2A; SHC1; SHC3; CAMK2D; MTOR; SOS2; CCND1; MAP2K1; PTEN; CDK4	1026; 2475; 3480; 4893; 801; 5154; 5155; 5156; 5159; 5291; 5293; 5294; 817; 1029; 6464; 5578; 595; 5335; 1956; 5594; 5728; 1019; 5604; 5605; 53358; 6655	65	65
										Glypican 1 network	0.00467334609511	0.0163009286872	PID	TGFB1; TGFB3; LAMA1; FYN; APP; PRNP; GPC1; VEGFA; SLIT2; LYN; FGFR1; FGF2; FLT1	2260; 4067; 5621; 7040; 2321; 7043; 2534; 351; 284217; 2817; 2247; 7422; 9353	26	26
										TLR ECSIT MEKK1 JNK	0.00467334609511	0.0163009286872	INOH	MAPK9; TRAF6; IL1R1; MAP2K4; JUN; MAP2K2; MAP2K1; ECSIT; MAP2K5; IL1RAP; IRAK1; IRAK4; MAP2K6	3654; 3725; 5607; 51135; 3556; 7189; 5601; 6416; 51295; 3554; 5605; 5604; 5608	26	26
										Colorectal cancer - Homo sapiens (human)	0.0048050394804	0.0166718388304	KEGG	TGFB1; TGFB3; JUN; MSH2; CYCS; SMAD3; CTNNB1; MAP2K1; AXIN2; PIK3CB; PIK3CD; DCC; MLH1; PIK3CG; MAPK1; MYC; MAPK9; RAC2; MSH6; LEF1; CASP3; CCND1; TCF7L2; GSK3B; BCL2	7040; 4609; 4292; 3725; 7043; 4088; 6934; 836; 5291; 5293; 5294; 54205; 5880; 595; 4436; 5594; 1499; 1630; 5601; 5604; 51176; 596; 2932; 2956; 8313	62	62
										Leptin	0.0048050394804	0.0166718388304	NetPath	PDE3A; EGFR; PRKAA2; PLCG1; STAT1; FYN; MAPK1; JAK3; IGF1R; NOS3; SHC1; PRKCE; CHUK; FOXO1; PRKCD; CFL2; SH2B1; EIF4E; LEPR; RPS6KA2; PTPN11; IRS1; IRS2; GSK3B; RUNX2	8660; 5563; 1147; 2308; 3667; 860; 5335; 2932; 5781; 2534; 1956; 1073; 6772; 4846; 6464; 5594; 3480; 3718; 5581; 25970; 1977; 5139; 6196; 5580; 3953	62	62
										cdk regulation of dna replication	0.00495556514765	0.017148863603	BioCarta	ORC6; ORC2; ORC4; CDT1; MCM7; MCM6; MCM4; MCM3; KITLG; CDC6	81620; 4175; 4254; 4172; 4173; 4999; 990; 4176; 23594; 5000	18	18
										Wnt Signaling Pathway and Pluripotency	0.00499958118279	0.0172557723238	Wikipathways	CCND2; CTNNB1; MAP2K4; SOX2; FZD1; FZD2; FZD3; FZD4; FZD5; FZD7; FZD8; WNT3; JUN; MYC; MAPK9; PRKCA; CD44; PRKCE; PRKCD; PPP2R2B; LDLR; LEF1; EP300; WNT5A; AXIN2; LRP6; LRP5; PPP2CA; PPP2CB; TCF7L2; GSK3B; CCND1; PPP2R5E; CTBP2; PRKD1; CREBBP; WNT7B	6416; 51176; 5580; 5581; 1499; 5515; 5516; 6657; 1387; 3949; 595; 8325; 8324; 7976; 8321; 8322; 4040; 4041; 5587; 2932; 6934; 5578; 7855; 4609; 3725; 960; 5601; 5521; 5529; 1488; 2033; 7473; 7474; 7477; 894; 8313; 2535	101	101
										Signaling events mediated by PTP1B	0.00526848804963	0.0180889341652	PID	PDGFRB; EGFR; ITGB3; SPRY2; INSR; TYK2; CAV1; PRLR; ITGA2B; FYN; DOK1; CAPN1; LYN; CDH2; PDGFB; SHC1; LEPR; FER; PTPN1; BCAR1; IRS1; STAT5A	4067; 3643; 10253; 1796; 3667; 2241; 2534; 6776; 1956; 3690; 5155; 6464; 3674; 3953; 5618; 5159; 5770; 9564; 7297; 857; 1000; 823	53	53
										Apoptosis-related network due to altered Notch3 in ovarian cancer	0.00526848804963	0.0180889341652	Wikipathways	HDAC1; IL7R; HSPA5; CDKN1A; JUND; NQO1; APOE; GCLC; THBS1; HSPD1; ETS1; NFKB1; NET1; HELLS; HSPB1; TNFRSF21; NGFRAP1; APP; VIM; F2R; MAPK1; BCL3	10276; 602; 3309; 3065; 3329; 27242; 3575; 3315; 7057; 7431; 2113; 348; 2729; 3070; 3727; 4790; 5594; 1026; 27018; 1728; 351; 2149	53	53
										Hypothetical Network for Drug Addiction	0.00529321823042	0.0180954029686	Wikipathways	PPA1; ZHX2; PRKCE; NISCH; ADCY8; CAMK4; GRIA4; MAP2K2; MAP2K1; MAPK1; PRKACA; GRIN2D; GRIA3; DRD2; ADCY1	2906; 5605; 114; 5581; 5566; 814; 11188; 5464; 107; 5594; 5604; 1813; 2893; 2892; 22882	32	32
										B Cell Receptor Signaling Pathway	0.00529789364479	0.0180954029686	Wikipathways	RELA; RASGRP3; NFATC2; MYC; FYN; GAB2; MAP2K1; MAP2K2; PLCG1; MAP2K6; SH3BP2; CD79B; ETS1; CD81; JUN; PIK3CG; MAPK1; MAPK4; NFKB1; LYN; MAPK9; MALT1; RAC2; SHC1; CHUK; PRKCD; PTPN6; PTPN18; INPP5D; PTPN11; FOXO1; GSK3B; MEF2C; PDPK1; PIP5K1A; RAPGEF1	5170; 1147; 5580; 10892; 5594; 5596; 5605; 5604; 4208; 6452; 5601; 5608; 2308; 2932; 9846; 5777; 25780; 5335; 975; 974; 4067; 2889; 5781; 2113; 4773; 4609; 3725; 5294; 3635; 5880; 8394; 4790; 26469; 5970; 6464; 2534	98	98
										SIDS Susceptibility Pathways	0.00538304081377	0.018269829793	Wikipathways	HDAC1; CHRNB2; THRB; NR3C1; HIF1A; PPARGC1A; CTNNB1; PRKAR2B; ATP1A3; ECE1; SOX2; PLP1; BDNF; SPTBN1; MEF2C; SLC9A3; BHLHE40; TAC1; HADHA; JUN; CHRNB4; RORA; HSPD1; YWHAH; HTR2A; NFKB1; SCN4B; YWHAG; LMX1B; YWHAE; CPT1A; POU3F2; SNTA1; SNAP25; CHRM2; SLC25A4; AR; VEGFA; HSP90B1; CDCA7L; EP300; GATA2; PKNOX1; PBX1; MAP2; VAMP2; CASP3; SST; SSTR1; PRKACA; GJA1; POU2F2; CREBBP; SLC1A3	1143; 1141; 3329; 4133; 10891; 6640; 1374; 55536; 1499; 6095; 6711; 6657; 3030; 1387; 291; 1129; 6751; 2908; 5566; 5316; 367; 7531; 7533; 7532; 5577; 5087; 3091; 7422; 627; 6844; 2624; 6616; 3725; 6750; 4208; 2697; 6507; 3065; 5354; 6550; 5452; 5454; 2033; 8553; 1889; 836; 4790; 3356; 6863; 7068; 4010; 6330; 478; 7184	159	159
										Angiopoietin receptor Tie2-mediated signaling	0.00539064179445	0.018269829793	PID	AGTR1; ITGB1; FGF2; NOS3; PAK1; SHC1; PTPN11; FYN; STAT5A; GRB14; FOXO1; MAPK1; PXN; GRB7; ANGPT2; NFKB1; RELA; MMP2; ETS1; FES; CDKN1A	2886; 2308; 5970; 4790; 5781; 5594; 2113; 2534; 6776; 285; 1026; 4846; 6464; 5829; 185; 2888; 5058; 2247; 4313; 3688; 2242	50	50
										Translation Factors	0.00539064179445	0.018269829793	Wikipathways	EIF1; EIF3J; EEF1D; PABPC1; EIF4G1; EIF1AX; EIF3E; EIF6; EIF5; ETF1; EIF4B; EEF2; EEF1G; EIF4E; EIF3G; EIF3F; EIF2S2; EIF2S1; EIF2AK3; EIF2S3; EIF5A	8894; 3692; 9451; 1984; 1968; 1981; 1964; 1965; 26986; 1937; 1936; 3646; 1938; 10209; 1983; 1977; 8665; 8666; 8669; 2107; 1975	50	50
										IL6-mediated signaling events	0.00548755051254	0.0185156032264	PID	BCL2L1; PTPRE; TIMP1; STAT1; MAP2K6; GAB2; PTPN11; JUN; PRKCD; HSP90B1; IL6ST; PIAS3; FOXO1; MCL1; MAP2K4; MITF; LMO4; MYC; TYK2; MAPK11	10401; 3725; 2308; 4170; 9846; 6772; 5781; 7076; 4286; 7184; 8543; 6416; 598; 3572; 5600; 4609; 5580; 7297; 5791; 5608	47	47
										Cell adhesion molecules (CAMs) - Homo sapiens (human)	0.00551703271846	0.0185156032264	KEGG	ITGA8; ITGA9; CDH15; NRXN3; CLDN15; HLA-C; HLA-B; CLDN19; ITGA4; HLA-E; CNTNAP1; VCAN; CNTNAP2; NRXN1; L1CAM; NCAM1; NCAM2; ALCAM; PVRL1; PVRL3; PVRL2; ICAM1; CLDN1; CDH3; CDH2; CADM1; ITGB1; HLA-DPB1; NLGN2; JAM2; NLGN1; LRRC4; ITGB8; NLGN4X; VCAM1; F11R; CD4; LRRC4B; SDC2; SDC3; SDC4; NRXN2; ITGAV; PTPRF; CNTN1; HLA-DOA; ESAM; PTPRM; HLA-DMA	22871; 3106; 3107; 3108; 3111; 3115; 3133; 4684; 4685; 3676; 3685; 3680; 64101; 3688; 3696; 26047; 58494; 23705; 57502; 50848; 9378; 9379; 5797; 5818; 5819; 57555; 214; 6383; 6385; 1272; 3383; 8506; 8516; 90952; 94030; 3897; 25945; 9076; 9369; 920; 1462; 7412; 5792; 9672; 149461; 1000; 1001; 24146; 1013	142	142
										Signaling events mediated by TCPTP	0.00554864306754	0.0185156032264	PID	ITGB1; PDGFRB; PDGFB; SHC1; STAT1; STAT6; PIK3CB; KPNB1; EGFR; STAT5A; INSR; VEGFA; KPNA2; HGF; PTPN1; CREBBP; JAK3	3082; 3643; 3838; 1387; 3837; 6772; 6776; 7422; 1956; 5155; 6464; 3718; 5159; 5770; 5291; 6778; 3688	38	38
										Apoptotic cleavage of cellular proteins	0.00554864306754	0.0185156032264	Reactome	TJP2; CASP6; LMNB1; CASP3; CLSPN; SPTAN1; PRKCD; GAS2; BIRC2; DSP; VIM; CTNNB1; STK24; MAPT; DSG2; TJP1; GSN	4001; 8428; 9414; 329; 6709; 2934; 4137; 1499; 7431; 63967; 1832; 836; 5580; 839; 1829; 7082; 2620	38	38
										nfat and hypertrophy of the heart	0.00555209701755	0.0185156032264	BioCarta	LIF; ATP2A1; ATP2A2; ATP2A3; YWHAH; CALR; CAMK4; GSK3B; MEF2C; HBEGF; CAMKK1; HAND1; HAND2; EDN1; PDPK1; SHC1; GATA4; CREBBP; NKX2-5	814; 489; 487; 5170; 84254; 4208; 1482; 1387; 3976; 2932; 9464; 6464; 9421; 1906; 811; 1839; 7533; 488; 2626	44	44
										Interleukin-11 Signaling Pathway	0.00555209701755	0.0185156032264	Wikipathways	TGFB1; RELA; STAT1; PIAS3; ITGA2; FYN; CHUK; IL6ST; RUNX2; MAP2K2; MAP2K1; MAPK1; FES; ICAM1; IL11RA; PDPK1; TYK2; PTPN11; BCL2	3590; 1147; 596; 5605; 5604; 3673; 3383; 3572; 5170; 5781; 2242; 10401; 7297; 7040; 5594; 860; 6772; 5970; 2534	44	44
										Activation of NMDA receptor upon glutamate binding and postsynaptic events	0.00557580142788	0.0185156032264	Reactome	ACTN2; RPS6KA2; RPS6KA3; ADCY1; CALM1; CAMK2D; NEFL; ADCY3; ADCY8; CAMK4; GRIA4; CAMKK1; MAPK1; PRKACA; GRIN2D; GRIA3; PDPK1; DLG4	814; 801; 107; 1742; 5594; 5566; 817; 4747; 6197; 2906; 88; 2893; 114; 5170; 6196; 2892; 109; 84254	41	41
										Inositol phosphate metabolism	0.00557580142788	0.0185156032264	INOH	PLCB1; PLCB2; INPP1; PLCB4; PIP5K1A; PLCD1; PIK3CD; IMPA2; INPP4A; PIK3CG; PIK3C2A; PTEN; PLCG1; ITPKB; PLCE1; SYNJ2; PLCD4; PIK3CB	5332; 5294; 8394; 5335; 5293; 5330; 51196; 3613; 3628; 3707; 8871; 23236; 5291; 5333; 5728; 3631; 84812; 5286	41	41
										Endoderm Differentiation	0.00562500256597	0.0185865318044	Wikipathways	TGFB1; ELAVL1; PABPC1; ONECUT1; JARID2; SMAD3; CTNNB1; BMPR1A; TNRC6C; SOX2; SOX17; GATA4; CAND1; CDC73; RAB38; WNT8A; DUSP4; NR3C1; EXT1; LEF1; LAMC1; SFRP1; STAT1; WNT3; APP; NOTCH1; DKK1	79577; 4088; 23682; 64321; 51176; 2908; 2131; 26986; 7478; 657; 6657; 7473; 3915; 2626; 351; 57690; 7040; 22943; 1499; 3175; 55832; 1994; 6422; 1846; 6772; 3720; 4851	69	69
										TGF-beta super family signaling pathway canonical	0.00562542939783	0.0185865318044	INOH	HDAC1; TGFB1; TGFB3; SMAD9; TLE3; TLE2; TLE1; PSMD6; PSMD1; SMAD3; BMPR1A; BMPR1B; ACVRL1; PSMD2; MAPK11; MAPK12; SKI; HDAC4; SMURF1; INHBA; GDF7; GDF6; PSMD5; INHBB; MAPK1; HDAC8; HDAC2; PSMC2; MAPK9; PSMC4; PSMD7; GDF11; GDF10; SMAD6; MSTN; SKIL; EP300; BMP5; BMP4; PSMB2; CREBBP	10220; 653; 7090; 3065; 5701; 7089; 5594; 55869; 5704; 2660; 5711; 3625; 5690; 652; 4088; 5601; 7088; 5713; 6300; 9861; 2033; 5707; 7040; 6498; 3624; 6497; 4091; 94; 5600; 658; 57154; 392255; 657; 1387; 4093; 7043; 2662; 151449; 3066; 5708; 9759	115	115
										ERK/MAPK targets	0.00584028881798	0.0191999494891	Reactome	RPS6KA2; RPS6KA3; PPP2CA; PPP2CB; MEF2C; MAPK1; MAPK11; PPP2R5D; DUSP4; DUSP6; DUSP3	6196; 1845; 5600; 5594; 5516; 1848; 6197; 4208; 5515; 5528; 1846	21	21
										Formation of tubulin folding intermediates by CCT/TriC	0.00584028881798	0.0191999494891	Reactome	CCT2; CCT3; TUBA1A; TUBA1C; TUBB3; CCT5; CCT7; TCP1; TUBA4A; CCT6A; TUBB2B	10381; 347733; 7203; 908; 7846; 7277; 22948; 10574; 10576; 84790; 6950	21	21
										Wnt Signaling Pathway	0.00587697482646	0.0192244325791	Wikipathways	CTNNB1; KREMEN1; FZD1; FZD2; FZD3; FZD5; FZD7; FZD8; JUN; MYC; MAPK9; PRKCA; PRKCE; PRKCD; LDLR; ROR2; LRP6; LRP5; CCND1; CCND2; GSK3B; WNT3; PPP2R5E; WNT5A; PRKD1; WNT7B	3949; 595; 5601; 7855; 8325; 8324; 8321; 3725; 5587; 7976; 5580; 5581; 4040; 7473; 7474; 7477; 894; 2932; 1499; 4920; 4041; 5578; 5529; 4609; 83999; 2535	66	66
										Rac1-Pak1-p38-MMP-2 pathway	0.00587697482646	0.0192244325791	Wikipathways	MSH2; EGFR; CTNNB1; FOXO1; MAPK11; MAPK12; NRAS; MAPK1; PXN; ANGPT2; NFKB1; MYC; MAPK9; ITGB1; NOS1; RAD51; CHUK; TNIP1; RELA; YAP1; PTPN11; GRB14; STAT5A; GRB7; TIE1; PAK1	10413; 1147; 4893; 4436; 5058; 5600; 5970; 5888; 2886; 5829; 7075; 2888; 285; 2308; 10318; 1956; 4609; 1499; 4790; 3688; 5594; 6776; 6300; 5781; 4842; 5601	66	66
										MAPK Signaling Pathway	0.0062715249148	0.02046415698	Wikipathways	PDGFRB; MAP4K3; TGFB3; MAPK12; HSPA5; TGFB1; JUN; FGFR1; HSPA8; EGFR; JUND; MAP3K6; MAP2K2; MAP2K1; MAP2K6; MAP2K5; MAP2K4; RAC2; BDNF; MAPKAPK2; IL1R1; RASGRP4; FAS; NRAS; NTRK1; MAPK1; MAPK6; MAPK4; DUSP4; MYC; MAPK9; DUSP1; PDGFB; SRF; NF1; TRAF6; HSPB1; CDC25B; PRKCD; MRAS; RPS6KA3; ECSIT; ATF4; PTPN5; CASP3; CASP6; DUSP6; SOS2; TAB1; NFKB1; MEF2C; MAP3K12; PRKACA; MAPT; FLNA; PAK1	6722; 10454; 3725; 3554; 5580; 8491; 994; 9064; 7043; 84867; 5594; 5597; 5596; 2316; 6655; 4137; 5159; 9261; 51295; 4893; 5155; 5605; 5604; 5607; 5601; 3309; 5608; 836; 5566; 839; 2260; 6300; 7786; 3312; 3315; 1848; 1843; 1846; 627; 115727; 468; 4609; 22808; 3727; 4208; 6197; 4763; 5880; 5058; 6416; 4790; 4914; 7189; 355; 1956; 7040	168	167
										G1/S Transition	0.00637741185802	0.0207581598844	Reactome	POLA2; POLA1; CDKN1A; CDC6; CCNA2; CDT1; WEE1; ORC4; MCM10; ORC6; CDC25A; ORC2; MCM7; MCM6; MCM4; MCM3; SKP2; MCM8; PPP2CA; PPP2CB; RPA2; CDK1; DBF4; TFDP1	81620; 5422; 4175; 10926; 55388; 5000; 983; 7465; 5516; 6118; 23649; 4999; 7027; 1026; 84515; 993; 4173; 990; 5515; 890; 4172; 4176; 23594; 6502	60	60
										Nuclear Events (kinase and transcription factor activation)	0.0065133530641	0.0210962051214	Reactome	RPS6KA2; RPS6KA3; PPP2CA; PPP2CB; MEF2C; MAPK1; MAPK11; PPP2R5D; DUSP4; DUSP6; MAPKAPK2; DUSP3	6197; 4208; 1846; 5516; 9261; 5515; 1845; 5594; 5528; 6196; 5600; 1848	24	24
										IL1 and megakaryotyces in obesity	0.0065133530641	0.0210962051214	Wikipathways	TIMP2; TIMP1; PLA2G7; SELENBP1; F2R; TLR2; HBEGF; ICAM1; MMP9; NFKB1; IRAK1; IL1R1	7077; 3654; 7097; 3554; 3383; 7076; 1839; 4318; 7941; 4790; 8991; 2149	24	24
										MyD88:Mal cascade initiated on plasma membrane	0.00665447394884	0.0213201371773	Reactome	AGER; MAP2K1; MAPK11; MAP2K4; MAPKAPK2; MEF2C; PELI1; JUN; IRAK1; MAPK1; NFKB1; RELA; DUSP6; IRAK4; DHX9; TRAF6; CHUK; ECSIT; DUSP4; RPS6KA2; RPS6KA3; UBE2N; PPP2CA; MAPK9; APP; PPP2CB; TLR2; DUSP3; SIGIRR; PPP2R5D; TAB1; MAP2K6	3654; 51135; 1846; 9261; 3725; 5594; 59307; 7334; 1848; 5608; 57162; 4790; 51295; 5515; 5601; 1147; 5604; 4208; 177; 6197; 7097; 5600; 1845; 7189; 5516; 5970; 6416; 351; 1660; 10454; 5528; 6196	86	86
										Toll Like Receptor TLR1:TLR2 Cascade	0.00665447394884	0.0213201371773	Reactome	AGER; MAP2K1; MAPK11; MAP2K4; MAPKAPK2; MEF2C; PELI1; JUN; IRAK1; MAPK1; NFKB1; RELA; DUSP6; IRAK4; DHX9; TRAF6; CHUK; ECSIT; DUSP4; RPS6KA2; RPS6KA3; UBE2N; PPP2CA; MAPK9; APP; PPP2CB; TLR2; DUSP3; SIGIRR; PPP2R5D; TAB1; MAP2K6	3654; 51135; 1846; 9261; 3725; 5594; 59307; 7334; 1848; 5608; 57162; 4790; 51295; 5515; 5601; 1147; 5604; 4208; 177; 6197; 7097; 5600; 1845; 7189; 5516; 5970; 6416; 351; 1660; 10454; 5528; 6196	86	86
										Toll Like Receptor TLR6:TLR2 Cascade	0.00665447394884	0.0213201371773	Reactome	AGER; MAP2K1; MAPK11; MAP2K4; MAPKAPK2; MEF2C; PELI1; JUN; IRAK1; MAPK1; NFKB1; RELA; DUSP6; IRAK4; DHX9; TRAF6; CHUK; ECSIT; DUSP4; RPS6KA2; RPS6KA3; UBE2N; PPP2CA; MAPK9; APP; PPP2CB; TLR2; DUSP3; SIGIRR; PPP2R5D; TAB1; MAP2K6	3654; 51135; 1846; 9261; 3725; 5594; 59307; 7334; 1848; 5608; 57162; 4790; 51295; 5515; 5601; 1147; 5604; 4208; 177; 6197; 7097; 5600; 1845; 7189; 5516; 5970; 6416; 351; 1660; 10454; 5528; 6196	86	86
										Toll Like Receptor 2 (TLR2) Cascade	0.00665447394884	0.0213201371773	Reactome	AGER; MAP2K1; MAPK11; MAP2K4; MAPKAPK2; MEF2C; PELI1; JUN; IRAK1; MAPK1; NFKB1; RELA; DUSP6; IRAK4; DHX9; TRAF6; CHUK; ECSIT; DUSP4; RPS6KA2; RPS6KA3; UBE2N; PPP2CA; MAPK9; APP; PPP2CB; TLR2; DUSP3; SIGIRR; PPP2R5D; TAB1; MAP2K6	3654; 51135; 1846; 9261; 3725; 5594; 59307; 7334; 1848; 5608; 57162; 4790; 51295; 5515; 5601; 1147; 5604; 4208; 177; 6197; 7097; 5600; 1845; 7189; 5516; 5970; 6416; 351; 1660; 10454; 5528; 6196	86	86
										Spinal Cord Injury	0.00666355618242	0.0213201371773	Wikipathways	EFNB2; PTGS2; TGFB1; EPHA4; EGFR; PTPRZ1; CCNG1; SOX9; NGFR; BDNF; IL1R1; SEMA6A; BTG2; GAP43; PRKCA; MAPK1; SLIT2; SLIT1; MYC; RGMA; C5; NOS1; LGALS3; ICAM1; RTN4; VCAN; COL4A1; RHOC; RHOB; GJA1; E2F5; CASP3; CSPG4; LTB4R; CCND1; NTN1; ROCK2; VIM; CDK1; CDK4; MMP9	9475; 5743; 1948; 3554; 1464; 57142; 1956; 5594; 983; 4804; 3383; 6662; 1019; 3958; 6585; 388; 389; 7431; 900; 2043; 5578; 1241; 2596; 627; 1875; 595; 57556; 4609; 56963; 1282; 727; 2697; 1462; 7832; 5803; 9423; 4842; 9353; 4318; 836; 7040	116	116
										FoxO signaling pathway - Homo sapiens (human)	0.00668776449044	0.0213456560799	KEGG	IL7R; TGFB1; TGFB3; MAP2K1; NRAS; CDKN1A; PRKAG2; EGFR; IGF1R; INSR; SMAD3; MAP2K2; FOXO1; MAPK11; MAPK12; FOXO4; GADD45G; BCL2L11; PIK3CB; PIK3CD; PIK3CG; MAPK1; HOMER1; HOMER3; MAPK9; CDKN2B; SIRT1; PLK2; PRKAB2; S1PR1; CHUK; PRKAA2; SKP2; EP300; SETD7; BNIP3; SOS2; SGK1; CCND1; CCND2; IRS1; IRS2; PTEN; PDPK1; GADD45B; CREBBP	1030; 1026; 10769; 4616; 5170; 3643; 3667; 5728; 5565; 1147; 664; 6300; 10912; 5291; 5293; 5294; 4303; 51422; 9454; 9456; 894; 2308; 4893; 10018; 6446; 6502; 1387; 1901; 23411; 7040; 7043; 3480; 1956; 2033; 5563; 3575; 8660; 80854; 5594; 5600; 5601; 5604; 5605; 595; 4088; 6655	134	133
										Signaling by SCF-KIT	0.00675143679278	0.0214967055267	Reactome	PDGFRB; PDGFRA; PPP2CB; MOV10; GRAP2; RASGRP4; RASGRP3; SPTAN1; CDKN1A; EGFR; ITGB3; MAP2K1; MAP2K2; FOXO1; TNRC6C; TNRC6B; FOXO4; RASGEF1A; GRIN2D; RASAL2; DUSP8; SPTBN1; CNKSR2; ITGA2B; DLG4; STAT1; HBEGF; NEFL; PIK3CB; NRAS; FYN; TLN1; MAPKAP1; CAMK2D; DAB2IP; MAPK1; JAK3; NF1; DUSP4; LYN; DUSP6; DUSP1; CHEK1; PDGFA; PDGFB; SHC1; SHC3; PRKCA; GAB2; VCL; CHUK; PEA15; MTOR; GSK3B; PDPK1; FER; KI…	4067; 7450; 3667; 4254; 5578; 1846; 9462; 4303; 5525; 9402; 2534; 6776; 1956; 2886; 6464; 5594; 817; 5159; 5605; 2475; 23112; 2308; 1839; 1848; 4343; 79109; 1026; 53358; 3560; 2260; 88; 3815; 2887; 6772; 1742; 5515; 5529; 57690; 1147; 3718; 5155; 4318; 5728; 2241; 23239; 6711; 54756; 2263; 5781; 801; 3690; 6709; 5291; 7414; 5154; 2906; 25780; 8660; 221002; 5170; 5777; 7094; 9846; 1111; 2932; 5604…	264	263
										DAP12 signaling	0.00678132482076	0.0215397153123	Reactome	MOV10; FYN; B2M; TNRC6C; TNRC6B; RASAL2; DLG4; CALM1; PIK3CB; PIK3CD; CAMK4; SHC1; SHC3; CAMK2D; KITLG; FGFR2; FGFR1; ADCY4; ADCY7; ADCY1; ADCY3; PPP2CA; PTPN11; PPP2CB; ADCY8; PLCG1; GSK3B; PTEN; RASGRP3; RASGRP4; SPTAN1; CDKN1A; PDGFB; HLA-E; IRS1; KIT; ADRBK1; GRAP2; JAK3; NF1; RASGEF1A; VCL; CHUK; ITPR2; ITPR1; FGF2; PPP2R5D; PPP2R5E; VWF; IL17RD; PPP2R5A; PDGFRB; PDGFRA; PRKAR2B; NCAM1; ITGA…	7450; 3667; 4254; 79109; 5578; 1846; 9462; 4303; 5525; 9402; 2534; 1956; 5577; 6464; 5594; 817; 5159; 114; 196883; 5605; 2475; 3133; 23112; 2308; 1839; 5580; 1848; 2906; 1026; 53358; 3560; 567; 2260; 88; 3815; 107; 1742; 3709; 5335; 5566; 5515; 4343; 5529; 57690; 1147; 3718; 113; 5155; 5781; 156; 5728; 109; 23239; 54756; 814; 2263; 801; 3690; 6709; 5291; 7414; 5154; 6711; 25780; 8660; 221002; 517…	282	281
										MAPK family signaling cascades	0.00693670452731	0.0216037811543	Reactome	PDGFRB; PDGFRA; MMP10; DUSP8; RASGRP4; RASGRP3; FYN; EGFR; PDGFB; IL6ST; ITGB3; MAP2K2; MAP2K1; TYK2; RASAL2; NCAM1; SPTBN1; CNKSR2; DLG4; CALM1; NEFL; DNAJB1; HSPB1; JUN; TLN1; NF1; HBEGF; MAPK1; MAPK6; JAK3; MAPK4; SPTAN1; DUSP4; MYC; DUSP6; DUSP1; PAK1; PDGFA; RASGEF1A; SHC1; SHC3; CAMK2D; DAB2IP; VCL; FOXO1; PEA15; IGF2BP1; KITLG; FGFR2; FGF2; FGFR1; ACTN2; IL2RB; ETV4; PPP2CA; PTPN11; PPP2CB…	7450; 2118; 3725; 3667; 4254; 1846; 5529; 983; 5525; 1956; 4319; 6464; 5594; 817; 5159; 5605; 1839; 1848; 10642; 53358; 3560; 6711; 2260; 88; 3815; 221002; 5596; 1742; 5566; 5515; 2906; 3718; 5155; 2247; 5604; 2534; 5058; 2308; 2263; 3572; 5781; 801; 3315; 3690; 6709; 9462; 5154; 25780; 7297; 4313; 8660; 7414; 8555; 7094; 54756; 1850; 5516; 22866; 5156; 8682; 4747; 4893; 153090; 115727; 3674; 552…	225	224
										Sema4D in semaphorin signaling	0.00699863937014	0.0216037811543	Reactome	MYH10; ARHGEF12; RAC2; MYL12B; LIMK2; MYH9; ROCK2; MYL6; RND1; RHOC; RHOB; SEMA4D; MYL9	388; 10398; 3985; 103910; 5880; 27289; 23365; 4637; 4628; 9475; 4627; 10507; 389	27	27
										Sorafenib Pharmacodynamics	0.00699863937014	0.0216037811543	PharmGKB	PDGFRB; MAP2K2; NRAS; PIK3CB; KIT; PIK3CD; MAP2K1; PIK3CG; PIK3C2B; PIK3C2A; MAPK1; FGFR1; FLT1	2321; 4893; 5286; 5287; 5291; 5293; 5294; 2260; 5594; 5604; 5605; 3815; 5159	27	27
										Prefoldin mediated transfer of substrate to CCT/TriC	0.00699863937014	0.0216037811543	Reactome	VBP1; TUBA1C; CCT3; TUBA1A; TUBB3; CCT5; CCT7; TCP1; TUBA4A; ACTB; CCT2; CCT6A; TUBB2B	10381; 84790; 10574; 908; 22948; 7411; 7203; 347733; 7846; 7277; 10576; 60; 6950	27	27
										3-Phosphoglycerate dehydrogenase deficiency	0.00699863937014	0.0216037811543	SMPDB	GAMT; CBS; GLDC; GLYCTK; GARS; PSAT1; GATM; SARDH; PHGDH; GCAT; CTH; AMT; SHMT1	23464; 1757; 2731; 275; 2628; 2593; 132158; 26227; 29968; 6470; 2617; 875; 1491	27	27
										Non Ketotic Hyperglycinemia	0.00699863937014	0.0216037811543	SMPDB	GAMT; CBS; GLDC; GLYCTK; GARS; PSAT1; GATM; SARDH; PHGDH; GCAT; CTH; AMT; SHMT1	23464; 1757; 2731; 275; 2628; 2593; 132158; 26227; 29968; 6470; 2617; 875; 1491	27	27
										Glycine and Serine Metabolism	0.00699863937014	0.0216037811543	SMPDB	GAMT; CBS; GLDC; GLYCTK; GARS; PSAT1; GATM; SARDH; PHGDH; GCAT; CTH; AMT; SHMT1	23464; 1757; 2731; 275; 2628; 2593; 132158; 26227; 29968; 6470; 2617; 875; 1491	27	27
										Dimethylglycine Dehydrogenase Deficiency	0.00699863937014	0.0216037811543	SMPDB	GAMT; CBS; GLDC; GLYCTK; GARS; PSAT1; GATM; SARDH; PHGDH; GCAT; CTH; AMT; SHMT1	23464; 1757; 2731; 275; 2628; 2593; 132158; 26227; 29968; 6470; 2617; 875; 1491	27	27
										Hyperglycinemia, non-ketotic	0.00699863937014	0.0216037811543	SMPDB	GAMT; CBS; GLDC; GLYCTK; GARS; PSAT1; GATM; SARDH; PHGDH; GCAT; CTH; AMT; SHMT1	23464; 1757; 2731; 275; 2628; 2593; 132158; 26227; 29968; 6470; 2617; 875; 1491	27	27
										Dimethylglycine Dehydrogenase Deficiency	0.00699863937014	0.0216037811543	SMPDB	GAMT; CBS; GLDC; GLYCTK; GARS; PSAT1; GATM; SARDH; PHGDH; GCAT; CTH; AMT; SHMT1	23464; 1757; 2731; 275; 2628; 2593; 132158; 26227; 29968; 6470; 2617; 875; 1491	27	27
										Sarcosinemia	0.00699863937014	0.0216037811543	SMPDB	GAMT; CBS; GLDC; GLYCTK; GARS; PSAT1; GATM; SARDH; PHGDH; GCAT; CTH; AMT; SHMT1	23464; 1757; 2731; 275; 2628; 2593; 132158; 26227; 29968; 6470; 2617; 875; 1491	27	27
										Dihydropyrimidine Dehydrogenase Deficiency (DHPD)	0.00699863937014	0.0216037811543	SMPDB	GAMT; CBS; GLDC; GLYCTK; GARS; PSAT1; GATM; SARDH; PHGDH; GCAT; CTH; AMT; SHMT1	23464; 1757; 2731; 275; 2628; 2593; 132158; 26227; 29968; 6470; 2617; 875; 1491	27	27
										Ca2+ pathway	0.00706606270506	0.0217099823765	Reactome	PDE6B; PLCB1; FZD2; FZD3; FZD4; FZD5; CALM1; PRKCA; GNB1; PLCB2; TCF7L2; GNG11; CTNNB1; GNB5; PRKG1; GNGT2; ITPR2; GNG2; WNT5A; ITPR1; LEF1	801; 54331; 5592; 2535; 7474; 5578; 3709; 1499; 5330; 3708; 2793; 7976; 8322; 23236; 2782; 10681; 2791; 7855; 5158; 51176; 6934	51	51
										Glutathione metabolism - Homo sapiens (human)	0.00706606270506	0.0217099823765	KEGG	GSTO2; PGD; GSTO1; GSTA4; SMS; GSTM2; GSTM4; GCLC; GGCT; GPX1; GPX3; MGST1; IDH1; ANPEP; GGT5; RRM2; GPX8; SRM; ODC1; GGT1; GSTK1	2946; 2948; 493869; 4953; 4257; 290; 373156; 79017; 2876; 2878; 6723; 6611; 3417; 119391; 6241; 9446; 5226; 2678; 2729; 2941; 2687	51	51
										Protein processing in endoplasmic reticulum - Homo sapiens (human)	0.00718951634046	0.0220377948431	KEGG	HSPA2; BAG1; UBE2J1; HSPA5; HSPA8; HSP90B1; UBE2D1; FBXO2; PRKCSH; SVIP; NPLOC4; EIF2S1; CANX; XBP1; HERPUD1; HSPH1; HYOU1; DNAJB1; UBQLN1; DNAJB11; UBE2G2; UBE2G1; DNAJC10; RRBP1; MAPK9; UGGT1; OS9; SEL1L; CAPN1; HSPA4L; PDIA4; UBE2E1; UBE2E3; VCP; MAN1C1; SEC24A; EDEM3; ATF4; PLAA; CRYAA; MAN1A1; MAN1A2; SIL1; DNAJA1; MBTPS2; DNAJC5; EIF2AK3; PDIA3; DNAJC1; DNAJC3; PPP1R15A; SSR3; HSP90AA1; ATF…	51726; 7184; 4121; 10802; 56886; 10808; 573; 596; 6747; 23645; 6238; 26232; 10905; 7324; 9373; 7326; 10956; 64215; 7321; 3301; 3306; 9451; 3309; 3312; 7415; 3320; 6400; 9601; 3337; 29979; 10525; 22824; 811; 57134; 821; 7494; 823; 1409; 51465; 2923; 1388; 55666; 64374; 80267; 7327; 10477; 1965; 54431; 51360; 80331; 468; 5589; 258010; 5601; 5611; 9709	169	168
										MAP kinase activation in TLR cascade	0.00725831851817	0.0221420489305	Reactome	RPS6KA2; RPS6KA3; TRAF6; PPP2CA; MAPK9; TAB1; PPP2CB; JUN; MEF2C; DUSP6; MAP2K1; MAPK1; MAPK11; MAP2K4; PPP2R5D; DUSP4; IRAK1; MAPKAPK2; DUSP3; MAP2K6	3654; 3725; 1845; 4208; 1846; 7189; 5516; 9261; 6416; 5515; 10454; 6197; 5594; 5601; 5528; 6196; 5600; 1848; 5604; 5608	48	48
										Diurnally Regulated Genes with Circadian Orthologs	0.00725831851817	0.0221420489305	Wikipathways	PPP2CB; G0S2; DNAJA1; TOB1; SUMO1; CRY1; ERC2; HSPA8; AZIN1; TUBB3; CRY2; RBPMS; GFRA1; ZFR; HERPUD1; EIF4G2; IDI1; QKI; SUMO3; HLA-DMA	10140; 50486; 10381; 7341; 3301; 3108; 11030; 26059; 1407; 1408; 9444; 9709; 1982; 3312; 5516; 6612; 51663; 2674; 3422; 51582	48	48
										MAPK targets/ Nuclear events mediated by MAP kinases	0.0073245561101	0.0221420489305	Reactome	RPS6KA2; RPS6KA3; PPP2CA; DUSP6; PPP2CB; JUN; MEF2C; MAPK1; MAPK11; PPP2R5D; DUSP4; MAPK9; MAPKAPK2; DUSP3	3725; 6197; 4208; 1846; 5516; 9261; 5515; 1845; 5594; 5601; 5528; 6196; 5600; 1848	30	30
										vegf hypoxia and angiogenesis	0.0073245561101	0.0221420489305	BioCarta	BDKRB2; SHC1; ARNT; PRKCA; HIF1A; PLCG1; NOS3; VEGFA; PXN; HSP90AA1; PDPK1; CAV1; BCAR1; FLT1	5170; 624; 5578; 2321; 9564; 5335; 405; 3320; 7422; 4846; 6464; 5829; 3091; 857	30	30
										mcalpain and friends in cell motility	0.0073245561101	0.0221420489305	BioCarta	ITGB1; CAPNS1; SHC1; EGFR; MYLK; EZR; TLN1; MAP2K2; MAP2K1; PRKAR2B; PXN; CAPN1; MAPK1; MLC1	7094; 23209; 826; 1956; 5829; 5577; 6464; 5594; 7430; 5605; 4638; 5604; 3688; 823	30	30
										IGF1 pathway	0.0073245561101	0.0221420489305	PID	IGF1R; SHC1; GRB10; PTPN11; IRS1; IRS2; PRKCD; GNB2L1; PXN; PDPK1; PTPN1; BCAR1; PRKD1; YWHAE	8660; 5170; 3667; 9564; 7531; 5781; 5829; 6464; 3480; 5770; 5587; 5580; 2887; 10399	30	30
										TGF-Ncore	0.00741955351479	0.0223777818164	Signalink	SMURF1; PPP1R15A; NR3C1; NUP153; HIPK2; TRIM33; SMAD6; EIF4E; SIRT1; PML; CTNNB1; PIAS3; BAMBI; SKIL; SUMO1; UCHL5; SKI; ROR2; TGIF1	51592; 7050; 10401; 7341; 51377; 4920; 1977; 57154; 28996; 25805; 1499; 2908; 23645; 6497; 6498; 4091; 23411; 9972; 5371	45	45
										bioactive peptide induced signaling pathway	0.00751867215277	0.0224825189038	BioCarta	SHC1; STAT1; PRKCA; GNB1; FYN; MYLK; CAMK2D; PLCG1; MAPK1; MAPT; GNA11; AGTR2; AGT; STAT5A; GNAI1	2767; 4638; 5578; 5335; 4137; 6772; 186; 2534; 6776; 2770; 817; 6464; 5594; 2782; 183	33	33
										phospholipids as signalling intermediaries	0.00751867215277	0.0224825189038	BioCarta	PDGFA; SPHK1; ADCY1; PRKCA; S1PR1; GNB1; PDGFRA; ITGAV; ITGB3; MAP2K2; MAP2K1; MAPK1; PDPK1; SHC1; GNAI1	5170; 2770; 5578; 107; 8877; 5156; 3690; 6464; 5594; 2782; 5605; 5154; 1901; 5604; 3685	33	33
										EPHB-mediated forward signaling	0.00753976489473	0.0224825189038	Reactome	EPHB2; EFNB3; EPHB1; EPHB6; ACTG1; LIMK2; SDC2; FYN; ARPC5; ARPC4; TIAM1; ROCK2; CFL1; LYN; ACTR3; ACTB; EFNB2; PAK1	4067; 2048; 10092; 2051; 10096; 3985; 9475; 6383; 1949; 1072; 2047; 1948; 7074; 10093; 71; 60; 2534; 5058	42	42
										DNA Replication	0.00753976489473	0.0224825189038	Wikipathways	PCNA; POLA2; POLA1; MCM10; ORC2; ORC6; CDT1; ORC4; RFC1; RFC3; RPA2; MCM7; MCM6; MCM4; POLD4; MCM3; DBF4; CDC6	5111; 23649; 23594; 57804; 5983; 5981; 81620; 55388; 5000; 990; 4175; 4176; 4173; 6118; 4172; 5422; 10926; 4999	42	42
										Regulation of lipid metabolism by Peroxisome proliferator-activated receptor alpha (PPARalpha)	0.00753976489473	0.0224825189038	Wikipathways	CPT1A; HMGCS1; G0S2; RGL1; SLC27A1; ACSL1; NPAS2; FHL2; PPARA; TNFRSF21; ANGPTL4; HMGCR; ABCA1; AGT; FDFT1; CTGF; PLIN2; TXNRD1	50486; 376497; 27242; 2222; 183; 1374; 4862; 23179; 7296; 1490; 2180; 3157; 3156; 2274; 19; 123; 51129; 5465	42	42
										Busulfan Pathway, Pharmacodynamics	0.00760566136256	0.0225798326818	PharmGKB	LTBR; FMO2; FMO1; FMO4; MSH2; BIRC2; MLH1; CDK1; GGT1; BCL2L1; MGMT; MYC; BCL2; CTH; DPEP1; BNIP3	4609; 1800; 4055; 2326; 2327; 664; 2329; 4255; 4292; 329; 1491; 4436; 598; 983; 596; 2678	36	36
										Signaling events regulated by Ret tyrosine kinase	0.00760674211257	0.0225798326818	PID	DOK4; PRKCA; GRB10; PTPN11; JUN; IRS1; IRS2; GFRA1; MAPK1; DOK6; PXN; GRB7; DOK5; PRKACA; BCAR1; DOK1; SHC1	8660; 2886; 3725; 220164; 3667; 5578; 9564; 55816; 5781; 5566; 5829; 55715; 6464; 5594; 2674; 1796; 2887	39	39
										Cell surface interactions at the vascular wall	0.00764713608074	0.0226486124914	Reactome	SLC7A8; NRAS; ITGA3; ITGA4; SLC7A11; ESAM; PLCG1; L1CAM; CAV1; JAM2; PIK3CB; FYN; CEACAM1; CD44; ANGPT2; LYN; PROCR; ITGB1; ITGB3; SLC7A5; SHC1; SIRPA; CXADR; PROS1; ATP1B2; ATP1B1; MERTK; PTPN6; F11R; SLC16A8; INPP5D; PTPN11; GRB14; ITGAV; GRB7; SLC16A3	4067; 3676; 90952; 2534; 23539; 6464; 140885; 285; 8140; 1525; 23428; 482; 481; 857; 3635; 58494; 10461; 2886; 5335; 5781; 3675; 3690; 9123; 5627; 10544; 5291; 2888; 634; 5777; 50848; 4893; 960; 3897; 3685; 23657; 3688	101	100
										Regulation of nuclear SMAD2/3 signaling	0.00785258828568	0.0232048395408	PID	HDAC1; HDAC2; CDKN1A; HSPA8; KAT2B; SMAD3; FOXO1; FOXO4; SKI; NKX2-5; MEF2C; EP300; JUN; CBFB; TFE3; COL1A2; CITED1; DLX1; CDKN2B; NR3C1; AR; SKIL; LAMC1; MYC; RUNX2; PIAS3; CDK4; CREBBP; TGIF1	860; 2308; 4435; 3312; 1482; 2908; 1387; 6498; 4303; 865; 4088; 1745; 3725; 6497; 1019; 1030; 7050; 3915; 3065; 7030; 367; 10401; 3066; 4609; 8850; 1278; 1026; 2033; 4208	78	77
										Asymmetric localization of PCP proteins	0.00816642567519	0.0240242724002	Reactome	SMURF1; FZD1; FZD2; FZD3; FZD4; FZD5; FZD7; FZD8; PRICKLE1; WNT5A	8321; 7976; 8324; 8325; 57154; 7474; 2535; 144165; 8322; 7855	19	19
										Other semaphorin interactions	0.00816642567519	0.0240242724002	Reactome	PLXNC1; PLXNB3; SEMA3E; CD72; PLXNA4; ITGB1; PLXND1; SEMA6D; SEMA4D; SEMA6A	57556; 5365; 91584; 9723; 23129; 80031; 10154; 10507; 971; 3688	19	19
										Validated targets of C-MYC transcriptional repression	0.00828648972457	0.0242149644174	PID	HDAC1; PDGFRB; CDKN1A; SMAD3; SFXN3; NDRG1; NDRG2; MXD4; CEBPA; MYC; FTH1; BRCA1; RBL1; ZFP36L1; ITGB1; ALDH9A1; CDKN2B; CLU; LGALS1; EP300; TJP2; SFRP1; CCND1; ID2; DKK1; COL1A2; WNT5A; BCL2	596; 1050; 3398; 9414; 7474; 677; 2495; 595; 81855; 5159; 3956; 672; 5933; 4088; 223; 1026; 1030; 1191; 57447; 3065; 6422; 10608; 10397; 4609; 1278; 22943; 2033; 3688	74	74
										SUMOylation of DNA damage response and repair proteins	0.00828648972457	0.0242149644174	Reactome	NUP88; SMC1A; SEH1L; SUMO1; NUP35; SUMO3; CBX4; SMC3; NUP98; SMC5; CETN2; PHC1; PML; NUP210; BRCA1; CDKN2A; NUP107; XPC; NUP160; BMI1; PARP1; BLM; TDG; RING1; NUP153; RAD52; RNF2; SP100	6996; 7508; 1069; 129401; 4927; 648; 8535; 672; 6612; 7341; 5893; 6672; 57122; 5371; 6045; 1911; 9972; 4928; 23137; 23225; 6015; 23279; 142; 641; 9126; 8243; 1029; 81929	74	74
										SUMO E3 ligases SUMOylate target proteins	0.00828648972457	0.0242149644174	Reactome	NUP88; SMC1A; SEH1L; SUMO1; NUP35; SUMO3; CBX4; SMC3; NUP98; SMC5; CETN2; PHC1; PML; NUP210; BRCA1; CDKN2A; NUP107; XPC; NUP160; BMI1; PARP1; BLM; TDG; RING1; NUP153; RAD52; RNF2; SP100	6996; 7508; 1069; 129401; 4927; 648; 8535; 672; 6612; 7341; 5893; 6672; 57122; 5371; 6045; 1911; 9972; 4928; 23137; 23225; 6015; 23279; 142; 641; 9126; 8243; 1029; 81929	74	74
										IL-1 signaling pathway	0.00880200261153	0.0256643756855	Wikipathways	MAP2K2; MAP2K1; MAP2K6; MAP2K4; MAPKAPK2; IL1R1; PELI1; JUN; MAPK1; NFKB1; RELA; MAPK9; IRAK4; TRAF6; CHUK; ECSIT; IL1RAP; IRAK1; UBE2N; PTPN11; PLCG1; TAB1	9261; 51295; 1147; 5605; 5604; 5335; 10454; 3654; 5608; 3725; 3556; 3554; 6416; 57162; 5781; 51135; 4790; 7334; 5594; 7189; 5601; 5970	55	55
										Cell-Cell communication	0.00887330379137	0.0258150320479	Reactome	CDH11; CDH15; CLDN15; SPTAN1; CLDN19; ILK; CTNNB1; LAMC2; LIMS1; DSCAM; LAMB3; MAGI2; SPTBN1; ARHGEF6; PIK3CB; FYN; DCC; CASK; PVRL1; PVRL3; PVRL2; PXN; KIRREL; CLDN1; CDH3; CDH2; CADM1; ITGB1; SIRPA; DST; KIRREL2; RSU1; PTPN6; F11R; ACTN3; ACTN2; ACTN1; PARVA; ACTN4; NTN1; PTPN11; FLNA; CDH6; PAK1	9423; 1004; 24146; 8573; 3918; 5818; 2316; 2534; 55742; 5829; 1826; 140885; 3611; 1000; 1013; 88; 3914; 6251; 23705; 84063; 81; 149461; 25945; 1009; 5058; 9863; 5781; 9459; 6709; 1630; 5291; 6711; 55243; 5819; 5777; 87; 9076; 667; 50848; 1499; 3987; 1001; 89; 3688	128	128
										heparan sulfate biosynthesis (late stages)	0.00910233736912	0.0263656801123	HumanCyc	HS3ST5; HS3ST1; EXT1; NDST1; NDST2; NDST3; HS3ST3A1; HS6ST1; HS6ST2; EXTL1; GLCE	9955; 9394; 9348; 2131; 3340; 90161; 2134; 222537; 9957; 8509; 26035	22	22
										mechanism of gene regulation by peroxisome proliferators via ppara	0.00914277576517	0.0263656801123	BioCarta	CPT1A; STAT5A; LPL; PRKCA; NR2F1; PPARA; JUN; NRIP1; PPARGC1A; MAPK1; FAT1; PRKAR2B; MED1; CITED2; HSP90AA1; RELA; EP300; DUSP1; MYC; CREBBP; NR1H3	3320; 3725; 5578; 1387; 10062; 8204; 5970; 10370; 5577; 5594; 7025; 2195; 1374; 10891; 4609; 5465; 1843; 6776; 2033; 5469; 4023	52	52
										Apoptotic execution phase	0.00914277576517	0.0263656801123	Reactome	TJP2; CASP6; LMNB1; KPNA1; CLSPN; SPTAN1; PRKCD; KPNB1; GAS2; CASP3; DSP; VIM; CTNNB1; DSG2; STK24; MAPT; BIRC2; DNM1L; H1F0; TJP1; GSN	4001; 8428; 6709; 3837; 2934; 4137; 7431; 63967; 3836; 1832; 9414; 3005; 836; 329; 839; 5580; 1829; 7082; 1499; 2620; 10059	52	52
										Endometrial cancer - Homo sapiens (human)	0.00914277576517	0.0263656801123	KEGG	AXIN2; MAP2K2; CCND1; NRAS; PIK3CB; GSK3B; EGFR; ILK; TCF7L2; PIK3CD; CTNNB1; PTEN; MAP2K1; MAPK1; MLH1; PDPK1; MYC; PIK3CG; LEF1; CTNNA2; SOS2	4609; 6934; 3611; 4893; 1499; 1956; 5291; 5293; 5294; 5170; 4292; 595; 1496; 5594; 5728; 5604; 5605; 51176; 2932; 8313; 6655	52	52
										G1 to S cell cycle control	0.00920265762971	0.0264802949301	Wikipathways	POLA2; CDKN1A; MYC; ORC4; PCNA; CDKN2A; RBL1; ORC6; ORC2; CDC25A; CREB3; MCM7; MCM6; MCM4; MCM3; CDKN2B; WEE1; E2F5; CCND1; CCND2; RPA2; CDK1; CDK4; CREB3L4; ATF6B; TFDP1	595; 23649; 983; 1875; 23594; 5111; 148327; 993; 4173; 10488; 1019; 1388; 1030; 5000; 894; 4176; 7027; 4609; 6118; 4175; 1026; 4172; 1029; 5933; 7465; 4999	68	68
										Glycosaminoglycan metabolism	0.00922592073204	0.0264892702241	Reactome	HS3ST5; GPC6; HS3ST1; HSPG2; VCAN; CHSY3; BGN; PAPSS2; B3GNT2; NDST1; NDST2; NDST3; HS3ST3A1; PRELP; B4GALT5; GUSB; ST3GAL1; EXT1; ST3GAL4; CD44; B4GALT6; GPC1; GPC2; GPC3; GXYLT2; GLCE; DSE; CHST7; CSGALNACT1; CHST15; CSPG4; ARSB; HEXA; SDC2; SDC3; SDC4; OGN; HS6ST1; HS6ST2; GLB1L; CHPF	6484; 2131; 29940; 3340; 51363; 4969; 2990; 26035; 5549; 222537; 9672; 2817; 411; 79411; 9955; 727936; 9394; 10082; 3339; 55790; 221914; 9957; 8509; 9060; 2719; 337876; 633; 9348; 1462; 10678; 79586; 56548; 6482; 9331; 90161; 960; 9334; 6383; 3073; 1464; 6385	119	118
										Platelet Aggregation Inhibitor Pathway, Pharmacodynamics	0.00946650388312	0.027061853492	PharmGKB	TBXA2R; ITGB3; COL1A1; PLCB1; ITGA2B; ITGA2; GNAS; F2R; COL4A6; PTGS1; COL1A2; COL4A2; COL4A1; GNA11; COL3A1; VWF; ADCY3; GNAI2; GNAI3; GNAI1	1281; 1282; 6915; 1284; 1288; 7450; 3674; 23236; 2767; 2770; 2771; 2773; 3673; 2149; 2778; 3690; 109; 5742; 1277; 1278	49	49
										FoxO family signaling	0.00946650388312	0.027061853492	PID	SFN; SIRT1; EP300; SKP2; SGK1; RAN; KAT2B; YWHAH; ZFAND5; RALB; CTNNB1; FOXO1; CSNK1G1; CHUK; FOXO4; BCL2L11; MAPK9; YWHAG; CREBBP; YWHAE	6446; 1499; 7532; 5901; 2308; 7763; 7531; 1387; 4303; 6502; 23411; 5899; 5601; 1147; 10018; 2810; 7533; 53944; 8850; 2033	51	49
										Fatty acid, triacylglycerol, and ketone body metabolism	0.00970074859093	0.0275227045482	Reactome	ACADVL; HSD17B12; DGAT2; PRKAG2; PRKAA2; MED1; ELOVL2; ACACA; HADHA; TECR; LPCAT4; FASN; LPCAT1; AGPAT3; CPT1A; PCCA; PRKAB2; HMGCL; SMARCD3; PPARA; BDH1; TBL1X; ACSL3; ACSL1; ACSL4; ELOVL6; ELOVL7; ELOVL4; AGPAT4; OXCT1; AGPAT2; AGPAT1; ACLY; DECR1; CREBBP	3155; 84649; 56894; 79071; 6907; 54898; 1374; 6604; 5469; 5563; 79888; 3030; 622; 2182; 51422; 5565; 9524; 5019; 5465; 2181; 10555; 37; 51144; 1666; 47; 6785; 2194; 5095; 79993; 2180; 56895; 1387; 10554; 254531; 31	98	98
										IL-7 Signaling Pathway	0.00974615882842	0.0275227045482	Wikipathways	BCL2L1; IL7R; STAT1; CCND1; FYN; STAT5A; GSK3B; MAP2K2; MAP2K1; MAPK1; JAK3; MYC	595; 598; 3718; 5605; 5604; 3575; 2932; 4609; 5594; 6776; 6772; 2534	25	25
										regulation of eif-4e and p70s6 kinase	0.00974615882842	0.0275227045482	BioCarta	PTEN; PRKCA; PABPC1; EIF4G1; IRS1; PDK2; PPP2CA; MAPK1; MTOR; EIF4E; PDPK1; PSMC4	5170; 3667; 5578; 26986; 5515; 5594; 5164; 1977; 2475; 1981; 5704; 5728	25	25
										Fatty Acyl-CoA Biosynthesis	0.00974615882842	0.0275227045482	Reactome	HSD17B12; ACACA; ACSL3; ACSL1; ACSL4; ELOVL6; ELOVL7; ELOVL4; ELOVL2; TECR; FASN; ACLY	79993; 2180; 79071; 2182; 54898; 51144; 9524; 47; 6785; 2194; 2181; 31	25	25
										Presenilin action in Notch and Wnt signaling	0.0097644107822	0.0275227045482	PID	HDAC1; APH1B; LRP6; FZD1; CCND1; DKK2; TAB1; JUN; NOTCH1; GSK3B; CTNNB1; DLL1; MAPK1; WIF1; PPP2R5D; MYC; DKK1; TLE1; CREBBP	3725; 3065; 595; 1387; 83464; 28514; 2932; 4851; 27123; 10454; 5594; 5528; 11197; 4040; 8321; 4609; 22943; 1499; 7088	46	46
										BDNF	0.0097644107822	0.0275227045482	NetPath	RPS6KA3; TRAF6; LINGO1; SHC3; PTPN11; SH2B1; IRS1; IRS2; GSK3B; PLCG1; MAPK1; NGFR; DOK5; SORT1; NFKB1; RELA; MAPK9; BDNF; SHC1	8660; 6272; 3667; 84894; 5970; 4790; 55816; 5335; 2932; 7189; 627; 53358; 6197; 6464; 5594; 5601; 25970; 4804; 5781	46	46
										Vesicle-mediated transport	0.00977422283193	0.0275227045482	Reactome	CTSZ; APP; HSPA8; CLTB; CPD; PRKAA2; HSP90B1; CHMP2A; DNM1; KIFAP3; AP1S3; COL3A1; STAB1; IGF2R; APOE; HSPH1; CALM1; TPD52; VPS28; GJB2; TBC1D4; YWHAH; SPARC; TFRC; CLINT1; COLEC12; RAB13; FTH1; VTA1; YWHAG; RALGAPA2; YWHAE; PRKAG2; PRKAB2; RAB5C; TBC1D8B; AP4E1; LNPEP; PIK3C2A; TJP1; SEC24A; COL4A2; COL4A1; GJA1; VAMP2; SCARF1; VPS36; SH3D19; VAMP8; CALR; HYOU1; MASP1; SFN; RALGAPB; COL1A2; COL1…	51028; 6272; 2495; 7037; 22920; 130340; 51534; 3482; 1759; 7184; 8578; 5286; 1278; 6844; 2697; 801; 7532; 5563; 57186; 5872; 2706; 27243; 1277; 5648; 1282; 8673; 1522; 1212; 51422; 811; 5565; 9685; 2810; 1281; 8301; 23166; 7082; 152503; 51160; 1284; 8906; 348; 11267; 23431; 286451; 4012; 5878; 9882; 10808; 3312; 6678; 10802; 7531; 3320; 1362; 4644; 351; 7163; 81035; 10525; 54885; 7533; 57148	195	195
